# Supplementary material for: Whole transcriptome analysis and construction of a ceRNA regulatory network related to leaf and petiole development in Chinese cabbage (Brassica campestris L. ssp. pekinensis)
Source: BMC Genomics. 2023 Mar 24;24:144. doi: 10.1186/s12864-023-09239-y (PMC10039531; doi:10.1186/s12864-023-09239-y)
Supplement: Supplementary file 4 — Additional file 4: Table S1. Summary of RNA-seq data. [file 12864_2023_9239_MOESM4_ESM.xlsx]

## Sheet: Sheet1
Table S1 Summary of the RNA-seq data
Sample	Valid reads	Mapped reads	Unique Mapped reads	Multi Mapped reads	PE Mapped reads	Reads map to sense strand	Reads map to antisense strand	Non-splice reads	Splice reads
leaf1	121127736	105752551(87.31%)	82712628(68.29%)	23039923(19.02%)	85911232(70.93%)	48383733(39.94%)	48917571(40.39%)	78465545(64.78%)	18835759(15.55%)
leaf2	125588440	109296038(87.03%)	85044895(67.72%)	24251143(19.31%)	88824832(70.73%)	50039439(39.84%)	50642727(40.32%)	80418092(64.03%)	20264074(16.14%)
leaf3	123371172	106931702(86.67%)	83719416(67.86%)	23212286(18.81%)	84707502(68.66%)	49261999(39.93%)	49907735(40.45%)	79407812(64.36%)	19761922(16.02%)
pet1	107517344	88776320(82.57%)	73672575(68.52%)	15103745(14.05%)	68524326(63.73%)	42616267(39.64%)	43019166(40.01%)	62613294(58.24%)	23022139(21.41%)
pet2	101281350	83971364(82.91%)	69664499(68.78%)	14306865(14.13%)	64367746(63.55%)	40425499(39.91%)	40772909(40.26%)	59572480(58.82%)	21625928(21.35%)
pet3	96364784	79529443(82.53%)	66148310(68.64%)	13381133(13.89%)	60369624(62.65%)	38239743(39.68%)	38568187(40.02%)	56438820(58.57%)	20369110(21.14%)
