# Supplementary material for: Whole transcriptome analysis and construction of a ceRNA regulatory network related to leaf and petiole development in Chinese cabbage (Brassica campestris L. ssp. pekinensis)
Source: BMC Genomics. 2023 Mar 24;24:144. doi: 10.1186/s12864-023-09239-y (PMC10039531; doi:10.1186/s12864-023-09239-y)
Supplement: Supplementary file 5 — Additional file 5: Table S2. Summary of DEmRNAs, DElncRNAs, DEcircRNAs, and DEmiRNAs identified in this study. [file 12864_2023_9239_MOESM5_ESM.xlsx]

## Sheet: Sheet1
Summary of DEmRNAs identified in this study
gene_id	gene_name	transcript_id	GO	KEGG	KO_ENTRY	EC	Description	trans_type	FPKM.pet1	FPKM.pet2	FPKM.pet3	FPKM.leaf1	FPKM.leaf2	FPKM.leaf3	fc	log2(fc)	pval	qval	regulation	significant
MSTRG.9108	BraA03g043830.3C	BraA03g043830.3C	GO:0000162(tryptophan biosynthetic process);GO:0002213(defense response to insect);GO:0003677(DNA binding);GO:0003700(transcription factor activity, sequence-specific DNA binding);GO:0005634(nucleus);GO:0006351(transcription, DNA-templated);GO:0009753(response to jasmonic acid);GO:0009759(indole glucosinolate biosynthetic process);GO:0010438(cellular response to sulfur starvation);GO:0016301(kina…	00190(Oxidative phosphorylation);00860(Porphyrin and chlorophyll metabolism)	K02259	NA	PREDICTED: transcription factor MYB34 [Brassica rapa]	NA	29.4085	33.1733	33.3255	0.0406564	0.084568	0.05479	532.776	9.05739	0	0	up	yes
MSTRG.30107	BraA10g022660.3C	BraA10g022660.3C	GO:0004351(glutamate decarboxylase activity);GO:0005516(calmodulin binding);GO:0005829(cytosol);GO:0006536(glutamate metabolic process);GO:0030170(pyridoxal phosphate binding);GO:0046686(response to cadmium ion)	00650(Butanoate metabolism);00250(Alanine, aspartate and glutamate metabolism);00410(beta-Alanine metabolism);00430(Taurine and hypotaurine metabolism)	K01580	EC:4.1.1.15	PREDICTED: glutamate decarboxylase 1-like [Brassica napus]	NA	29.865	31.2755	28.5323	0.0730965	0.0530691	0.122329	360.864	8.49531	0	0	up	yes
MSTRG.11129	BraA04g010950.3C;BraA04g010970.3C	BraA04g010950.3C;BraA04g010970.3C	GO:0004497(monooxygenase activity);GO:0009507(chloroplast);GO:0009570(chloroplast stroma);GO:0009573(chloroplast ribulose bisphosphate carboxylase complex);GO:0009579(thylakoid);GO:0009637(response to blue light);GO:0009853(photorespiration);GO:0009941(chloroplast envelope);GO:0010114(response to red light);GO:0010218(response to far red light);GO:0015977(carbon fixation);GO:0016020(membrane);GO:…	01200(Carbon metabolism);00630(Glyoxylate and dicarboxylate metabolism);00710(Carbon fixation in photosynthetic organisms);00710(Carbon fixation in photosynthetic organisms)	K01602	EC:4.1.1.39	PREDICTED: ribulose bisphosphate carboxylase small chain F1, chloroplastic isoform X1 [Brassica rapa];PREDICTED: ribulose bisphosphate carboxylase small chain, chloroplastic [Brassica napus]	NA	8.56039	9.18614	9.57582	818.351	882.462	797.55	0.0109361	-6.51476	0	0	down	yes
MSTRG.19857	BraA07g019510.3C	BraA07g019510.3C	GO:0004497(monooxygenase activity);GO:0009507(chloroplast);GO:0009570(chloroplast stroma);GO:0009573(chloroplast ribulose bisphosphate carboxylase complex);GO:0009579(thylakoid);GO:0009637(response to blue light);GO:0009853(photorespiration);GO:0009941(chloroplast envelope);GO:0010114(response to red light);GO:0010218(response to far red light);GO:0015977(carbon fixation);GO:0016020(membrane);GO:…	01200(Carbon metabolism);00630(Glyoxylate and dicarboxylate metabolism);00710(Carbon fixation in photosynthetic organisms)	K01602	EC:4.1.1.39	PREDICTED: ribulose bisphosphate carboxylase small chain F1, chloroplastic-like [Brassica rapa]	NA	0.25147	0.213854	0.278516	235.851	248.148	212.812	0.00106749	-9.87156	0	0	down	yes
MSTRG.30772	BraA10g031400.3C	BraA10g031400.3C	GO:0005576(extracellular region);GO:0005618(cell wall);GO:0030599(pectinesterase activity);GO:0042545(cell wall modification);GO:0045330(aspartyl esterase activity);GO:0045490(pectin catabolic process)	00040(Pentose and glucuronate interconversions);00500(Starch and sucrose metabolism)	K01051	EC:3.1.1.11	PREDICTED: probable pectinesterase/pectinesterase inhibitor 47 [Brassica rapa]	NA	30.6448	31.9792	32.1512	0.0001	0.0001	0.0001	315918	18.2692	0	0	up	yes
MSTRG.3717	BraA02g009330.3C	BraA02g009330.3C	GO:0005576(extracellular region);GO:0009505(plant-type cell wall);GO:0055114(oxidation-reduction process)	00053(Ascorbate and aldarate metabolism)	K00423	EC:1.10.3.3	PREDICTED: L-ascorbate oxidase-like [Brassica rapa]	NA	23.3974	25.6703	25.5803	0.057442	0.109351	0.102599	277.098	8.11425	0	0	up	yes
MSTRG.24355	BraA09g002920.3C	BraA09g002920.3C	GO:0003674(molecular_function);GO:0008150(biological_process);GO:0009507(chloroplast)	04144(Endocytosis)	K12198	NA	BnaA09g52250D [Brassica napus]	NA	5.26078	4.39407	5.25296	303.191	315.311	311.06	0.0160374	-5.96241	0	0	down	yes
MSTRG.19549	BraA07g015410.3C	BraA07g015410.3C	GO:0005739(mitochondrion);GO:0008150(biological_process)	NA	NA	NA	PREDICTED: uncharacterized protein LOC103829397 [Brassica rapa]	NA	0.31164	0.29883	0.436797	15.6336	15.7815	16.4441	0.0218823	-5.51409	0	0	down	yes
MSTRG.25571	BraA09g019470.3C	BraA09g019470.3C	GO:0003674(molecular_function);GO:0005634(nucleus);GO:0005802(trans-Golgi network);GO:0005886(plasma membrane);GO:0008150(biological_process);GO:0016021(integral component of membrane)	NA	NA	NA	PREDICTED: uncharacterized protein LOC103839276 [Brassica rapa]	NA	66.37	68.9824	65.0138	0.297541	0.46667	0.230329	201.466	7.65439	0	0	up	yes
MSTRG.15254	BraA05g040570.3C	BraA05g040570.3C	GO:0004089(carbonate dehydratase activity);GO:0005886(plasma membrane);GO:0008270(zinc ion binding);GO:0009409(response to cold);GO:0009507(chloroplast);GO:0009535(chloroplast thylakoid membrane);GO:0009570(chloroplast stroma);GO:0009579(thylakoid);GO:0009817(defense response to fungus, incompatible interaction);GO:0009941(chloroplast envelope);GO:0010037(response to carbon dioxide);GO:0010119(re…	00910(Nitrogen metabolism)	K01673	EC:4.2.1.1	PREDICTED: beta carbonic anhydrase 1, chloroplastic [Brassica rapa]	NA	0.108916	0.149193	0.16663	120.713	118.226	118.583	0.00118801	-9.71724	0	0	down	yes
MSTRG.9084	BraA03g043570.3C	BraA03g043570.3C	GO:0006457(protein folding);GO:0009507(chloroplast)	03060(Protein export);04141(Protein processing in endoplasmic reticulum)	K09540	NA	PREDICTED: uncharacterized protein LOC103860517 [Brassica rapa]	NA	0.548078	0.627152	0.714332	29.2	28.7383	28.4422	0.0218749	-5.51458	0	0	down	yes
MSTRG.30567	BraA10g028680.3C	BraA10g028680.3C	GO:0016020(membrane);GO:0016709(oxidoreductase activity, acting on paired donors, with incorporation or reduction of molecular oxygen, NAD(P)H as one donor, and incorporation of one atom of oxygen);GO:0044550(secondary metabolite biosynthetic process)	00903(Limonene and pinene degradation);00945(Stilbenoid, diarylheptanoid and gingerol biosynthesis)	K00517	NA	PREDICTED: cytochrome P450 71A1-like [Brassica rapa]	NA	85.707	95.3446	105.549	0.0949217	0.109279	0.132142	852.11	9.7349	0	0	up	yes
MSTRG.8677	BraA03g037180.3C	BraA03g037180.3C	GO:0003674(molecular_function);GO:0009507(chloroplast);GO:0009570(chloroplast stroma);GO:0009579(thylakoid);GO:0010478(chlororespiration)	NA	NA	NA	PREDICTED: uncharacterized protein LOC103859641 [Brassica rapa]	NA	0.033478	0.0001	0.044198	32.8136	30.1394	28.8203	0.00084748	-10.2045	0	0	down	yes
MSTRG.11559	BraA04g017820.3C	BraA04g017820.3C	GO:0004029(aldehyde dehydrogenase (NAD) activity);GO:0004777(succinate-semialdehyde dehydrogenase (NAD+) activity);GO:0009013(succinate-semialdehyde dehydrogenase [NAD(P)+] activity)	01200(Carbon metabolism);00010(Glycolysis / Gluconeogenesis);00030(Pentose phosphate pathway)	K00131	EC:1.2.1.9	PREDICTED: NADP-dependent glyceraldehyde-3-phosphate dehydrogenase [Brassica rapa]	NA	0.103882	0.171574	0.173615	22.5787	23.5943	23.9015	0.00640848	-7.2858	0	0	down	yes
MSTRG.3435	BraA02g005650.3C	BraA02g005650.3C	GO:0004089(carbonate dehydratase activity);GO:0005737(cytoplasm);GO:0005829(cytosol);GO:0008270(zinc ion binding);GO:0009507(chloroplast);GO:0009535(chloroplast thylakoid membrane);GO:0009570(chloroplast stroma);GO:0009941(chloroplast envelope);GO:0015976(carbon utilization);GO:0042742(defense response to bacterium);GO:0048046(apoplast)	00910(Nitrogen metabolism)	K01673	EC:4.2.1.1	PREDICTED: beta carbonic anhydrase 2, chloroplastic [Brassica rapa]	NA	0.269278	0.294763	0.148129	331.753	305.38	328.666	0.00073739	-10.4053	0	0	down	yes
MSTRG.8722	BraA03g037790.3C	BraA03g037790.3C	GO:0003674(molecular_function);GO:0005576(extracellular region);GO:0008150(biological_process);GO:0016021(integral component of membrane)	NA	NA	NA	PREDICTED: uncharacterized protein LOC103859698 [Brassica rapa]	NA	1.74164	1.6688	1.80081	2125.16	1924.71	1943.35	0.000869525	-10.1675	0	0	down	yes
MSTRG.14027	BraA05g023760.3C	BraA05g023760.3C	GO:0005886(plasma membrane);GO:0009507(chloroplast);GO:0009658(chloroplast organization);GO:0009706(chloroplast inner membrane);GO:0009941(chloroplast envelope);GO:0016020(membrane);GO:0016021(integral component of membrane)	NA	NA	NA	PREDICTED: plastidal glycolate/glycerate translocator 1, chloroplastic [Brassica rapa]	NA	0.211235	0.212702	0.255833	14.9338	15.8744	17.5061	0.0140698	-6.15126	0	0	down	yes
MSTRG.30762	BraA10g031210.3C	BraA10g031210.3C	GO:0003674(molecular_function);GO:0005615(extracellular space);GO:0005618(cell wall);GO:0005794(Golgi apparatus);GO:0005829(cytosol);GO:0008150(biological_process);GO:0009505(plant-type cell wall);GO:0009506(plasmodesma);GO:0009507(chloroplast);GO:0048046(apoplast)	NA	NA	NA	PREDICTED: protein EXORDIUM-like 4 [Brassica rapa]	NA	1.165	1.01255	1.452	42.4493	42.4886	42.5533	0.028469	-5.13447	0	0	down	yes
MSTRG.19755	BraA07g018260.3C	BraA07g018260.3C	GO:0005634(nucleus)	NA	NA	NA	PREDICTED: uncharacterized protein LOC103829678 [Brassica rapa]	NA	0.277678	0.261298	0.271217	15.0205	13.0345	13.2949	0.0195936	-5.67347	0	0	down	yes
MSTRG.2406	BraA01g035500.3C	BraA01g035500.3C	GO:0003674(molecular_function);GO:0005576(extracellular region);GO:0008150(biological_process);GO:0016021(integral component of membrane)	NA	NA	NA	PREDICTED: phylloplanin-like [Brassica rapa]	NA	0.560551	0.600371	0.90231	974.439	952.896	854.624	0.000741647	-10.397	0	0	down	yes
MSTRG.5742	BraA02g041800.3C	BraA02g041800.3C	GO:0005506(iron ion binding);GO:0005886(plasma membrane);GO:0016021(integral component of membrane);GO:0016709(oxidoreductase activity, acting on paired donors, with incorporation or reduction of molecular oxygen, NAD(P)H as one donor, and incorporation of one atom of oxygen);GO:0019825(oxygen binding);GO:0020037(heme binding);GO:0044550(secondary metabolite biosynthetic process);GO:0055114(oxida…	00903(Limonene and pinene degradation);00945(Stilbenoid, diarylheptanoid and gingerol biosynthesis)	K00517	NA	PREDICTED: cytochrome P450 71B11-like [Brassica rapa]	NA	0.537774	0.489457	0.581659	9.84623	10.5074	9.62111	0.0536749	-4.21961	0	0	down	yes
MSTRG.2538	BraA01g037360.3C	BraA01g037360.3C	GO:0005618(cell wall);GO:0005737(cytoplasm);GO:0005886(plasma membrane);GO:0009620(response to fungus);GO:0009624(response to nematode);GO:0030599(pectinesterase activity);GO:0042545(cell wall modification);GO:0045330(aspartyl esterase activity);GO:0045490(pectin catabolic process);GO:0046910(pectinesterase inhibitor activity);GO:0048046(apoplast);GO:0050829(defense response to Gram-negative bact…	00040(Pentose and glucuronate interconversions);00500(Starch and sucrose metabolism)	K01051	EC:3.1.1.11	PREDICTED: pectinesterase/pectinesterase inhibitor 3-like [Brassica rapa]	NA	0.387861	0.389075	0.428867	20.6389	20.6833	18.9228	0.020015	-5.64278	0	0	down	yes
MSTRG.8300	BraA03g031820.3C	BraA03g031820.3C	GO:0000325(plant-type vacuole);GO:0004540(ribonuclease activity);GO:0004568(chitinase activity);GO:0005576(extracellular region);GO:0008061(chitin binding);GO:0009615(response to virus);GO:0009627(systemic acquired resistance);GO:0009651(response to salt stress);GO:0009723(response to ethylene);GO:0009817(defense response to fungus, incompatible interaction);GO:0031640(killing of cells of other o…	NA	NA	NA	PREDICTED: pathogenesis-related protein PR-4-like [Brassica rapa]	NA	0.671389	0.321112	0.339245	107.253	102.976	110.3	0.00415485	-7.91099	0	0	down	yes
MSTRG.117	BraA01g001490.3C	BraA01g001490.3C	GO:0004497(monooxygenase activity);GO:0005506(iron ion binding);GO:0005783(endoplasmic reticulum);GO:0016020(membrane);GO:0016021(integral component of membrane);GO:0016709(oxidoreductase activity, acting on paired donors, with incorporation or reduction of molecular oxygen, NAD(P)H as one donor, and incorporation of one atom of oxygen);GO:0019825(oxygen binding);GO:0020037(heme binding);GO:00423…	00903(Limonene and pinene degradation);00945(Stilbenoid, diarylheptanoid and gingerol biosynthesis)	K00517	NA	cytochrome P450 81F1-like [Brassica rapa]	NA	65.0483	65.5519	69.6002	0.142902	0.108824	0.054138	654.54	9.35434	0	0	up	yes
MSTRG.22656	BraA08g016620.3C	BraA08g016620.3C	GO:0004601(peroxidase activity);GO:0005576(extracellular region);GO:0006979(response to oxidative stress);GO:0020037(heme binding);GO:0046872(metal ion binding);GO:0055114(oxidation-reduction process)	00940(Phenylpropanoid biosynthesis)	K00430	EC:1.11.1.7	PREDICTED: peroxidase 47-like [Brassica rapa]	NA	0.0001	0.173257	0.028443	54.467	61.6223	53.6604	0.00118881	-9.71627	1e-305	1e-302	down	yes
MSTRG.3488	BraA02g006310.3C	BraA02g006310.3C	GO:0003674(molecular_function);GO:0005634(nucleus);GO:0008150(biological_process)	NA	NA	NA	PREDICTED: mental retardation GTPase activating protein homolog 4-like isoform X1 [Brassica rapa]	NA	1.4563	1.55817	1.3667	53.8545	55.6239	50.9311	0.0273124	-5.1943	6e-302	5e-299	down	yes
MSTRG.3222	BraA02g002710.3C	BraA02g002710.3C	GO:0004557(alpha-galactosidase activity);GO:0005576(extracellular region);GO:0005618(cell wall);GO:0005737(cytoplasm);GO:0005975(carbohydrate metabolic process);GO:0009311(oligosaccharide metabolic process);GO:0009505(plant-type cell wall);GO:0016139(glycoside catabolic process);GO:0046477(glycosylceramide catabolic process);GO:0048046(apoplast);GO:0052692(raffinose alpha-galactosidase activity);…	00052(Galactose metabolism);00561(Glycerolipid metabolism);00600(Sphingolipid metabolism);00603(Glycosphingolipid biosynthesis - globo series)	K07407	EC:3.2.1.22	PREDICTED: alpha-galactosidase 1 [Brassica rapa]	NA	1.54424	1.27407	1.50558	27.4227	29.4247	28.2041	0.0508385	-4.29793	7e-302	6e-299	down	yes
MSTRG.29006	BraA10g005030.3C	BraA10g005030.3C	GO:0000062(fatty-acyl-CoA binding);GO:0003995(acyl-CoA dehydrogenase activity);GO:0003997(acyl-CoA oxidase activity);GO:0005777(peroxisome);GO:0006635(fatty acid beta-oxidation);GO:0009055(electron carrier activity);GO:0033539(fatty acid beta-oxidation using acyl-CoA dehydrogenase);GO:0050660(flavin adenine dinucleotide binding);GO:0052890(oxidoreductase activity, acting on the CH-CH group of don…	01212(Fatty acid metabolism);00071(Fatty acid degradation);00592(alpha-Linolenic acid metabolism);01040(Biosynthesis of unsaturated fatty acids);04146(Peroxisome)	K00232	EC:1.3.3.6	PREDICTED: putative acyl-coenzyme A oxidase 3.2, peroxisomal isoform X1 [Brassica rapa]	NA	10.1385	8.94694	10.5351	0.0001	0.0001	0.0136651	2136.33	11.0609	9e-299	8e-296	up	yes
MSTRG.3069	BraA02g000270.3C	BraA02g000270.3C	GO:0000287(magnesium ion binding);GO:0004737(pyruvate decarboxylase activity);GO:0005575(cellular_component);GO:0030976(thiamine pyrophosphate binding)	00010(Glycolysis / Gluconeogenesis)	K01568	EC:4.1.1.1	PREDICTED: pyruvate decarboxylase 4 [Brassica rapa]	NA	15.5151	18.2364	18.7873	0.023264	0.014682	0.0001	1380.93	10.4314	2e-297	2.16127e-294	up	yes
MSTRG.9017	BraA03g042600.3C	BraA03g042600.3C	GO:0003674(molecular_function);GO:0005576(extracellular region);GO:0009611(response to wounding);GO:0009617(response to bacterium);GO:0009723(response to ethylene);GO:0009751(response to salicylic acid);GO:0009753(response to jasmonic acid);GO:0009814(defense response, incompatible interaction);GO:0080027(response to herbivore)	04075(Plant hormone signal transduction);04626(Plant-pathogen interaction)	K13449	NA	PREDICTED: pathogenesis-related protein 1-like [Brassica rapa]	NA	0.598363	0.224025	0.641141	302.953	249.97	245.38	0.0018333	-9.09134	5.80938e-288	4.42624e-285	down	yes
MSTRG.8268	BraA03g031390.3C	BraA03g031390.3C	NA	NA	NA	NA	PREDICTED: uncharacterized protein LOC103859009 [Brassica rapa]	NA	0.0001	0.0001	0.0001	42.7224	36.9108	30.9881	2.71195e-06	-18.4922	3.62193e-287	2.68074e-284	down	yes
MSTRG.6191	BraA03g002750.3C	BraA03g002750.3C	GO:0005576(extracellular region);GO:0005618(cell wall);GO:0005829(cytosol);GO:0006952(defense response);GO:0007165(signal transduction);GO:0009505(plant-type cell wall);GO:0009506(plasmodesma);GO:0016020(membrane);GO:0090353(polygalacturonase inhibitor activity)	00500(Starch and sucrose metabolism);00460(Cyanoamino acid metabolism);00940(Phenylpropanoid biosynthesis)	K01188	EC:3.2.1.21	PREDICTED: polygalacturonase inhibitor 2-like [Brassica rapa]	NA	101.455	122.34	115.39	0.493893	0.618476	0.689177	188.274	7.55669	8.17256e-287	5.88084e-284	up	yes
MSTRG.3251	BraA02g003100.3C	BraA02g003100.3C	GO:0005737(cytoplasm);GO:0005773(vacuole);GO:0005777(peroxisome);GO:0005975(carbohydrate metabolic process);GO:0006097(glyoxylate cycle);GO:0006099(tricarboxylic acid cycle);GO:0006108(malate metabolic process);GO:0009507(chloroplast);GO:0009514(glyoxysome);GO:0009735(response to cytokinin);GO:0009941(chloroplast envelope);GO:0016615(malate dehydrogenase activity);GO:0030060(L-malate dehydrogenas…	01200(Carbon metabolism);00020(Citrate cycle (TCA cycle));00620(Pyruvate metabolism);00630(Glyoxylate and dicarboxylate metabolism);00710(Carbon fixation in photosynthetic organisms);00270(Cysteine and methionine metabolism)	K00026	EC:1.1.1.37	PREDICTED: malate dehydrogenase 2, glyoxysomal [Brassica rapa]	NA	3.204	3.28442	3.04197	42.0975	44.0092	38.0933	0.0767342	-3.70399	6.61152e-285	4.50714e-282	down	yes
MSTRG.25368	BraA09g016490.3C	BraA09g016490.3C	GO:0006636(unsaturated fatty acid biosynthetic process);GO:0009507(chloroplast);GO:0016021(integral component of membrane);GO:0016491(oxidoreductase activity);GO:0016717(oxidoreductase activity, acting on paired donors, with oxidation of a pair of donors resulting in the reduction of molecular oxygen to two molecules of water);GO:0031969(chloroplast membrane);GO:0055114(oxidation-reduction proces…	01212(Fatty acid metabolism);01040(Biosynthesis of unsaturated fatty acids)	K00507	EC:1.14.19.1	PREDICTED: probable lipid desaturase ADS3.2, chloroplastic isoform X2 [Brassica rapa]	NA	0.257672	0.429866	0.374609	24.9818	25.2808	19.941	0.0151295	-6.04649	8.19829e-283	5.44556e-280	down	yes
MSTRG.9510	BraA03g049730.3C	BraA03g049730.3C	GO:0004553(hydrolase activity, hydrolyzing O-glycosyl compounds);GO:0005975(carbohydrate metabolic process);GO:0008422(beta-glucosidase activity);GO:1901657(glycosyl compound metabolic process)	00500(Starch and sucrose metabolism);00460(Cyanoamino acid metabolism);00940(Phenylpropanoid biosynthesis)	K05350	EC:3.2.1.21	PREDICTED: beta-glucosidase 47-like [Brassica rapa]	NA	48.2798	49.6956	55.7509	0.192417	0.205889	0.293925	222.074	7.79489	1.80914e-280	1.17164e-277	up	yes
MSTRG.16340	BraA06g012750.3C	BraA06g012750.3C	GO:0008152(metabolic process);GO:0009409(response to cold);GO:0009416(response to light stimulus);GO:0009507(chloroplast);GO:0009535(chloroplast thylakoid membrane);GO:0009570(chloroplast stroma);GO:0009735(response to cytokinin);GO:0009744(response to sucrose);GO:0009941(chloroplast envelope);GO:0010319(stromule);GO:0016597(amino acid binding)	NA	NA	NA	PREDICTED: ACT domain-containing protein ACR11 [Brassica rapa]	NA	3.36141	3.07002	2.97524	97.34	94.1463	95.9105	0.0327306	-4.93322	8.23166e-280	5.201e-277	down	yes
MSTRG.25585	BraA09g019660.3C	BraA09g019660.3C	GO:0005524(ATP binding);GO:0005886(plasma membrane);GO:0006468(protein phosphorylation);GO:0016020(membrane);GO:0016021(integral component of membrane)	NA	NA	NA	BnaA09g16320D [Brassica napus]	NA	0.35855	0.313784	0.315758	7.12551	6.85559	7.51425	0.0459677	-4.44324	1.69054e-278	1.0427e-275	down	yes
MSTRG.4444	BraA02g020050.3C	BraA02g020050.3C	GO:0006810(transport);GO:0009507(chloroplast);GO:0009535(chloroplast thylakoid membrane);GO:0009773(photosynthetic electron transport in photosystem I);GO:0010258(NADH dehydrogenase complex (plastoquinone) assembly);GO:0010598(NAD(P)H dehydrogenase complex (plastoquinone));GO:0016021(integral component of membrane);GO:0016655(oxidoreductase activity, acting on NAD(P)H, quinone or similar compound…	NA	NA	NA	PREDICTED: NAD(P)H-quinone oxidoreductase subunit L, chloroplastic-like [Brassica rapa]	NA	3.84492	3.73818	2.82676	74.9317	75.459	70.5798	0.0471097	-4.40783	1.17545e-276	7.08138e-274	down	yes
MSTRG.16132	BraA06g009950.3C	BraA06g009950.3C	GO:0005506(iron ion binding);GO:0005783(endoplasmic reticulum);GO:0008284(positive regulation of cell proliferation);GO:0010075(regulation of meristem growth);GO:0010338(leaf formation);GO:0016020(membrane);GO:0016021(integral component of membrane);GO:0016709(oxidoreductase activity, acting on paired donors, with incorporation or reduction of molecular oxygen, NAD(P)H as one donor, and incorpora…	00903(Limonene and pinene degradation);00945(Stilbenoid, diarylheptanoid and gingerol biosynthesis)	K00517	NA	PREDICTED: cytochrome P450 78A5 [Brassica rapa]	NA	16.7518	20.187	19.7672	0.057473	0.096534	0.089666	232.713	7.86241	1.42124e-276	8.36753e-274	up	yes
MSTRG.4531	BraA02g021280.3C	BraA02g021280.3C	GO:0005737(cytoplasm);GO:0006952(defense response);GO:0007165(signal transduction);GO:0009507(chloroplast);GO:0043531(ADP binding)	04626(Plant-pathogen interaction)	K13414	EC:2.7.11.25	PREDICTED: disease resistance protein RPP5 isoform X1 [Brassica rapa]	NA	0.554511	0.531304	0.405842	20.4079	20.607	19.6435	0.0245911	-5.34572	3.82376e-276	2.20121e-273	down	yes
MSTRG.27428	BraA09g049380.3C	BraA09g049380.3C	GO:0006952(defense response);GO:0007165(signal transduction);GO:0016020(membrane);GO:0016021(integral component of membrane)	04626(Plant-pathogen interaction)	K13428	EC:2.7.11.1	PREDICTED: receptor-like protein 12 [Brassica rapa]	NA	7.88961	7.06093	7.05363	0.00669	0.006089	0.0001	1708.53	10.7385	4.31371e-273	2.42927e-270	up	yes
MSTRG.22024	BraA08g005880.3C	BraA08g005880.3C	GO:0009507(chloroplast);GO:0009517(PSII associated light-harvesting complex II);GO:0009523(photosystem II);GO:0009534(chloroplast thylakoid);GO:0009535(chloroplast thylakoid membrane);GO:0009579(thylakoid);GO:0010027(thylakoid membrane organization);GO:0010196(nonphotochemical quenching);GO:0015979(photosynthesis);GO:0016020(membrane);GO:0016021(integral component of membrane);GO:0016168(chloroph…	00195(Photosynthesis)	K03542	NA	PREDICTED: photosystem II 22 kDa protein, chloroplastic [Brassica rapa]	NA	0.0001	0.0001	0.171088	25.2862	27.4445	22.7641	0.00226887	-8.78381	4.20612e-271	2.31829e-268	down	yes
MSTRG.13114	BraA05g008200.3C	BraA05g008200.3C	GO:0005524(ATP binding);GO:0005634(nucleus);GO:0005886(plasma membrane);GO:0006855(drug transmembrane transport);GO:0016021(integral component of membrane);GO:0042626(ATPase activity, coupled to transmembrane movement of substances)	02010(ABC transporters)	K05681	NA	PREDICTED: ABC transporter G family member 33-like [Brassica rapa]	NA	6.56308	6.70767	6.67422	0.012591	0.02442	0.029757	298.72	8.22265	2.748e-270	1.48306e-267	up	yes
MSTRG.12765	BraA05g003100.3C	BraA05g003100.3C	GO:0005576(extracellular region);GO:0005634(nucleus)	NA	NA	NA	PREDICTED: protodermal factor 1-like isoform X2 [Brassica napus]	NA	27.6005	27.4155	28.2666	0.524184	0.554667	0.595924	49.7276	5.63598	1.28938e-266	6.81663e-264	up	yes
MSTRG.18575	BraA06g043630.3C	BraA06g043630.3C	GO:0003677(DNA binding);GO:0003700(transcription factor activity, sequence-specific DNA binding);GO:0005634(nucleus);GO:0006351(transcription, DNA-templated);GO:0006355(regulation of transcription, DNA-templated);GO:0046983(protein dimerization activity)	NA	NA	NA	PREDICTED: transcription factor bHLH92 [Brassica rapa]	NA	20.1865	23.004	25.2069	0.0321909	0.0001	0.0001	2111.62	11.0441	7.42099e-266	3.84482e-263	up	yes
MSTRG.20686	BraA07g030970.3C	BraA07g030970.3C	GO:0005829(cytosol);GO:0016618(hydroxypyruvate reductase activity);GO:0030267(glyoxylate reductase (NADP) activity)	01200(Carbon metabolism);00630(Glyoxylate and dicarboxylate metabolism);00260(Glycine, serine and threonine metabolism)	K15893	NA	PREDICTED: glycerate dehydrogenase HPR, peroxisomal [Brassica rapa]	NA	2.41535	2.58879	2.21696	54.6639	54.4271	57.483	0.0433507	-4.5278	6.42666e-263	3.26436e-260	down	yes
MSTRG.14519	BraA05g031220.3C	BraA05g031220.3C	GO:0003674(molecular_function);GO:0009507(chloroplast);GO:0009570(chloroplast stroma);GO:0009579(thylakoid);GO:0010478(chlororespiration)	NA	NA	NA	PREDICTED: uncharacterized protein LOC103869869 [Brassica rapa]	NA	1.31877	1.75336	1.17056	69.2599	70.5782	73.459	0.0198909	-5.65174	3.39612e-260	1.69186e-257	down	yes
MSTRG.17163	BraA06g025400.3C	BraA06g025400.3C	GO:0005544(calcium-dependent phospholipid binding);GO:0005886(plasma membrane);GO:0006952(defense response);GO:0009266(response to temperature stimulus);GO:0009270(response to humidity);GO:0009506(plasmodesma);GO:0009626(plant-type hypersensitive response);GO:0010186(positive regulation of cellular defense response);GO:0019725(cellular homeostasis);GO:0045793(positive regulation of cell size);GO:…	NA	NA	NA	PREDICTED: protein BONZAI 1 [Brassica napus]	NA	63.0289	66.0891	63.2502	1.12167	1.14281	1.00534	58.8315	5.87852	1.33628e-257	6.5314e-255	up	yes
MSTRG.4946	BraA02g027600.3C	BraA02g027600.3C	GO:0006754(ATP biosynthetic process);GO:0009507(chloroplast);GO:0009534(chloroplast thylakoid);GO:0009535(chloroplast thylakoid membrane);GO:0009544(chloroplast ATP synthase complex);GO:0009579(thylakoid);GO:0009772(photosynthetic electron transport in photosystem II);GO:0009941(chloroplast envelope);GO:0015986(ATP synthesis coupled proton transport);GO:0016020(membrane);GO:0030234(enzyme regulat…	00190(Oxidative phosphorylation);00195(Photosynthesis)	K02115	NA	PREDICTED: ATP synthase gamma chain 1, chloroplastic-like [Brassica rapa]	NA	1.80498	1.65445	2.01756	53.6003	57.516	49.5471	0.0340899	-4.87451	3.26085e-257	1.5643e-254	down	yes
MSTRG.23611	BraA08g029950.3C	BraA08g029950.3C	GO:0005524(ATP binding);GO:0005886(plasma membrane);GO:0006855(drug transmembrane transport);GO:0009507(chloroplast);GO:0016020(membrane);GO:0016021(integral component of membrane);GO:0042626(ATPase activity, coupled to transmembrane movement of substances)	02010(ABC transporters)	K05681	NA	PREDICTED: ABC transporter G family member 35-like [Brassica rapa]	NA	19.5865	20.7027	20.575	0.093	0.155509	0.135367	158.552	7.30881	5.01477e-257	2.36195e-254	up	yes
MSTRG.11384	BraA04g014860.3C	BraA04g014860.3C	GO:0004497(monooxygenase activity);GO:0009507(chloroplast);GO:0009570(chloroplast stroma);GO:0009573(chloroplast ribulose bisphosphate carboxylase complex);GO:0009579(thylakoid);GO:0009637(response to blue light);GO:0009853(photorespiration);GO:0009941(chloroplast envelope);GO:0010114(response to red light);GO:0010218(response to far red light);GO:0015977(carbon fixation);GO:0016020(membrane);GO:…	01200(Carbon metabolism);00630(Glyoxylate and dicarboxylate metabolism);00710(Carbon fixation in photosynthetic organisms)	K01602	EC:4.1.1.39	virus-resistance protein [Brassica rapa subsp. chinensis]	NA	11.186	8.59331	10.0707	386.341	423.219	396.22	0.0247558	-5.33609	4.57867e-255	2.11804e-252	down	yes
MSTRG.17392	BraA06g028470.3C	BraA06g028470.3C	GO:0005509(calcium ion binding);GO:0005544(calcium-dependent phospholipid binding);GO:0005634(nucleus);GO:0005829(cytosol);GO:0009408(response to heat);GO:0009409(response to cold);GO:0009414(response to water deprivation);GO:0009507(chloroplast);GO:0009579(thylakoid);GO:0009651(response to salt stress);GO:0009986(cell surface);GO:0015774(polysaccharide transport);GO:0016020(membrane);GO:0048046(…	NA	NA	NA	PREDICTED: annexin D2 [Brassica rapa]	NA	48.8871	50.7432	50.445	1.63986	1.50828	1.37448	33.1833	5.05239	6.49748e-255	2.95293e-252	up	yes
MSTRG.23404	BraA08g027350.3C	BraA08g027350.3C	GO:0005515(protein binding);GO:0005783(endoplasmic reticulum);GO:0005789(endoplasmic reticulum membrane);GO:0005886(plasma membrane);GO:0005887(integral component of plasma membrane);GO:0016020(membrane);GO:0051119(sugar transmembrane transporter activity);GO:0051260(protein homooligomerization)	NA	NA	NA	PREDICTED: bidirectional sugar transporter SWEET1-like [Brassica rapa]	NA	2.22249	2.08574	2.38274	35.2448	38.6766	33.7851	0.0621223	-4.00875	1.25581e-253	5.60892e-251	down	yes
MSTRG.18773	BraA07g001200.3C;BraA07g001240.3C	BraA07g001200.3C;BraA07g001240.3C	GO:0005737(cytoplasm);GO:0006952(defense response);GO:0009693(ethylene biosynthetic process);GO:0009815(1-aminocyclopropane-1-carboxylate oxidase activity);GO:0031418(L-ascorbic acid binding);GO:0046872(metal ion binding);GO:0051365(cellular response to potassium ion starvation);GO:0055114(oxidation-reduction process);GO:0071281(cellular response to iron ion);GO:0071398(cellular response to fatty…	00270(Cysteine and methionine metabolism);00270(Cysteine and methionine metabolism)	K05933	EC:1.14.17.4	PREDICTED: 1-aminocyclopropane-1-carboxylate oxidase 1 [Brassica rapa]	NA	27.5218	28.9197	23.9146	0.67311	0.749562	0.778668	36.5033	5.18995	4.84918e-252	2.12912e-249	up	yes
MSTRG.22183	BraA08g008980.3C	BraA08g008980.3C	GO:0004849(uridine kinase activity);GO:0005515(protein binding);GO:0005524(ATP binding);GO:0005829(cytosol);GO:0006206(pyrimidine nucleobase metabolic process);GO:0008974(phosphoribulokinase activity);GO:0009058(biosynthetic process);GO:0009409(response to cold);GO:0009507(chloroplast);GO:0009535(chloroplast thylakoid membrane);GO:0009570(chloroplast stroma);GO:0009579(thylakoid);GO:0009735(respo…	01200(Carbon metabolism);00710(Carbon fixation in photosynthetic organisms)	K00855	EC:2.7.1.19	BnaA08g07000D [Brassica napus]	NA	2.21505	2.49348	2.20655	24.1261	27.4188	27.514	0.0874675	-3.51511	1.19403e-251	5.1552e-249	down	yes
MSTRG.8999	BraA03g042340.3C	BraA03g042340.3C	GO:0004760(serine-pyruvate transaminase activity);GO:0005777(peroxisome);GO:0005886(plasma membrane);GO:0008453(alanine-glyoxylate transaminase activity);GO:0009507(chloroplast);GO:0009570(chloroplast stroma);GO:0009853(photorespiration);GO:0016020(membrane);GO:0048046(apoplast);GO:0050281(serine-glyoxylate transaminase activity)	01200(Carbon metabolism);00630(Glyoxylate and dicarboxylate metabolism);00250(Alanine, aspartate and glutamate metabolism);00260(Glycine, serine and threonine metabolism);04146(Peroxisome)	K00830	EC:2.6.1.44;EC:2.6.1.45	PREDICTED: serine--glyoxylate aminotransferase-like [Brassica rapa]	NA	1.2503	1.05231	1.79438	189.257	189.031	188.826	0.00722428	-7.11293	7.06042e-251	2.99836e-248	down	yes
MSTRG.2650	BraA01g039130.3C	BraA01g039130.3C	GO:0004857(enzyme inhibitor activity);GO:0008134(transcription factor binding);GO:0010228(vegetative to reproductive phase transition of meristem)	00500(Starch and sucrose metabolism);00460(Cyanoamino acid metabolism);00940(Phenylpropanoid biosynthesis)	K01188	EC:3.2.1.21	PREDICTED: polygalacturonase inhibitor 1-like [Brassica rapa]	NA	124.321	146.814	157.075	1.14596	1.37576	1.33872	110.923	6.79341	1.47464e-249	6.16138e-247	up	yes
MSTRG.3034	BraA01g044810.3C	BraA01g044810.3C	GO:0004089(carbonate dehydratase activity);GO:0005886(plasma membrane);GO:0008270(zinc ion binding);GO:0009409(response to cold);GO:0009507(chloroplast);GO:0009535(chloroplast thylakoid membrane);GO:0009570(chloroplast stroma);GO:0009579(thylakoid);GO:0009817(defense response to fungus, incompatible interaction);GO:0009941(chloroplast envelope);GO:0010037(response to carbon dioxide);GO:0010119(re…	00910(Nitrogen metabolism)	K01673	EC:4.2.1.1	BnaCnng05580D [Brassica napus]	NA	0.0001	0.0001	0.0001	9.57969	11.283	11.183	9.36161e-06	-16.7048	1.03537e-247	4.25733e-245	down	yes
MSTRG.2532	BraA01g037290.3C	BraA01g037290.3C	GO:0005634(nucleus);GO:0005777(peroxisome);GO:0005829(cytosol);GO:0008891(glycolate oxidase activity);GO:0009506(plasmodesma);GO:0009507(chloroplast);GO:0009570(chloroplast stroma);GO:0009735(response to cytokinin);GO:0009854(oxidative photosynthetic carbon pathway);GO:0010181(FMN binding);GO:0016020(membrane);GO:0016491(oxidoreductase activity);GO:0022626(cytosolic ribosome);GO:0042742(defense r…	01200(Carbon metabolism);00630(Glyoxylate and dicarboxylate metabolism);04146(Peroxisome)	K11517	EC:1.1.3.15	PREDICTED: peroxisomal (S)-2-hydroxy-acid oxidase GLO1 isoform X1 [Brassica rapa]	NA	1.5061	1.92616	1.70643	52.4369	47.4429	49.477	0.0344055	-4.86122	1.21372e-245	4.91273e-243	down	yes
MSTRG.13720	BraA05g017760.3C	BraA05g017760.3C	GO:0005509(calcium ion binding);GO:0005515(protein binding);GO:0005634(nucleus);GO:0005635(nuclear envelope);GO:0005773(vacuole);GO:0005777(peroxisome);GO:0005788(endoplasmic reticulum lumen);GO:0009535(chloroplast thylakoid membrane);GO:0009640(photomorphogenesis);GO:0050832(defense response to fungus)	NA	NA	NA	PREDICTED: TSK-associating protein 1-like isoform X1 [Brassica napus]	NA	23.5338	25.9121	24.3645	0.322292	0.386623	0.489441	61.593	5.94469	1.91082e-243	7.61534e-241	up	yes
MSTRG.10699	BraA04g004360.3C	BraA04g004360.3C	GO:0005975(carbohydrate metabolic process);GO:0005986(sucrose biosynthetic process);GO:0009507(chloroplast);GO:0009570(chloroplast stroma);GO:0009579(thylakoid);GO:0009941(chloroplast envelope);GO:0016051(carbohydrate biosynthetic process);GO:0019252(starch biosynthetic process);GO:0019253(reductive pentose-phosphate cycle);GO:0042132(fructose 1,6-bisphosphate 1-phosphatase activity);GO:0042578(p…	01200(Carbon metabolism);00710(Carbon fixation in photosynthetic organisms)	K01100	EC:3.1.3.37	PREDICTED: sedoheptulose-1,7-bisphosphatase, chloroplastic-like isoform X3 [Brassica rapa]	NA	0.239681	0.339301	0.107182	21.639	20.246	20.4227	0.0110125	-6.50471	4.68809e-243	1.84008e-240	down	yes
MSTRG.13131	BraA05g008390.3C	BraA05g008390.3C	GO:0008194(UDP-glycosyltransferase activity);GO:0016757(transferase activity, transferring glycosyl groups)	00908(Zeatin biosynthesis)	NA	NA	PREDICTED: UDP-glycosyltransferase 86A1 [Brassica rapa]	NA	1.05404	1.07673	0.981131	16.1665	17.7411	15.7152	0.0627111	-3.99513	4.39471e-240	1.69918e-237	down	yes
MSTRG.20550	BraA07g029080.3C	BraA07g029080.3C	GO:0005576(extracellular region);GO:0008150(biological_process);GO:0030145(manganese ion binding);GO:0031012(extracellular matrix);GO:0045735(nutrient reservoir activity);GO:0048046(apoplast);GO:0050162(oxalate oxidase activity)	NA	NA	NA	PREDICTED: germin-like protein 1 [Brassica rapa]	NA	0.244608	0.423046	0.262555	25.5225	24.7336	21.9949	0.0128747	-6.27932	7.5772e-238	2.88658e-235	down	yes
MSTRG.26069	BraA09g028180.3C	BraA09g028180.3C	GO:0005886(plasma membrane);GO:0006813(potassium ion transport);GO:0006814(sodium ion transport);GO:0006970(response to osmotic stress);GO:0009651(response to salt stress);GO:0015079(potassium ion transmembrane transporter activity);GO:0015081(sodium ion transmembrane transporter activity);GO:0016021(integral component of membrane);GO:0071805(potassium ion transmembrane transport)	NA	NA	NA	PREDICTED: sodium transporter HKT1-like [Brassica rapa]	NA	31.2517	29.8006	32.0467	0.387227	0.578973	0.544691	61.6185	5.94529	2.62534e-235	9.85642e-233	up	yes
MSTRG.20611	BraA07g029850.3C	BraA07g029850.3C	GO:0003714(transcription corepressor activity);GO:0005515(protein binding);GO:0005634(nucleus);GO:0006351(transcription, DNA-templated);GO:0006355(regulation of transcription, DNA-templated);GO:0006952(defense response);GO:0009611(response to wounding);GO:0009753(response to jasmonic acid);GO:0031347(regulation of defense response);GO:1903507(negative regulation of nucleic acid-templated transcri…	04075(Plant hormone signal transduction)	K13464	NA	PREDICTED: protein TIFY 7-like [Brassica rapa]	NA	98.2654	106.824	105.647	2.13383	1.84306	1.94096	52.5084	5.71448	2.69527e-234	9.83395e-232	up	yes
MSTRG.11457	BraA04g016310.3C	BraA04g016310.3C	GO:0002229(defense response to oomycetes);GO:0005506(iron ion binding);GO:0006569(tryptophan catabolic process);GO:0006952(defense response);GO:0009507(chloroplast);GO:0009611(response to wounding);GO:0009617(response to bacterium);GO:0009625(response to insect);GO:0009682(induced systemic resistance);GO:0009684(indoleacetic acid biosynthetic process);GO:0010112(regulation of systemic acquired re…	01210(2-Oxocarboxylic acid metabolism);00380(Tryptophan metabolism);00966(Glucosinolate biosynthesis)	K11813	EC:1.14.13.125	PREDICTED: tryptophan N-monooxygenase 2 [Brassica rapa]	NA	38.5416	44.5784	45.0774	0.295671	0.527192	0.360075	108.372	6.75985	1.62989e-230	5.78389e-228	up	yes
MSTRG.10666	BraA04g003560.3C;BraA04g003590.3C	BraA04g003560.3C;BraA04g003590.3C	GO:0005783(endoplasmic reticulum);GO:0009058(biosynthetic process);GO:0009507(chloroplast);GO:0009821(alkaloid biosynthetic process);GO:0016844(strictosidine synthase activity);GO:0016844(strictosidine synthase activity)	00901(Indole alkaloid biosynthesis)	K01757	EC:4.3.3.2	BnaA04g02970D [Brassica napus];BnaA04g02940D [Brassica napus]	NA	25.9265	27.4834	27.3976	0.916315	1.0703	0.867988	28.3078	4.82313	5.17521e-230	1.81167e-227	up	yes
MSTRG.3561	BraA02g007330.3C	BraA02g007330.3C	GO:0005524(ATP binding);GO:0006952(defense response);GO:0007165(signal transduction);GO:0043531(ADP binding)	03040(Spliceosome);04141(Protein processing in endoplasmic reticulum);04144(Endocytosis)	K03283	NA	PREDICTED: putative disease resistance protein At4g11170 isoform X1 [Brassica rapa]	NA	0.933398	0.95397	0.810575	10.3785	9.43839	9.74485	0.0912646	-3.4538	1.79184e-228	6.18901e-226	down	yes
MSTRG.23727	BraA08g031490.3C	BraA08g031490.3C	GO:0005215(transporter activity);GO:0005886(plasma membrane);GO:0015297(antiporter activity);GO:0016020(membrane);GO:0016021(integral component of membrane)	03050(Proteasome)	K03028	NA	PREDICTED: protein DETOXIFICATION 36-like [Brassica rapa]	NA	100.098	106.412	114.636	0.923491	1.22186	1.19941	96.0148	6.58518	1.40572e-227	4.72925e-225	up	yes
MSTRG.16656	BraA06g017440.3C	BraA06g017440.3C	GO:0003674(molecular_function);GO:0005739(mitochondrion);GO:0008150(biological_process);GO:0008270(zinc ion binding)	00500(Starch and sucrose metabolism)	K01176	EC:3.2.1.1	PREDICTED: pentatricopeptide repeat-containing protein At3g49710 [Brassica rapa]	NA	1.68345	1.49989	1.72615	16.5686	15.6077	15.0606	0.103934	-3.26627	3.66826e-227	1.21829e-224	down	yes
MSTRG.11482	BraA04g016700.3C	BraA04g016700.3C	GO:0003677(DNA binding);GO:0003700(transcription factor activity, sequence-specific DNA binding);GO:0005634(nucleus);GO:0006351(transcription, DNA-templated);GO:0006355(regulation of transcription, DNA-templated);GO:0046983(protein dimerization activity)	NA	NA	NA	PREDICTED: transcription factor bHLH19-like [Brassica napus]	NA	17.3176	17.8531	16.1275	0.097652	0.10554	0.048033	204.193	7.67379	2.62882e-226	8.62019e-224	up	yes
MSTRG.5709	BraA02g041280.3C	BraA02g041280.3C	GO:0003723(RNA binding);GO:0004004(ATP-dependent RNA helicase activity);GO:0004386(helicase activity);GO:0005524(ATP binding);GO:0005634(nucleus);GO:0008026(ATP-dependent helicase activity);GO:0008270(zinc ion binding);GO:0009507(chloroplast);GO:0009570(chloroplast stroma);GO:0009793(embryo development ending in seed dormancy);GO:0009941(chloroplast envelope);GO:0010501(RNA secondary structure un…	00270(Cysteine and methionine metabolism);00480(Glutathione metabolism)	K01919	EC:6.3.2.2	PREDICTED: DEAD-box ATP-dependent RNA helicase 3, chloroplastic-like [Brassica rapa]	NA	1.60252	1.66947	1.75467	13.8549	13.136	13.9614	0.122744	-3.02627	5.80831e-226	1.8808e-223	down	yes
MSTRG.7262	BraA03g017560.3C	BraA03g017560.3C	GO:0003674(molecular_function);GO:0005634(nucleus);GO:0008150(biological_process)	NA	NA	NA	PREDICTED: uncharacterized protein LOC103857469 [Brassica rapa]	NA	0.937828	1.25659	0.87076	18.2349	18.1618	16.8672	0.057547	-4.11912	3.8541e-224	1.2326e-221	down	yes
MSTRG.21556	BraA07g042320.3C	BraA07g042320.3C	GO:0005351(sugar:proton symporter activity);GO:0005524(ATP binding);GO:0005886(plasma membrane);GO:0006811(ion transport);GO:0009705(plant-type vacuole membrane);GO:0015144(carbohydrate transmembrane transporter activity);GO:0016020(membrane);GO:0016021(integral component of membrane);GO:0022891(substrate-specific transmembrane transporter activity);GO:0055085(transmembrane transport)	NA	NA	NA	PREDICTED: organic cation/carnitine transporter 2 [Brassica rapa]	NA	12.4081	11.9739	14.9138	0.0001	0.01336	0.013687	1447.52	10.4994	2.73425e-221	8.63789e-219	up	yes
MSTRG.17650	BraA06g031780.3C	BraA06g031780.3C	GO:0005829(cytosol);GO:0005975(carbohydrate metabolic process);GO:0006098(pentose-phosphate shunt);GO:0009507(chloroplast);GO:0017057(6-phosphogluconolactonase activity)	01200(Carbon metabolism);00030(Pentose phosphate pathway)	K01057	EC:3.1.1.31	PREDICTED: probable 6-phosphogluconolactonase 3 [Brassica rapa]	NA	445.974	505.563	547.534	6.35251	7.24933	6.67419	73.9331	6.20815	5.10186e-221	1.59233e-218	up	yes
MSTRG.9897	BraA03g055670.3C	BraA03g055670.3C	GO:0005576(extracellular region);GO:0009505(plant-type cell wall);GO:0010411(xyloglucan metabolic process);GO:0016762(xyloglucan:xyloglucosyl transferase activity);GO:0016798(hydrolase activity, acting on glycosyl bonds);GO:0033946(xyloglucan-specific endo-beta-1,4-glucanase activity);GO:0042546(cell wall biogenesis);GO:0048046(apoplast);GO:0071555(cell wall organization);GO:0080039(xyloglucan en…	04075(Plant hormone signal transduction)	K14504	EC:2.4.1.207	PREDICTED: probable xyloglucan endotransglucosylase/hydrolase protein 17 [Brassica rapa]	NA	59.2605	57.6283	59.3836	0.495501	0.804375	0.435089	101.6	6.66676	6.47306e-221	1.99624e-218	up	yes
MSTRG.26701	BraA09g039070.3C	BraA09g039070.3C	NA	NA	NA	NA	BnaA09g29590D [Brassica napus]	NA	0.0001	0.169059	0.0001	30.8774	23.8575	24.8003	0.00212811	-8.87621	2.09435e-220	6.38283e-218	down	yes
MSTRG.8723	BraA03g037800.3C	BraA03g037800.3C	GO:0003674(molecular_function);GO:0005634(nucleus);GO:0008150(biological_process);GO:0016021(integral component of membrane)	NA	NA	NA	PREDICTED: uncharacterized protein LOC103859699 [Brassica rapa]	NA	22.9704	22.9524	24.1348	0.650317	0.602583	0.62645	37.2776	5.22024	6.5051e-220	1.95947e-217	up	yes
MSTRG.19265	BraA07g010770.3C	BraA07g010770.3C	GO:0005794(Golgi apparatus);GO:0009416(response to light stimulus);GO:0009507(chloroplast);GO:0009522(photosystem I);GO:0009523(photosystem II);GO:0009534(chloroplast thylakoid);GO:0009535(chloroplast thylakoid membrane);GO:0009579(thylakoid);GO:0009768(photosynthesis, light harvesting in photosystem I);GO:0009941(chloroplast envelope);GO:0010287(plastoglobule);GO:0015979(photosynthesis);GO:00160…	00196(Photosynthesis - antenna proteins)	K08912	NA	PREDICTED: chlorophyll a-b binding protein 1, chloroplastic [Brassica rapa]	NA	5.08069	5.54324	5.10458	79.3281	78.033	87.9622	0.0641134	-3.96323	2.13493e-219	6.35692e-217	down	yes
MSTRG.16729	BraA06g018410.3C	BraA06g018410.3C	GO:0002213(defense response to insect);GO:0005506(iron ion binding);GO:0005576(extracellular region);GO:0009555(pollen development);GO:0009611(response to wounding);GO:0009694(jasmonic acid metabolic process);GO:0010154(fruit development);GO:0016021(integral component of membrane);GO:0016705(oxidoreductase activity, acting on paired donors, with incorporation or reduction of molecular oxygen);GO:…	00073(Cutin, suberine and wax biosynthesis)	K13407	EC:1.14.-.-	PREDICTED: cytochrome P450 94B3 [Brassica rapa]	NA	33.8794	36.7748	38.0005	1.10885	0.954409	1.20389	33.2567	5.05557	2.26758e-218	6.60019e-216	up	yes
MSTRG.5640	BraA02g040500.3C	BraA02g040500.3C	GO:0005737(cytoplasm);GO:0016740(transferase activity);GO:0016747(transferase activity, transferring acyl groups other than amino-acyl groups)	00940(Phenylpropanoid biosynthesis);00945(Stilbenoid, diarylheptanoid and gingerol biosynthesis);00941(Flavonoid biosynthesis)	K13065	EC:2.3.1.133	PREDICTED: protein ECERIFERUM 26-like [Brassica rapa]	NA	0.888693	0.595539	0.663768	18.3626	16.8243	17.8779	0.0404788	-4.62669	3.71385e-218	1.06897e-215	down	yes
MSTRG.27032	BraA09g044170.3C	BraA09g044170.3C	GO:0005886(plasma membrane);GO:0016829(lyase activity);GO:0030570(pectate lyase activity);GO:0031225(anchored component of membrane);GO:0045490(pectin catabolic process);GO:0046872(metal ion binding)	00040(Pentose and glucuronate interconversions)	K01728	EC:4.2.2.2	PREDICTED: probable pectate lyase 12 [Brassica rapa]	NA	31.3785	32.3283	31.4459	1.00836	1.06798	1.24599	28.6403	4.83998	6.0402e-216	1.70078e-213	up	yes
MSTRG.6432	BraA03g005880.3C	BraA03g005880.3C	GO:0005351(sugar:proton symporter activity);GO:0005886(plasma membrane);GO:0009624(response to nematode);GO:0009705(plant-type vacuole membrane);GO:0010043(response to zinc ion);GO:0015144(carbohydrate transmembrane transporter activity);GO:0016020(membrane);GO:0016021(integral component of membrane);GO:0022821(potassium ion antiporter activity);GO:0055069(zinc ion homeostasis);GO:0090333(regulat…	03040(Spliceosome)	K12818	EC:3.6.4.13	PREDICTED: protein ZINC INDUCED FACILITATOR 1-like [Brassica rapa]	NA	2.24702	1.96112	1.98045	16.7444	16.5098	15.9958	0.125657	-2.99244	6.68866e-216	1.86312e-213	down	yes
MSTRG.6999	BraA03g013660.3C	BraA03g013660.3C	GO:0005634(nucleus);GO:0005747(mitochondrial respiratory chain complex I);GO:0005886(plasma membrane);GO:0008137(NADH dehydrogenase (ubiquinone) activity);GO:0016021(integral component of membrane);GO:0045333(cellular respiration)	NA	NA	NA	PREDICTED: CASP-like protein 2D1 [Brassica rapa]	NA	2.03793	3.47822	2.8982	73.1624	77.5433	72.6766	0.0376679	-4.73052	6.63083e-215	1.82736e-212	down	yes
MSTRG.18936	BraA07g004430.3C	BraA07g004430.3C	GO:0008168(methyltransferase activity);GO:0008757(S-adenosylmethionine-dependent methyltransferase activity);GO:0009507(chloroplast);GO:0016301(kinase activity);GO:0016310(phosphorylation);GO:0032259(methylation)	00592(alpha-Linolenic acid metabolism)	K08241	EC:2.1.1.141	PREDICTED: probable S-adenosylmethionine-dependent methyltransferase At5g37990 [Brassica rapa]	NA	52.0369	55.6526	57.374	2.25678	2.49271	2.10561	24.079	4.5897	1.91268e-214	5.21557e-212	up	yes
MSTRG.7831	BraA03g025500.3C	BraA03g025500.3C	GO:0004838(L-tyrosine:2-oxoglutarate aminotransferase activity);GO:0005737(cytoplasm);GO:0006520(cellular amino acid metabolic process);GO:0008483(transaminase activity);GO:0009058(biosynthetic process);GO:0009611(response to wounding);GO:0009753(response to jasmonic acid);GO:0030170(pyridoxal phosphate binding)	01230(Biosynthesis of amino acids);00270(Cysteine and methionine metabolism);00350(Tyrosine metabolism);00360(Phenylalanine metabolism);00400(Phenylalanine, tyrosine and tryptophan biosynthesis);00130(Ubiquinone and other terpenoid-quinone biosynthesis);00950(Isoquinoline alkaloid biosynthesis);00960(Tropane, piperidine and pyridine alkaloid biosynthesis)	K00815	EC:2.6.1.5	PREDICTED: probable aminotransferase TAT3 [Brassica rapa]	NA	32.7519	38.9506	35.8096	0.054919	0.149515	0.028429	461.697	8.8508	2.51808e-212	6.79487e-210	up	yes
MSTRG.30847	BraA10g033110.3C	BraA10g033110.3C	GO:0016491(oxidoreductase activity);GO:0055114(oxidation-reduction process)	00860(Porphyrin and chlorophyll metabolism)	K00218	EC:1.3.1.33	PREDICTED: short-chain dehydrogenase TIC 32, chloroplastic [Brassica rapa]	NA	0.0001	0.0001	0.0001	5.33959	5.40032	5.63553	1.83201e-05	-15.7362	1.59493e-210	4.25945e-208	down	yes
MSTRG.6194	BraA03g002830.3C	BraA03g002830.3C	GO:0005576(extracellular region);GO:0005618(cell wall);GO:0006508(proteolysis);GO:0009505(plant-type cell wall)	NA	NA	NA	PREDICTED: aspartyl protease AED3-like [Brassica rapa]	NA	87.4189	88.8594	91.5817	2.07206	1.87224	2.25354	43.2182	5.43357	1.50646e-209	3.98214e-207	up	yes
MSTRG.30930	BraA10g032170.3C	BraA10g032170.3C	GO:0005515(protein binding);GO:0005739(mitochondrion);GO:0005759(mitochondrial matrix);GO:0006537(glutamate biosynthetic process);GO:0009416(response to light stimulus);GO:0009507(chloroplast);GO:0009570(chloroplast stroma);GO:0009744(response to sucrose);GO:0009853(photorespiration);GO:0009941(chloroplast envelope);GO:0016020(membrane);GO:0016041(glutamate synthase (ferredoxin) activity);GO:0019…	00630(Glyoxylate and dicarboxylate metabolism);00910(Nitrogen metabolism)	K00284	EC:1.4.7.1	PREDICTED: ferredoxin-dependent glutamate synthase 1, chloroplastic/mitochondrial [Brassica rapa]	NA	0.928842	1.22019	1.01425	24.9954	23.3602	23.8564	0.0438054	-4.51275	1.84046e-208	4.81588e-206	down	yes
MSTRG.19434	BraA07g013480.3C	BraA07g013480.3C	GO:0004364(glutathione transferase activity);GO:0005737(cytoplasm);GO:0005829(cytosol);GO:0006749(glutathione metabolic process);GO:0009407(toxin catabolic process);GO:0009636(response to toxic substance);GO:0046686(response to cadmium ion)	00480(Glutathione metabolism)	K00799	EC:2.5.1.18	BnaA07g09120D [Brassica napus]	NA	655.531	687.996	696.877	11.0741	8.90567	8.96027	70.5045	6.13964	1.35773e-207	3.51721e-205	up	yes
MSTRG.13091	BraA05g007910.3C	BraA05g007910.3C	GO:0005576(extracellular region);GO:0005618(cell wall);GO:0006949(syncytium formation);GO:0009664(plant-type cell wall organization);GO:0009739(response to gibberellin);GO:0009826(unidimensional cell growth);GO:0009828(plant-type cell wall loosening);GO:0009831(plant-type cell wall modification involved in multidimensional cell growth);GO:0010114(response to red light);GO:0016020(membrane)	NA	NA	NA	expansin-A3 precursor [Brassica rapa]	NA	74.4471	72.7927	72.9534	2.21554	1.68612	2.32454	35.3656	5.14428	2.22141e-207	5.69759e-205	up	yes
MSTRG.1087	BraA01g014690.3C	BraA01g014690.3C	GO:0000139(Golgi membrane);GO:0000271(polysaccharide biosynthetic process);GO:0005794(Golgi apparatus);GO:0016021(integral component of membrane);GO:0016740(transferase activity);GO:0016757(transferase activity, transferring glycosyl groups);GO:0016759(cellulose synthase activity);GO:0016760(cellulose synthase (UDP-forming) activity);GO:0030244(cellulose biosynthetic process);GO:0071555(cell wall…	00500(Starch and sucrose metabolism);00520(Amino sugar and nucleotide sugar metabolism)	K00770	EC:2.4.2.24	PREDICTED: cellulose synthase-like protein G2 [Brassica napus]	NA	0.0001	0.0001	0.0001	4.46971	4.11758	4.14763	2.35573e-05	-15.3735	9.80423e-207	2.48999e-204	down	yes
MSTRG.27140	BraA09g045720.3C	BraA09g045720.3C	GO:0005515(protein binding);GO:0009409(response to cold);GO:0009507(chloroplast);GO:0009522(photosystem I);GO:0009534(chloroplast thylakoid);GO:0009535(chloroplast thylakoid membrane);GO:0009579(thylakoid);GO:0009637(response to blue light);GO:0009644(response to high light intensity);GO:0009645(response to low light intensity stimulus);GO:0009765(photosynthesis, light harvesting);GO:0009768(phot…	00196(Photosynthesis - antenna proteins)	K08907	NA	PREDICTED: chlorophyll a-b binding protein 6, chloroplastic isoform X1 [Brassica rapa]	NA	10.5441	9.46402	9.55376	137.013	137.684	140.879	0.0711348	-3.8133	2.63963e-206	6.57497e-204	down	yes
MSTRG.10216	BraA03g060720.3C	BraA03g060720.3C	GO:0005634(nucleus);GO:0005737(cytoplasm);GO:0005829(cytosol);GO:0009640(photomorphogenesis);GO:0009704(de-etiolation);GO:0016787(hydrolase activity);GO:0080167(response to karrikin)	01200(Carbon metabolism);00640(Propanoate metabolism);00280(Valine, leucine and isoleucine degradation);00410(beta-Alanine metabolism)	K05605	EC:3.1.2.4	BnaA03g53980D [Brassica napus]	NA	5.01235	4.72899	4.42514	32.0967	32.8388	33.4978	0.14392	-2.79667	7.8306e-206	1.93192e-203	down	yes
MSTRG.19958	BraA07g021160.3C	BraA07g021160.3C	GO:0005515(protein binding);GO:0005737(cytoplasm);GO:0005829(cytosol);GO:0006559(L-phenylalanine catabolic process);GO:0006952(defense response);GO:0006979(response to oxidative stress);GO:0009611(response to wounding);GO:0009699(phenylpropanoid biosynthetic process);GO:0009800(cinnamic acid biosynthetic process);GO:0045548(phenylalanine ammonia-lyase activity);GO:0080167(response to karrikin)	00360(Phenylalanine metabolism);00940(Phenylpropanoid biosynthesis)	K10775	EC:4.3.1.24	PREDICTED: phenylalanine ammonia-lyase 2-like [Brassica rapa]	NA	33.5183	35.3211	36.6215	1.35552	1.40464	1.08089	27.4563	4.77906	2.16712e-205	5.29615e-203	up	yes
MSTRG.18459	BraA06g042080.3C	BraA06g042080.3C	GO:0005215(transporter activity);GO:0005739(mitochondrion);GO:0006810(transport);GO:0009507(chloroplast);GO:0009534(chloroplast thylakoid);GO:0009643(photosynthetic acclimation);GO:0009941(chloroplast envelope);GO:0015120(phosphoglycerate transmembrane transporter activity);GO:0015297(antiporter activity);GO:0015713(phosphoglycerate transport);GO:0015717(triose phosphate transport);GO:0016020(mem…	01230(Biosynthesis of amino acids);00300(Lysine biosynthesis)	K01586	EC:4.1.1.20	PREDICTED: triose phosphate/phosphate translocator, chloroplastic isoform X1 [Brassica rapa]	NA	8.08567	8.52688	9.60479	163.644	165.197	169.028	0.0526591	-4.24717	3.58478e-205	8.67885e-203	down	yes
MSTRG.24468	BraA09g005590.3C	BraA09g005590.3C	GO:0009506(plasmodesma);GO:0009507(chloroplast);GO:0016020(membrane)	NA	NA	NA	PREDICTED: uncharacterized protein LOC103837120 [Brassica rapa]	NA	300.56	323.146	326.716	5.5887	5.43931	6.45725	54.3556	5.76436	3.80392e-204	9.12412e-202	up	yes
MSTRG.5133	BraA02g031300.3C	BraA02g031300.3C	GO:0005509(calcium ion binding);GO:0005886(plasma membrane);GO:0046686(response to cadmium ion)	04626(Plant-pathogen interaction)	K13448	NA	PREDICTED: probable calcium-binding protein CML43 [Brassica rapa]	NA	60.1484	67.0868	61.5151	1.01331	1.0691	0.69062	68.0664	6.08887	1.34776e-202	3.2031e-200	up	yes
MSTRG.19440	BraA07g013640.3C	BraA07g013640.3C	GO:0004364(glutathione transferase activity);GO:0005737(cytoplasm);GO:0005829(cytosol);GO:0006749(glutathione metabolic process);GO:0009407(toxin catabolic process);GO:0009636(response to toxic substance);GO:0046686(response to cadmium ion)	00480(Glutathione metabolism)	K00799	EC:2.5.1.18	BnaA07g09580D [Brassica napus]	NA	75.4074	82.4997	81.607	1.26418	1.01914	1.46619	63.8787	5.99726	1.85493e-202	4.36836e-200	up	yes
MSTRG.20025	BraA07g021900.3C	BraA07g021900.3C	GO:0005515(protein binding);GO:0009409(response to cold);GO:0009507(chloroplast);GO:0009522(photosystem I);GO:0009534(chloroplast thylakoid);GO:0009535(chloroplast thylakoid membrane);GO:0009579(thylakoid);GO:0009637(response to blue light);GO:0009644(response to high light intensity);GO:0009645(response to low light intensity stimulus);GO:0009765(photosynthesis, light harvesting);GO:0009768(phot…	00196(Photosynthesis - antenna proteins)	K08907	NA	PREDICTED: chlorophyll a-b binding protein 6, chloroplastic isoform X1 [Brassica rapa]	NA	7.95732	9.35095	9.06342	138.764	129.284	135.993	0.0652698	-3.93744	5.81808e-202	1.35781e-199	down	yes
MSTRG.16440	BraA06g014220.3C	BraA06g014220.3C	GO:0005737(cytoplasm);GO:0008146(sulfotransferase activity);GO:0019761(glucosinolate biosynthetic process);GO:0047364(desulfoglucosinolate sulfotransferase activity)	00966(Glucosinolate biosynthesis)	NA	NA	PREDICTED: cytosolic sulfotransferase 17 [Brassica napus]	NA	40.9927	40.4151	40.1204	0.874569	0.613393	0.878966	51.3443	5.68213	1.7716e-201	4.09763e-199	up	yes
MSTRG.21276	BraA07g038600.3C	BraA07g038600.3C	GO:0005886(plasma membrane);GO:0006810(transport);GO:0009507(chloroplast);GO:0009535(chloroplast thylakoid membrane);GO:0010258(NADH dehydrogenase complex (plastoquinone) assembly);GO:0010598(NAD(P)H dehydrogenase complex (plastoquinone));GO:0016655(oxidoreductase activity, acting on NAD(P)H, quinone or similar compound as acceptor);GO:0048038(quinone binding);GO:0055114(oxidation-reduction proce…	NA	NA	NA	PREDICTED: NAD(P)H-quinone oxidoreductase subunit O, chloroplastic-like [Brassica napus]	NA	0.480038	0.584328	0.212596	24.9935	26.2938	25.3443	0.0166637	-5.90715	1.12983e-200	2.5901e-198	down	yes
MSTRG.12071	BraA04g025600.3C	BraA04g025600.3C	GO:0004871(signal transducer activity);GO:0005739(mitochondrion);GO:0009506(plasmodesma);GO:0009507(chloroplast);GO:0010150(leaf senescence);GO:0046658(anchored component of plasma membrane);GO:0051607(defense response to virus);GO:0051707(response to other organism)	NA	NA	NA	PREDICTED: protein YLS9 [Brassica rapa]	NA	43.5154	46.7367	44.7765	0.809097	1.0202	0.98601	47.9623	5.58383	3.49899e-198	7.951e-196	up	yes
MSTRG.23480	BraA08g028350.3C	BraA08g028350.3C	GO:0009507(chloroplast);GO:0009522(photosystem I);GO:0009535(chloroplast thylakoid membrane);GO:0009637(response to blue light);GO:0009768(photosynthesis, light harvesting in photosystem I);GO:0009941(chloroplast envelope);GO:0010114(response to red light);GO:0010218(response to far red light);GO:0010287(plastoglobule);GO:0015979(photosynthesis);GO:0016021(integral component of membrane);GO:00161…	00196(Photosynthesis - antenna proteins)	K08908	NA	PREDICTED: chlorophyll a-b binding protein, chloroplastic-like [Brassica napus]	NA	0.0001	0.0001	0.0001	9.10544	9.38213	7.73876	1.14389e-05	-16.4157	3.59711e-198	8.10288e-196	down	yes
MSTRG.5569	BraA02g039080.3C	BraA02g039080.3C	GO:0004497(monooxygenase activity);GO:0005506(iron ion binding);GO:0005576(extracellular region);GO:0007275(multicellular organism development);GO:0010268(brassinosteroid homeostasis);GO:0016021(integral component of membrane);GO:0016125(sterol metabolic process);GO:0016132(brassinosteroid biosynthetic process);GO:0016705(oxidoreductase activity, acting on paired donors, with incorporation or red…	00905(Brassinosteroid biosynthesis)	K12640	EC:1.14.-.-	PREDICTED: cytochrome P450 85A2 [Brassica rapa]	NA	1.02344	1.03353	0.974173	10.7439	12.603	11.2722	0.0875571	-3.51363	4.52916e-197	1.01145e-194	down	yes
MSTRG.25320	BraA09g015800.3C	BraA09g015800.3C	GO:0006869(lipid transport);GO:0008289(lipid binding)	03010(Ribosome)	K02883	NA	proline-rich SAC51 [Brassica napus]	NA	0.047996	0.0001	0.0001	24.655	19.8601	19.8884	0.000748345	-10.384	4.2342e-196	9.37495e-194	down	yes
MSTRG.25516	BraA09g018640.3C	BraA09g018640.3C	GO:0008152(metabolic process);GO:0009507(chloroplast);GO:0009534(chloroplast thylakoid);GO:0009570(chloroplast stroma);GO:0010196(nonphotochemical quenching);GO:0016787(hydrolase activity);GO:0042651(thylakoid membrane)	00740(Riboflavin metabolism)	K00861	EC:2.7.1.26	PREDICTED: NHL repeat-containing protein 2 isoform X2 [Brassica rapa]	NA	1.58777	1.69045	1.85479	13.1735	12.1861	12.775	0.134603	-2.89322	1.0024e-195	2.20061e-193	down	yes
MSTRG.8029	BraA03g028250.3C	BraA03g028250.3C	GO:0006754(ATP biosynthetic process);GO:0009507(chloroplast);GO:0009534(chloroplast thylakoid);GO:0009535(chloroplast thylakoid membrane);GO:0009544(chloroplast ATP synthase complex);GO:0009579(thylakoid);GO:0009772(photosynthetic electron transport in photosystem II);GO:0009941(chloroplast envelope);GO:0015986(ATP synthesis coupled proton transport);GO:0016020(membrane);GO:0030234(enzyme regulat…	00190(Oxidative phosphorylation);00195(Photosynthesis)	K02115	NA	PREDICTED: ATP synthase gamma chain 1, chloroplastic [Brassica rapa]	NA	5.89528	5.4832	6.06509	68.3601	68.0387	67.8575	0.0854004	-3.54961	1.73906e-195	3.78574e-193	down	yes
MSTRG.11123	BraA04g010820.3C	BraA04g010820.3C	GO:0005737(cytoplasm);GO:0005829(cytosol);GO:0016740(transferase activity);GO:0016747(transferase activity, transferring acyl groups other than amino-acyl groups)	00940(Phenylpropanoid biosynthesis);00945(Stilbenoid, diarylheptanoid and gingerol biosynthesis);00941(Flavonoid biosynthesis)	K13065	EC:2.3.1.133	PREDICTED: uncharacterized acetyltransferase At3g50280 [Brassica rapa]	NA	2.19473	1.5809	1.85215	18.8014	19.8167	20.9615	0.0944582	-3.40418	1.63705e-194	3.53399e-192	down	yes
MSTRG.26645	BraA09g038140.3C	BraA09g038140.3C	GO:0003677(DNA binding);GO:0003700(transcription factor activity, sequence-specific DNA binding);GO:0005634(nucleus);GO:0006351(transcription, DNA-templated);GO:0006355(regulation of transcription, DNA-templated);GO:0009873(ethylene-activated signaling pathway);GO:0048573(photoperiodism, flowering)	01200(Carbon metabolism);01230(Biosynthesis of amino acids);00010(Glycolysis / Gluconeogenesis);03018(RNA degradation)	K01689	EC:4.2.1.11	PREDICTED: AP2/ERF and B3 domain-containing transcription repressor TEM1-like [Brassica rapa]	NA	0.365936	0.30886	0.525938	12.9951	13.5475	13.5816	0.0299255	-5.06248	6.2729e-194	1.34297e-191	down	yes
MSTRG.17205	BraA06g026530.3C	BraA06g026530.3C	GO:0000156(phosphorelay response regulator activity);GO:0000160(phosphorelay signal transduction system);GO:0005515(protein binding);GO:0005622(intracellular);GO:0005634(nucleus);GO:0006351(transcription, DNA-templated);GO:0006355(regulation of transcription, DNA-templated);GO:0009735(response to cytokinin);GO:0009736(cytokinin-activated signaling pathway)	04075(Plant hormone signal transduction)	K14492	NA	BnaA06g22380D [Brassica napus]	NA	18.2655	17.7357	17.8351	0.326222	0.262947	0.324711	58.9095	5.88043	9.62795e-194	2.04436e-191	up	yes
MSTRG.22314	BraA08g011170.3C	BraA08g011170.3C	GO:0005737(cytoplasm);GO:0005829(cytosol);GO:0005983(starch catabolic process);GO:0009507(chloroplast);GO:0016161(beta-amylase activity);GO:0080027(response to herbivore)	00500(Starch and sucrose metabolism)	K01177	EC:3.2.1.2	PREDICTED: beta-amylase 5 [Brassica rapa]	NA	45.3124	43.8141	51.6125	0.557421	0.759443	0.8149	66.02	6.04483	3.38085e-192	7.1204e-190	up	yes
MSTRG.13049	BraA05g007090.3C	BraA05g007090.3C	GO:0005516(calmodulin binding);GO:0005576(extracellular region);GO:0005886(plasma membrane);GO:0006869(lipid transport);GO:0008289(lipid binding);GO:0009505(plant-type cell wall);GO:0009534(chloroplast thylakoid);GO:0048046(apoplast);GO:0071555(cell wall organization)	NA	NA	NA	PREDICTED: non-specific lipid-transfer protein A-like [Brassica napus]	NA	151.761	140.598	152.582	0.383507	0.421125	1.03627	241.697	7.91706	1.07351e-190	2.24269e-188	up	yes
MSTRG.15261	BraA05g040640.3C	BraA05g040640.3C	GO:0001561(fatty acid alpha-oxidation);GO:0004601(peroxidase activity);GO:0005576(extracellular region);GO:0006629(lipid metabolic process);GO:0006979(response to oxidative stress);GO:0008219(cell death);GO:0009626(plant-type hypersensitive response);GO:0009627(systemic acquired resistance);GO:0009737(response to abscisic acid);GO:0009751(response to salicylic acid);GO:0012511(monolayer-surrounde…	00592(alpha-Linolenic acid metabolism)	K10529	EC:1.-.-.-	PREDICTED: alpha-dioxygenase 1 [Brassica rapa]	NA	0.252817	0.239587	0.115196	10.1962	9.84484	8.59045	0.0212214	-5.55834	1.12082e-190	2.32278e-188	down	yes
MSTRG.20692	BraA07g030990.3C	BraA07g030990.3C	GO:0005515(protein binding);GO:0005737(cytoplasm);GO:0009414(response to water deprivation);GO:0009507(chloroplast);GO:0009535(chloroplast thylakoid membrane);GO:0009570(chloroplast stroma);GO:0009611(response to wounding);GO:0009617(response to bacterium);GO:0009620(response to fungus);GO:0009695(jasmonic acid biosynthetic process);GO:0009753(response to jasmonic acid);GO:0009941(chloroplast env…	00591(Linoleic acid metabolism);00592(alpha-Linolenic acid metabolism)	K00454	EC:1.13.11.12	PREDICTED: lipoxygenase 2, chloroplastic-like [Brassica rapa]	NA	117.617	127.42	131.61	1.83442	2.19	2.40794	58.5552	5.87172	1.23403e-190	2.53711e-188	up	yes
MSTRG.29816	BraA10g018840.3C	BraA10g018840.3C	GO:0008150(biological_process);GO:0009507(chloroplast);GO:0046872(metal ion binding)	NA	NA	NA	PREDICTED: stress-response A/B barrel domain-containing protein At5g22580 [Brassica rapa]	NA	2196.02	2263.11	2300.2	42.4961	51.7361	45.3418	48.4283	5.59778	5.91268e-190	1.20605e-187	up	yes
MSTRG.1767	BraA01g025360.3C	BraA01g025360.3C	GO:0005506(iron ion binding);GO:0005737(cytoplasm);GO:0009821(alkaloid biosynthetic process);GO:0016706(oxidoreductase activity, acting on paired donors, with incorporation or reduction of molecular oxygen, 2-oxoglutarate as one donor, and incorporation of one atom each of oxygen into both donors);GO:0055114(oxidation-reduction process)	00904(Diterpenoid biosynthesis)	K04125	EC:1.14.11.13	PREDICTED: 2-oxoglutarate-Fe(II) type oxidoreductase-like [Brassica rapa]	NA	13.7687	13.4258	14.4662	0.0001	0.0001	0.0001	138869	17.0834	6.46722e-189	1.30885e-186	up	yes
MSTRG.21676	BraA08g000440.3C	BraA08g000440.3C	GO:0009507(chloroplast);GO:0009522(photosystem I);GO:0009534(chloroplast thylakoid);GO:0009535(chloroplast thylakoid membrane);GO:0009579(thylakoid);GO:0009773(photosynthetic electron transport in photosystem I);GO:0009780(photosynthetic NADP+ reduction);GO:0009941(chloroplast envelope);GO:0015979(photosynthesis);GO:0016020(membrane);GO:0016021(integral component of membrane);GO:0016168(chlorophy…	00195(Photosynthesis)	K08905	NA	PREDICTED: photosystem I reaction center subunit V, chloroplastic-like [Brassica rapa]	NA	11.4864	9.55625	10.1045	115.808	121.944	118.379	0.0874597	-3.51524	7.83843e-189	1.57407e-186	down	yes
MSTRG.23007	BraA08g021770.3C	BraA08g021770.3C	GO:0004372(glycine hydroxymethyltransferase activity);GO:0005515(protein binding);GO:0005634(nucleus);GO:0005739(mitochondrion);GO:0005759(mitochondrial matrix);GO:0005829(cytosol);GO:0005886(plasma membrane);GO:0006544(glycine metabolic process);GO:0006563(L-serine metabolic process);GO:0007623(circadian rhythm);GO:0008266(poly(U) RNA binding);GO:0009409(response to cold);GO:0009416(response to …	01200(Carbon metabolism);01230(Biosynthesis of amino acids);00630(Glyoxylate and dicarboxylate metabolism);00260(Glycine, serine and threonine metabolism);00460(Cyanoamino acid metabolism);00670(One carbon pool by folate)	K00600	EC:2.1.2.1	PREDICTED: serine hydroxymethyltransferase 1, mitochondrial isoform X2 [Brassica oleracea var. oleracea]	NA	4.72306	5.00996	4.32196	65.3041	64.3136	60.4106	0.0739625	-3.75706	9.04277e-189	1.80195e-186	down	yes
MSTRG.13853	BraA05g020280.3C	BraA05g020280.3C	GO:0000325(plant-type vacuole);GO:0005524(ATP binding);GO:0005773(vacuole);GO:0005774(vacuolar membrane);GO:0005794(Golgi apparatus);GO:0005886(plasma membrane);GO:0006855(drug transmembrane transport);GO:0008517(folic acid transporter activity);GO:0008559(xenobiotic-transporting ATPase activity);GO:0009414(response to water deprivation);GO:0009506(plasmodesma);GO:0009611(response to wounding);GO…	02010(ABC transporters)	K05665	NA	PREDICTED: LOW QUALITY PROTEIN: ABC transporter C family member 4-like [Brassica rapa]	NA	0.733884	0.706343	0.847785	5.76443	5.964	5.91733	0.129664	-2.94715	2.89976e-188	5.73421e-186	down	yes
MSTRG.28515	BraA09g063880.3C	BraA09g063880.3C	GO:0003868(4-hydroxyphenylpyruvate dioxygenase activity);GO:0006559(L-phenylalanine catabolic process);GO:0006572(tyrosine catabolic process)	00350(Tyrosine metabolism);00360(Phenylalanine metabolism);00130(Ubiquinone and other terpenoid-quinone biosynthesis)	K00457	EC:1.13.11.27	PREDICTED: 4-hydroxyphenylpyruvate dioxygenase [Brassica rapa]	NA	3.8325	3.84317	4.57032	52.0427	51.2079	54.3088	0.077723	-3.68552	4.28749e-188	8.41419e-186	down	yes
MSTRG.15488	BraA06g000980.3C	BraA06g000980.3C	GO:0005576(extracellular region);GO:0005773(vacuole);GO:0016042(lipid catabolic process);GO:0016788(hydrolase activity, acting on ester bonds);GO:0052689(carboxylic ester hydrolase activity)	NA	NA	NA	PREDICTED: GDSL esterase/lipase At1g54020-like [Brassica rapa]	NA	200.989	228.035	239.281	5.21081	5.09125	5.37348	42.6336	5.41392	9.3351e-188	1.81824e-185	up	yes
MSTRG.3796	BraA02g010990.3C	BraA02g010990.3C	GO:0005634(nucleus);GO:0008152(metabolic process);GO:0016787(hydrolase activity)	00760(Nicotinate and nicotinamide metabolism)	K18551	EC:3.1.3.-	PREDICTED: suppressor of disruption of TFIIS-like [Brassica rapa]	NA	14.1382	12.4393	13.2873	0.0001	0.0001	0.0348679	1136.79	10.1507	2.55592e-187	4.94113e-185	up	yes
MSTRG.11945	BraA04g023710.3C	BraA04g023710.3C	GO:0004553(hydrolase activity, hydrolyzing O-glycosyl compounds);GO:0005576(extracellular region);GO:0008810(cellulase activity);GO:0030245(cellulose catabolic process);GO:0071555(cell wall organization)	00500(Starch and sucrose metabolism)	K01179	EC:3.2.1.4	PREDICTED: LOW QUALITY PROTEIN: endoglucanase 11-like [Brassica rapa]	NA	7.01493	7.96082	8.69425	0.0001	0.0001	0.0280509	837.85	9.71055	4.02381e-187	7.72125e-185	up	yes
MSTRG.29650	BraA10g016220.3C	BraA10g016220.3C	GO:0005737(cytoplasm);GO:0005739(mitochondrion);GO:0005975(carbohydrate metabolic process);GO:0006099(tricarboxylic acid cycle);GO:0006108(malate metabolic process);GO:0008746(NAD(P)+ transhydrogenase activity);GO:0009507(chloroplast);GO:0009570(chloroplast stroma);GO:0009579(thylakoid);GO:0009941(chloroplast envelope);GO:0016615(malate dehydrogenase activity);GO:0030060(L-malate dehydrogenase ac…	01200(Carbon metabolism);00620(Pyruvate metabolism);00710(Carbon fixation in photosynthetic organisms)	K00051	EC:1.1.1.82	PREDICTED: malate dehydrogenase [NADP], chloroplastic-like isoform X1 [Brassica napus]	NA	3.62709	3.41945	4.26181	30.2491	29.0348	28.7718	0.128423	-2.96103	9.50511e-187	1.81051e-184	down	yes
MSTRG.21400	BraA07g040220.3C	BraA07g040220.3C	GO:0005739(mitochondrion);GO:0008150(biological_process)	NA	NA	NA	PREDICTED: uncharacterized protein LOC103832121 [Brassica rapa]	NA	2.48108	2.31977	2.44555	16.7339	16.4742	17.6721	0.142421	-2.81177	1.47979e-186	2.79811e-184	down	yes
MSTRG.12366	BraA04g029960.3C	BraA04g029960.3C	GO:0003677(DNA binding);GO:0005634(nucleus);GO:0006355(regulation of transcription, DNA-templated)	NA	NA	NA	PREDICTED: protein LIGHT-DEPENDENT SHORT HYPOCOTYLS 10 [Brassica rapa]	NA	30.0702	33.7136	30.7128	0.453761	0.388525	0.556679	67.5475	6.07783	1.84456e-185	3.46256e-183	up	yes
MSTRG.21536	BraA07g042080.3C	BraA07g042080.3C	GO:0005515(protein binding);GO:0009507(chloroplast);GO:0009523(photosystem II);GO:0009534(chloroplast thylakoid);GO:0009535(chloroplast thylakoid membrane);GO:0009579(thylakoid);GO:0009654(photosystem II oxygen evolving complex);GO:0009735(response to cytokinin);GO:0010270(photosystem II oxygen evolving complex assembly);GO:0015979(photosynthesis)	00195(Photosynthesis)	K03541	NA	BnaAnng40550D [Brassica napus]	NA	6.08186	6.91854	7.1836	49.2822	48.415	46.3631	0.140108	-2.83539	5.00713e-185	9.33163e-183	down	yes
MSTRG.22805	BraA08g018830.3C	BraA08g018830.3C	GO:0009507(chloroplast);GO:0009534(chloroplast thylakoid);GO:0009535(chloroplast thylakoid membrane);GO:0009538(photosystem I reaction center);GO:0009579(thylakoid);GO:0009735(response to cytokinin);GO:0009941(chloroplast envelope);GO:0010287(plastoglobule);GO:0015979(photosynthesis);GO:0016020(membrane)	00195(Photosynthesis)	K02693	NA	PREDICTED: photosystem I reaction center subunit IV A, chloroplastic-like [Brassica rapa]	NA	12.0787	9.76475	11.3458	79.9175	79.4157	77.0301	0.140416	-2.83222	8.05801e-185	1.49102e-182	down	yes
MSTRG.27743	BraA09g053780.3C	BraA09g053780.3C	GO:0004029(aldehyde dehydrogenase (NAD) activity);GO:0004777(succinate-semialdehyde dehydrogenase (NAD+) activity);GO:0009013(succinate-semialdehyde dehydrogenase [NAD(P)+] activity)	01200(Carbon metabolism);00010(Glycolysis / Gluconeogenesis);00030(Pentose phosphate pathway)	K00131	EC:1.2.1.9	PREDICTED: NADP-dependent glyceraldehyde-3-phosphate dehydrogenase-like [Brassica rapa]	NA	1.15066	1.22206	1.03802	12.7826	12.6846	13.0255	0.0886077	-3.49642	1.19034e-184	2.18693e-182	down	yes
MSTRG.26627	BraA09g037920.3C	BraA09g037920.3C	GO:0003700(transcription factor activity, sequence-specific DNA binding);GO:0005634(nucleus);GO:0006355(regulation of transcription, DNA-templated);GO:0008270(zinc ion binding);GO:0016020(membrane)	04712(Circadian rhythm - plant)	K12135	NA	PREDICTED: zinc finger protein CONSTANS-LIKE 16-like [Brassica rapa]	NA	0.138324	0.121709	0.0001	10.9721	12.4088	11.7259	0.00740977	-7.07636	1.50877e-184	2.75244e-182	down	yes
MSTRG.29575	BraA10g015100.3C	BraA10g015100.3C	GO:0005622(intracellular);GO:0005623(cell);GO:0005634(nucleus);GO:0006355(regulation of transcription, DNA-templated);GO:0009507(chloroplast);GO:0045036(protein targeting to chloroplast)	04712(Circadian rhythm - plant)	K12130	NA	PREDICTED: protein CHLOROPLAST IMPORT APPARATUS 2-like isoform X1 [Brassica napus]	NA	1.4997	1.39163	1.40506	12.1046	11.3024	11.251	0.123965	-3.01199	2.17328e-184	3.93698e-182	down	yes
MSTRG.9854	BraA03g054970.3C	BraA03g054970.3C	GO:0003840(gamma-glutamyltransferase activity);GO:0005773(vacuole);GO:0005774(vacuolar membrane);GO:0006751(glutathione catabolic process);GO:0006805(xenobiotic metabolic process);GO:0009636(response to toxic substance);GO:0016021(integral component of membrane);GO:0016756(glutathione gamma-glutamylcysteinyltransferase activity);GO:0036374(glutathione hydrolase activity)	00590(Arachidonic acid metabolism);00430(Taurine and hypotaurine metabolism);00460(Cyanoamino acid metabolism);00480(Glutathione metabolism)	K18592	EC:2.3.2.2;EC:3.4.19.13	hypothetical protein AALP_AA7G139300 [Arabis alpina]	NA	5.62768	6.61451	6.78832	0.0001	0.0001	0.0001	63435	15.953	2.59693e-184	4.67177e-182	up	yes
MSTRG.24240	BraA09g000880.3C	BraA09g000880.3C	GO:0003677(DNA binding);GO:0003700(transcription factor activity, sequence-specific DNA binding);GO:0005622(intracellular);GO:0005634(nucleus);GO:0006351(transcription, DNA-templated);GO:0006355(regulation of transcription, DNA-templated);GO:0006952(defense response);GO:0009873(ethylene-activated signaling pathway);GO:0010200(response to chitin)	04626(Plant-pathogen interaction)	K13432	NA	PREDICTED: ethylene-responsive transcription factor 13-like [Brassica rapa]	NA	14.5698	14.918	15.9713	0.667638	0.54239	0.571211	25.521	4.67362	2.80577e-184	5.01266e-182	up	yes
MSTRG.23065	BraA08g022720.3C	BraA08g022720.3C	GO:0004332(fructose-bisphosphate aldolase activity);GO:0006096(glycolytic process);GO:0006098(pentose-phosphate shunt);GO:0009507(chloroplast);GO:0009570(chloroplast stroma);GO:0009579(thylakoid);GO:0009737(response to abscisic acid);GO:0009941(chloroplast envelope);GO:0010287(plastoglobule);GO:0016020(membrane);GO:0046686(response to cadmium ion);GO:0048046(apoplast)	01200(Carbon metabolism);01230(Biosynthesis of amino acids);00010(Glycolysis / Gluconeogenesis);00030(Pentose phosphate pathway);00051(Fructose and mannose metabolism);00710(Carbon fixation in photosynthetic organisms)	K01623	EC:4.1.2.13	PREDICTED: probable fructose-bisphosphate aldolase 2, chloroplastic [Brassica oleracea var. oleracea]	NA	19.4471	20.2889	20.0316	255.947	253.199	250.987	0.0786278	-3.66882	6.98294e-184	1.23899e-181	down	yes
MSTRG.17371	BraA06g028220.3C	BraA06g028220.3C	GO:0003674(molecular_function);GO:0005615(extracellular space);GO:0005739(mitochondrion);GO:0008083(growth factor activity);GO:0008284(positive regulation of cell proliferation);GO:0009958(positive gravitropism);GO:0022622(root system development);GO:0030154(cell differentiation);GO:0032880(regulation of protein localization);GO:0048527(lateral root development);GO:2000012(regulation of auxin pol…	NA	NA	NA	PREDICTED: root meristem growth factor 9-like [Brassica rapa]	NA	0.0001	0.0001	0.0001	12.9492	15.7961	14.8544	6.88077e-06	-17.149	1.58572e-183	2.79442e-181	down	yes
MSTRG.14991	BraA05g037360.3C	BraA05g037360.3C	GO:0009507(chloroplast);GO:0009522(photosystem I);GO:0009523(photosystem II);GO:0009534(chloroplast thylakoid);GO:0009535(chloroplast thylakoid membrane);GO:0009579(thylakoid);GO:0009637(response to blue light);GO:0009735(response to cytokinin);GO:0009768(photosynthesis, light harvesting in photosystem I);GO:0009941(chloroplast envelope);GO:0010114(response to red light);GO:0010218(response to fa…	00196(Photosynthesis - antenna proteins)	K08915	NA	PREDICTED: chlorophyll a-b binding protein CP29.2, chloroplastic [Brassica rapa]	NA	13.8375	13.9574	12.8287	162.414	163.842	174.609	0.0811067	-3.62403	2.29309e-183	4.01368e-181	down	yes
MSTRG.30485	BraA10g027480.3C	BraA10g027480.3C	GO:0005215(transporter activity);GO:0005886(plasma membrane);GO:0015297(antiporter activity);GO:0016020(membrane);GO:0016021(integral component of membrane)	NA	NA	NA	PREDICTED: protein DETOXIFICATION 28-like isoform X1 [Brassica rapa]	NA	6.50987	5.87826	5.35748	0.103868	0.07942	0.0804221	67.2922	6.07237	2.3966e-182	4.16671e-180	up	yes
MSTRG.12424	BraA04g030920.3C	BraA04g030920.3C	GO:0003677(DNA binding);GO:0003700(transcription factor activity, sequence-specific DNA binding);GO:0005622(intracellular);GO:0005634(nucleus);GO:0006351(transcription, DNA-templated);GO:0006355(regulation of transcription, DNA-templated);GO:0006952(defense response);GO:0009873(ethylene-activated signaling pathway);GO:0010200(response to chitin)	04626(Plant-pathogen interaction)	K13432	NA	PREDICTED: ethylene-responsive transcription factor 13-like [Brassica rapa]	NA	52.2605	57.5991	58.1439	1.0213	0.598772	0.681895	72.9825	6.18948	3.1062e-182	5.3644e-180	up	yes
MSTRG.13371	BraA05g011790.3C	BraA05g011790.3C	GO:0004553(hydrolase activity, hydrolyzing O-glycosyl compounds);GO:0005576(extracellular region);GO:0008810(cellulase activity);GO:0030245(cellulose catabolic process);GO:0071555(cell wall organization)	00500(Starch and sucrose metabolism)	K01179	EC:3.2.1.4	BnaA05g10650D [Brassica napus]	NA	31.551	32.8805	33.4147	0.204969	0.240831	0.423189	112.598	6.81503	7.176e-182	1.22299e-179	up	yes
MSTRG.11156	BraA04g011350.3C	BraA04g011350.3C	NA	NA	NA	NA	PREDICTED: leucine-rich repeat extensin-like protein 3 [Brassica rapa]	NA	71.3493	70.0511	66.8913	2.08818	2.8679	2.07043	29.6437	4.88965	3.7609e-181	6.36772e-179	up	yes
MSTRG.24253	BraA09g001750.3C	BraA09g001750.3C	GO:0004674(protein serine/threonine kinase activity);GO:0005524(ATP binding);GO:0005886(plasma membrane);GO:0006468(protein phosphorylation);GO:0016021(integral component of membrane);GO:0016301(kinase activity);GO:0030246(carbohydrate binding)	00500(Starch and sucrose metabolism)	K01176	EC:3.2.1.1	PREDICTED: L-type lectin-domain containing receptor kinase IV.4-like, partial [Brassica rapa]	NA	3.12336	3.19596	3.95755	51.6607	51.8464	48.8768	0.0674406	-3.89024	7.47823e-181	1.25794e-178	down	yes
MSTRG.24110	BraA09g001050.3C	BraA09g001050.3C	GO:0003677(DNA binding);GO:0003700(transcription factor activity, sequence-specific DNA binding);GO:0005634(nucleus);GO:0006351(transcription, DNA-templated);GO:0006355(regulation of transcription, DNA-templated);GO:0046983(protein dimerization activity)	NA	NA	NA	PREDICTED: transcription factor bHLH57 [Brassica rapa]	NA	0.0001	0.0001	0.0001	7.51056	8.93186	8.55687	1.20003e-05	-16.3466	5.71487e-180	9.5512e-178	down	yes
MSTRG.12353	BraA04g029740.3C	BraA04g029740.3C	GO:0001046(core promoter sequence-specific DNA binding);GO:0001228(transcriptional activator activity, RNA polymerase II transcription regulatory region sequence-specific binding);GO:0003677(DNA binding);GO:0003700(transcription factor activity, sequence-specific DNA binding);GO:0005634(nucleus);GO:0006355(regulation of transcription, DNA-templated);GO:0006366(transcription from RNA polymerase II…	04075(Plant hormone signal transduction);04712(Circadian rhythm - plant)	K12126	NA	PREDICTED: transcription factor bHLH130 [Brassica rapa]	NA	1.26879	1.50674	1.39238	13.7796	13.4262	12.7289	0.104368	-3.26024	5.24874e-179	8.71594e-177	down	yes
MSTRG.14654	BraA05g032950.3C	BraA05g032950.3C	GO:0005777(peroxisome);GO:0008891(glycolate oxidase activity);GO:0009854(oxidative photosynthetic carbon pathway);GO:0010181(FMN binding);GO:0010204(defense response signaling pathway, resistance gene-independent);GO:0042742(defense response to bacterium);GO:0050665(hydrogen peroxide biosynthetic process);GO:0052852(very-long-chain-(S)-2-hydroxy-acid oxidase activity);GO:0052853(long-chain-(S)-2-…	01200(Carbon metabolism);00630(Glyoxylate and dicarboxylate metabolism);04146(Peroxisome)	K11517	EC:1.1.3.15	BnaA05g25330D [Brassica napus]	NA	62.5487	65.3385	63.5173	2.30426	2.31322	2.37676	27.3661	4.77432	4.39053e-178	7.24437e-176	up	yes
MSTRG.24148	BraA09g001460.3C	BraA09g001460.3C	GO:0003674(molecular_function);GO:0009507(chloroplast);GO:0009534(chloroplast thylakoid);GO:0009535(chloroplast thylakoid membrane);GO:0009538(photosystem I reaction center);GO:0009579(thylakoid);GO:0009941(chloroplast envelope);GO:0010287(plastoglobule);GO:0015979(photosynthesis);GO:0016020(membrane)	00195(Photosynthesis)	K02692	NA	BnaC09g00220D [Brassica napus]	NA	25.0417	23.5181	23.504	291.555	279.975	297.66	0.0829091	-3.59233	5.50276e-178	9.02209e-176	down	yes
MSTRG.1757	BraA01g025080.3C	BraA01g025080.3C	GO:0005515(protein binding);GO:0007623(circadian rhythm);GO:0009295(nucleoid);GO:0009507(chloroplast);GO:0009508(plastid chromosome);GO:0009534(chloroplast thylakoid);GO:0009535(chloroplast thylakoid membrane);GO:0009941(chloroplast envelope);GO:0016020(membrane);GO:0042644(chloroplast nucleoid);GO:0098572(stromal side of plastid thylakoid membrane)	NA	NA	NA	PREDICTED: protein plastid transcriptionally active 16, chloroplastic [Brassica rapa]	NA	1.99773	1.75289	1.46416	18.1948	16.2958	17.1587	0.100965	-3.30807	7.16564e-177	1.16746e-174	down	yes
MSTRG.18611	BraA06g044130.3C	BraA06g044130.3C	NA	NA	NA	NA	PREDICTED: photosynthetic NDH subunit of subcomplex B 2, chloroplastic [Brassica rapa]	NA	0.266511	0.230742	0.213326	10.6351	9.02422	8.45463	0.0252749	-5.30615	2.46637e-175	3.96841e-173	down	yes
MSTRG.1176	BraA01g015740.3C	BraA01g015740.3C	GO:0003674(molecular_function);GO:0005634(nucleus);GO:0008150(biological_process);GO:0016021(integral component of membrane)	NA	NA	NA	PREDICTED: uncharacterized protein LOC103862826 [Brassica rapa]	NA	40.0989	44.4117	44.3191	2.12385	1.68678	1.7267	23.2657	4.54013	1.0856e-174	1.7253e-172	up	yes
MSTRG.6775	BraA03g010360.3C	BraA03g010360.3C	GO:0003824(catalytic activity);GO:0005618(cell wall);GO:0005773(vacuole);GO:0009505(plant-type cell wall);GO:0009506(plasmodesma)	NA	NA	NA	PREDICTED: uncharacterized protein LOC103856520 [Brassica rapa]	NA	46.7753	45.6893	46.0617	1.91857	2.43145	2.36779	20.6208	4.36602	3.09282e-174	4.88534e-172	up	yes
MSTRG.4825	BraA02g025470.3C	BraA02g025470.3C	GO:0005634(nucleus);GO:0006457(protein folding);GO:0009416(response to light stimulus);GO:0009507(chloroplast);GO:0009570(chloroplast stroma)	NA	NA	NA	PREDICTED: chaperone protein dnaJ 8, chloroplastic [Brassica rapa]	NA	5.93614	4.11584	5.06918	59.9171	58.8487	51.3859	0.0888686	-3.49218	3.2265e-174	5.06561e-172	down	yes
MSTRG.7119	BraA03g015620.3C	BraA03g015620.3C	GO:0006729(tetrahydrobiopterin biosynthetic process);GO:0008124(4-alpha-hydroxytetrahydrobiopterin dehydratase activity);GO:0009507(chloroplast)	NA	NA	NA	PREDICTED: uncharacterized protein LOC103857201 [Brassica rapa]	NA	12.2012	12.2971	10.9688	61.7697	69.0051	66.5058	0.17978	-2.4757	2.16822e-173	3.3836e-171	down	yes
MSTRG.27620	BraA09g052110.3C	BraA09g052110.3C	GO:0000139(Golgi membrane);GO:0003824(catalytic activity);GO:0005768(endosome);GO:0005794(Golgi apparatus);GO:0005802(trans-Golgi network);GO:0005829(cytosol);GO:0005886(plasma membrane);GO:0008460(dTDP-glucose 4,6-dehydratase activity);GO:0009225(nucleotide-sugar metabolic process);GO:0016020(membrane);GO:0016021(integral component of membrane);GO:0019305(dTDP-rhamnose biosynthetic process);GO:0…	00500(Starch and sucrose metabolism);00520(Amino sugar and nucleotide sugar metabolism)	K08678	EC:4.1.1.35	PREDICTED: UDP-glucuronic acid decarboxylase 2-like [Brassica napus]	NA	27.0962	28.2277	29.8977	1.29646	1.17259	1.49775	21.4837	4.42517	2.37215e-173	3.67967e-171	up	yes
MSTRG.10596	BraA04g002530.3C	BraA04g002530.3C	GO:0005576(extracellular region);GO:0005618(cell wall);GO:0009505(plant-type cell wall);GO:0030599(pectinesterase activity);GO:0042545(cell wall modification);GO:0045330(aspartyl esterase activity);GO:0045490(pectin catabolic process);GO:0046910(pectinesterase inhibitor activity);GO:0071944(cell periphery)	00040(Pentose and glucuronate interconversions);00500(Starch and sucrose metabolism)	K01051	EC:3.1.1.11	PREDICTED: probable pectinesterase/pectinesterase inhibitor 35 [Brassica rapa]	NA	0.675951	0.601258	0.746307	9.75144	9.12214	9.82053	0.0705202	-3.82582	5.55366e-173	8.56355e-171	down	yes
MSTRG.8212	BraA03g030540.3C	BraA03g030540.3C	GO:0005739(mitochondrion);GO:0005773(vacuole);GO:0005774(vacuolar membrane);GO:0005886(plasma membrane);GO:0009506(plasmodesma);GO:0016020(membrane);GO:0050832(defense response to fungus)	NA	NA	NA	PREDICTED: hypersensitive-induced response protein 3-like [Brassica rapa]	NA	7.44918	7.21648	6.60364	63.104	63.3048	62.2504	0.112739	-3.14894	1.51902e-172	2.32842e-170	down	yes
MSTRG.30885	BraA10g033570.3C	BraA10g033570.3C	NA	NA	NA	NA	PREDICTED: uncharacterized protein LOC106372563 isoform X2 [Brassica napus]	NA	4.85063	3.77917	4.27671	31.607	33.7389	36.2948	0.126982	-2.97731	5.55898e-172	8.42137e-170	down	yes
MSTRG.21796	BraA08g002340.3C	BraA08g002340.3C	GO:0005737(cytoplasm);GO:0019762(glucosinolate catabolic process);GO:0030246(carbohydrate binding);GO:0080027(response to herbivore);GO:0080028(nitrile biosynthetic process)	NA	NA	NA	BnaA08g01710D [Brassica napus]	NA	32.5148	38.4887	39.1841	0.921303	1.12027	0.953093	36.7946	5.20142	1.23453e-171	1.85933e-169	up	yes
MSTRG.2577	BraA01g037960.3C	BraA01g037960.3C	GO:0005516(calmodulin binding);GO:0005634(nucleus);GO:0005737(cytoplasm);GO:0008150(biological_process)	NA	NA	NA	PREDICTED: IQ domain-containing protein IQM2-like [Brassica rapa]	NA	43.4062	41.6094	44.4296	0.918986	0.67824	0.996933	49.8987	5.64093	3.86457e-171	5.7868e-169	up	yes
MSTRG.3673	BraA02g008780.3C	BraA02g008780.3C	GO:0005737(cytoplasm);GO:0006979(response to oxidative stress);GO:0009506(plasmodesma);GO:0016757(transferase activity, transferring glycosyl groups);GO:0034484(raffinose catabolic process);GO:0047274(galactinol-sucrose galactosyltransferase activity);GO:0052692(raffinose alpha-galactosidase activity);GO:0080167(response to karrikin)	00052(Galactose metabolism)	K06617	EC:2.4.1.82	PREDICTED: probable galactinol--sucrose galactosyltransferase 6 isoform X1 [Brassica rapa]	NA	2.20562	2.79148	2.41514	16.2045	16.1128	16.4685	0.151934	-2.71848	8.34262e-171	1.23495e-168	down	yes
MSTRG.20262	BraA07g025120.3C	BraA07g025120.3C	GO:0005515(protein binding);GO:0009416(response to light stimulus);GO:0009507(chloroplast);GO:0009570(chloroplast stroma);GO:0009744(response to sucrose);GO:0018316(peptide cross-linking via L-cystine);GO:0019253(reductive pentose-phosphate cycle);GO:0034605(cellular response to heat);GO:0043234(protein complex);GO:0070417(cellular response to cold);GO:0071454(cellular response to anoxia);GO:0080…	NA	NA	NA	PREDICTED: calvin cycle protein CP12-2, chloroplastic-like [Brassica rapa]	NA	24.0044	24.0064	25.7607	264.679	241.433	268.613	0.0952227	-3.39255	2.02951e-170	2.98719e-168	down	yes
MSTRG.10546	BraA04g000700.3C	BraA04g000700.3C	GO:0005524(ATP binding);GO:0005634(nucleus);GO:0005773(vacuole);GO:0006950(response to stress)	NA	NA	NA	PREDICTED: universal stress protein A-like protein [Brassica rapa]	NA	4.71418	6.2126	4.14553	55.8361	61.0037	56.5766	0.0869139	-3.52427	3.32848e-170	4.87143e-168	down	yes
MSTRG.17623	BraA06g031410.3C	BraA06g031410.3C	GO:0004674(protein serine/threonine kinase activity);GO:0005524(ATP binding);GO:0005886(plasma membrane);GO:0006468(protein phosphorylation);GO:0009506(plasmodesma);GO:0016021(integral component of membrane);GO:0016301(kinase activity)	NA	NA	NA	PREDICTED: probable receptor-like protein kinase At5g24010 [Brassica rapa]	NA	12.4929	13.7254	12.5006	0.507135	0.553421	0.484448	25.0607	4.64736	6.61513e-170	9.62724e-168	up	yes
MSTRG.16717	BraA06g018300.3C	BraA06g018300.3C	GO:0005515(protein binding);GO:0005886(plasma membrane);GO:0005887(integral component of plasma membrane);GO:0008515(sucrose transmembrane transporter activity);GO:0009793(embryo development ending in seed dormancy);GO:0010431(seed maturation);GO:0015770(sucrose transport);GO:0016020(membrane);GO:0016021(integral component of membrane);GO:0051119(sugar transmembrane transporter activity);GO:00512…	NA	NA	NA	PREDICTED: bidirectional sugar transporter SWEET11 [Brassica rapa]	NA	8.94777	8.33919	8.58539	79.7771	81.4962	75.3231	0.109352	-3.19294	6.88439e-170	9.96314e-168	down	yes
MSTRG.13546	BraA05g014550.3C	BraA05g014550.3C	GO:0003824(catalytic activity);GO:0009228(thiamine biosynthetic process);GO:0009229(thiamine diphosphate biosynthetic process);GO:0009507(chloroplast);GO:0009536(plastid);GO:0009570(chloroplast stroma);GO:0010266(response to vitamin B1);GO:0016045(detection of bacterium);GO:0016829(lyase activity);GO:0046872(metal ion binding);GO:0051536(iron-sulfur cluster binding);GO:0051539(4 iron, 4 sulfur cl…	00730(Thiamine metabolism)	K03147	EC:4.1.99.17	PREDICTED: phosphomethylpyrimidine synthase, chloroplastic [Brassica napus]	NA	6.60236	6.72101	6.21031	66.827	65.8649	67.2226	0.0977101	-3.35535	1.63984e-169	2.36001e-167	down	yes
MSTRG.2236	BraA01g033080.3C	BraA01g033080.3C	GO:0005576(extracellular region);GO:0009506(plasmodesma);GO:0016020(membrane)	NA	NA	NA	PREDICTED: probable inactive serine/threonine-protein kinase fnkC [Brassica rapa]	NA	468.492	463.206	463.13	14.8722	15.4328	15.108	30.7143	4.94084	7.0299e-169	1.00613e-166	up	yes
MSTRG.15881	BraA06g006390.3C;BraA06g006380.3C	BraA06g006390.3C;BraA06g006380.3C	GO:0003824(catalytic activity);GO:0004022(alcohol dehydrogenase (NAD) activity);GO:0009809(lignin biosynthetic process);GO:0045551(cinnamyl-alcohol dehydrogenase activity);GO:0050662(coenzyme binding);GO:0055114(oxidation-reduction process);GO:0005575(cellular_component);GO:0055114(oxidation-reduction process)	00940(Phenylpropanoid biosynthesis);00940(Phenylpropanoid biosynthesis)	K09753	EC:1.2.1.44	PREDICTED: cinnamoyl-CoA reductase 1-like isoform X1 [Brassica rapa];PREDICTED: uncharacterized protein LOC103491499 isoform X2 [Cucumis melo]	NA	0.468653	0.335295	0.33898	6.40674	7.4214	6.0188	0.0575871	-4.11811	8.26979e-169	1.17708e-166	down	yes
MSTRG.26893	BraA09g042200.3C	BraA09g042200.3C	GO:0002237(response to molecule of bacterial origin);GO:0005524(ATP binding);GO:0005739(mitochondrion);GO:0005740(mitochondrial envelope);GO:0005741(mitochondrial outer membrane);GO:0005886(plasma membrane);GO:0008219(cell death);GO:0009411(response to UV);GO:0009617(response to bacterium);GO:0009626(plant-type hypersensitive response);GO:0009863(salicylic acid mediated signaling pathway);GO:0016…	03050(Proteasome)	K03063	NA	PREDICTED: protein HYPER-SENSITIVITY-RELATED 4 [Brassica rapa]	NA	74.2212	74.3514	76.3649	2.41898	2.687	2.07942	31.3048	4.96831	1.98936e-168	2.81609e-166	up	yes
MSTRG.19816	BraA07g019090.3C	BraA07g019090.3C	GO:0003674(molecular_function);GO:0005576(extracellular region);GO:0009505(plant-type cell wall);GO:0009506(plasmodesma);GO:0051707(response to other organism)	NA	NA	NA	PREDICTED: osmotin-like protein [Brassica rapa]	NA	147.496	167.307	160.01	3.47197	4.39557	4.65058	37.9301	5.24527	4.4615e-168	6.28126e-166	up	yes
MSTRG.16551	BraA06g015860.3C	BraA06g015860.3C	GO:0005507(copper ion binding);GO:0009411(response to UV);GO:0009507(chloroplast);GO:0009534(chloroplast thylakoid);GO:0009535(chloroplast thylakoid membrane);GO:0009543(chloroplast thylakoid lumen);GO:0009570(chloroplast stroma);GO:0009579(thylakoid);GO:0017148(negative regulation of translation);GO:0031977(thylakoid lumen);GO:0046688(response to copper ion);GO:0055035(plastid thylakoid membrane…	00195(Photosynthesis)	K02638	NA	PREDICTED: plastocyanin-like [Brassica napus]	NA	0.740732	1.6102	1.89753	81.2978	87.9316	83.0094	0.016843	-5.89171	4.83498e-168	6.77028e-166	down	yes
MSTRG.24382	BraA09g003290.3C	BraA09g003290.3C	GO:0005794(Golgi apparatus);GO:0009507(chloroplast);GO:0009522(photosystem I);GO:0009535(chloroplast thylakoid membrane);GO:0009579(thylakoid);GO:0009637(response to blue light);GO:0009768(photosynthesis, light harvesting in photosystem I);GO:0009941(chloroplast envelope);GO:0010114(response to red light);GO:0010218(response to far red light);GO:0010287(plastoglobule);GO:0015979(photosynthesis);G…	00196(Photosynthesis - antenna proteins)	K08913	NA	PREDICTED: chlorophyll a-b binding protein 36, chloroplastic [Brassica rapa]	NA	1.56676	1.64493	1.42877	19.8258	19.0004	21.5775	0.0768242	-3.7023	6.31191e-168	8.79086e-166	down	yes
MSTRG.3689	BraA02g009000.3C	BraA02g009000.3C	GO:0005576(extracellular region);GO:0005618(cell wall);GO:0005634(nucleus);GO:0009409(response to cold);GO:0009505(plant-type cell wall);GO:0009735(response to cytokinin);GO:0030145(manganese ion binding);GO:0031012(extracellular matrix);GO:0033609(oxalate metabolic process);GO:0045735(nutrient reservoir activity);GO:0046564(oxalate decarboxylase activity);GO:0048046(apoplast);GO:0050162(oxalate …	NA	NA	NA	PREDICTED: germin-like protein 1 [Brassica rapa]	NA	0.0001	0.0001	0.042732	11.4516	13.2871	10.5607	0.00121622	-9.68338	8.30154e-168	1.15001e-165	down	yes
MSTRG.12226	BraA04g027940.3C	BraA04g027940.3C	GO:0005524(ATP binding);GO:0005618(cell wall);GO:0005634(nucleus);GO:0009409(response to cold);GO:0009416(response to light stimulus);GO:0009507(chloroplast);GO:0009535(chloroplast thylakoid membrane);GO:0009570(chloroplast stroma);GO:0009579(thylakoid);GO:0009753(response to jasmonic acid);GO:0009941(chloroplast envelope);GO:0010150(leaf senescence);GO:0010287(plastoglobule);GO:0010319(stromule)…	NA	NA	NA	PREDICTED: ribulose bisphosphate carboxylase/oxygenase activase, chloroplastic-like [Brassica napus]	NA	34.1766	31.7797	33.4185	385.917	376.089	378.006	0.0871699	-3.52003	1.24962e-167	1.72188e-165	down	yes
MSTRG.6977	BraA03g013330.3C	BraA03g013330.3C	GO:0003674(molecular_function);GO:0005575(cellular_component);GO:0071281(cellular response to iron ion);GO:0071369(cellular response to ethylene stimulus);GO:0071732(cellular response to nitric oxide)	NA	NA	NA	PREDICTED: uncharacterized protein LOC103856975 [Brassica rapa]	NA	16.6065	11.1476	12.7859	257.242	239.931	244.576	0.0546546	-4.19351	1.53067e-167	2.09799e-165	down	yes
MSTRG.18494	BraA06g042570.3C	BraA06g042570.3C	GO:0004022(alcohol dehydrogenase (NAD) activity);GO:0005737(cytoplasm);GO:0008270(zinc ion binding);GO:0055114(oxidation-reduction process)	01200(Carbon metabolism);00010(Glycolysis / Gluconeogenesis);00071(Fatty acid degradation);00350(Tyrosine metabolism)	K00121	EC:1.1.1.284;EC:1.1.1.1	PREDICTED: alcohol dehydrogenase-like 7 [Brassica rapa]	NA	3.90321	3.76638	4.07277	21.2599	22.0034	21.1085	0.182415	-2.45471	3.1259e-167	4.26192e-165	down	yes
MSTRG.14825	BraA05g035280.3C	BraA05g035280.3C	GO:0004601(peroxidase activity);GO:0005515(protein binding);GO:0005829(cytosol);GO:0009409(response to cold);GO:0009507(chloroplast);GO:0009570(chloroplast stroma);GO:0009579(thylakoid);GO:0009941(chloroplast envelope);GO:0010319(stromule);GO:0016209(antioxidant activity);GO:0042742(defense response to bacterium);GO:0048046(apoplast);GO:0051920(peroxiredoxin activity);GO:0055114(oxidation-reducti…	00940(Phenylpropanoid biosynthesis)	K11188	EC:1.11.1.7;EC:1.11.1.15	PREDICTED: 2-Cys peroxiredoxin BAS1, chloroplastic-like [Brassica rapa]	NA	3.97676	4.93802	4.16794	32.6174	31.5895	34.536	0.132493	-2.91601	1.8348e-166	2.48851e-164	down	yes
MSTRG.16372	BraA06g013190.3C	BraA06g013190.3C	GO:0003714(transcription corepressor activity);GO:0005515(protein binding);GO:0005634(nucleus);GO:0006351(transcription, DNA-templated);GO:0006355(regulation of transcription, DNA-templated);GO:0006952(defense response);GO:0009611(response to wounding);GO:0009753(response to jasmonic acid);GO:0031347(regulation of defense response);GO:1903507(negative regulation of nucleic acid-templated transcri…	04075(Plant hormone signal transduction)	K13464	NA	PREDICTED: protein TIFY 11A-like [Brassica rapa]	NA	10.1747	12.3867	10.331	0.0362837	0.0001	0.0466394	396.183	8.63002	2.50541e-166	3.38035e-164	up	yes
MSTRG.1009	BraA01g013480.3C	BraA01g013480.3C	GO:0005515(protein binding);GO:0009507(chloroplast);GO:0009534(chloroplast thylakoid);GO:0009535(chloroplast thylakoid membrane);GO:0009579(thylakoid);GO:0009773(photosynthetic electron transport in photosystem I);GO:0015979(photosynthesis);GO:0016021(integral component of membrane);GO:0016730(oxidoreductase activity, acting on iron-sulfur proteins as donors);GO:0042802(identical protein binding)	NA	NA	NA	PREDICTED: PGR5-like protein 1A, chloroplastic isoform X1 [Brassica rapa]	NA	5.7164	7.63115	7.17171	100.021	97.3991	95.3797	0.0700795	-3.83486	3.06741e-165	4.11717e-163	down	yes
MSTRG.22022	BraA08g005780.3C	BraA08g005780.3C	GO:0005515(protein binding);GO:0005739(mitochondrion);GO:0005886(plasma membrane);GO:0006865(amino acid transport);GO:0015171(amino acid transmembrane transporter activity);GO:0016020(membrane);GO:0016021(integral component of membrane);GO:0032973(amino acid export);GO:0034639(L-amino acid efflux transmembrane transporter activity);GO:0043090(amino acid import);GO:0080144(amino acid homeostasis)	01200(Carbon metabolism);01230(Biosynthesis of amino acids);00010(Glycolysis / Gluconeogenesis);00030(Pentose phosphate pathway);00051(Fructose and mannose metabolism);00710(Carbon fixation in photosynthetic organisms)	K01623	EC:4.1.2.13	PREDICTED: WAT1-related protein At1g44800 [Brassica rapa]	NA	97.7527	108.84	101.689	2.06821	1.6938	2.50492	49.1919	5.62035	3.67972e-165	4.91357e-163	up	yes
MSTRG.7389	BraA03g019370.3C	BraA03g019370.3C	GO:0005773(vacuole);GO:0005886(plasma membrane);GO:0005887(integral component of plasma membrane);GO:0006810(transport);GO:0006833(water transport);GO:0009414(response to water deprivation);GO:0009506(plasmodesma);GO:0009507(chloroplast);GO:0009737(response to abscisic acid);GO:0009992(cellular water homeostasis);GO:0015250(water channel activity);GO:0015254(glycerol channel activity);GO:0016020(…	00531(Glycosaminoglycan degradation)	K10532	EC:2.3.1.78	PREDICTED: aquaporin PIP2-2-like [Brassica rapa]	NA	97.5149	107.251	107.611	3.5804	3.93341	3.22776	29.0811	4.86201	4.40577e-165	5.85289e-163	up	yes
MSTRG.12181	BraA04g027270.3C	BraA04g027270.3C	GO:0005516(calmodulin binding);GO:0005576(extracellular region);GO:0005886(plasma membrane);GO:0006869(lipid transport);GO:0008289(lipid binding);GO:0009505(plant-type cell wall);GO:0009534(chloroplast thylakoid);GO:0048046(apoplast);GO:0071555(cell wall organization)	NA	NA	NA	PREDICTED: non-specific lipid-transfer protein A [Brassica rapa]	NA	357.263	379.104	388.534	11.6672	12.0173	9.23455	34.1718	5.09473	7.69134e-165	1.01655e-162	up	yes
MSTRG.20696	BraA07g031000.3C;BraA07g031010.3C	BraA07g031000.3C;BraA07g031010.3C	GO:0005515(protein binding);GO:0005737(cytoplasm);GO:0009414(response to water deprivation);GO:0009507(chloroplast);GO:0009535(chloroplast thylakoid membrane);GO:0009570(chloroplast stroma);GO:0009611(response to wounding);GO:0009617(response to bacterium);GO:0009620(response to fungus);GO:0009695(jasmonic acid biosynthetic process);GO:0009753(response to jasmonic acid);GO:0009941(chloroplast env…	00591(Linoleic acid metabolism);00592(alpha-Linolenic acid metabolism);00592(alpha-Linolenic acid metabolism)	K00454	EC:1.13.11.12	PREDICTED: lipoxygenase 2, chloroplastic-like isoform X2 [Brassica rapa];PREDICTED: lipoxygenase 2, chloroplastic-like [Brassica napus]	NA	142.441	148.983	153.962	4.20496	4.78958	4.41905	33.204	5.05329	1.24437e-164	1.63631e-162	up	yes
MSTRG.86	BraA01g001110.3C	BraA01g001110.3C	GO:0004372(glycine hydroxymethyltransferase activity);GO:0005515(protein binding);GO:0005634(nucleus);GO:0005739(mitochondrion);GO:0005759(mitochondrial matrix);GO:0005829(cytosol);GO:0005886(plasma membrane);GO:0006544(glycine metabolic process);GO:0006563(L-serine metabolic process);GO:0007623(circadian rhythm);GO:0008266(poly(U) RNA binding);GO:0009409(response to cold);GO:0009416(response to …	01200(Carbon metabolism);01230(Biosynthesis of amino acids);00630(Glyoxylate and dicarboxylate metabolism);00260(Glycine, serine and threonine metabolism);00460(Cyanoamino acid metabolism);00670(One carbon pool by folate)	K00600	EC:2.1.2.1	BnaA01g00170D [Brassica napus]	NA	8.53818	7.9084	8.17785	77.0642	75.7265	76.2005	0.107534	-3.21713	2.06655e-164	2.70374e-162	down	yes
MSTRG.27933	BraA09g056530.3C	BraA09g056530.3C	GO:0005737(cytoplasm);GO:0006952(defense response);GO:0009693(ethylene biosynthetic process);GO:0009815(1-aminocyclopropane-1-carboxylate oxidase activity);GO:0031418(L-ascorbic acid binding);GO:0046872(metal ion binding);GO:0051365(cellular response to potassium ion starvation);GO:0055114(oxidation-reduction process);GO:0071281(cellular response to iron ion);GO:0071398(cellular response to fatty…	00270(Cysteine and methionine metabolism)	K05933	EC:1.14.17.4	PREDICTED: 1-aminocyclopropane-1-carboxylate oxidase 1 [Brassica rapa]	NA	12.6846	14.6058	12.2995	0.052467	0.071674	0.105221	172.609	7.43137	3.74621e-164	4.87666e-162	up	yes
MSTRG.14029	BraA05g023780.3C	BraA05g023780.3C	GO:0004849(uridine kinase activity);GO:0005515(protein binding);GO:0005524(ATP binding);GO:0005829(cytosol);GO:0006206(pyrimidine nucleobase metabolic process);GO:0008974(phosphoribulokinase activity);GO:0009058(biosynthetic process);GO:0009409(response to cold);GO:0009507(chloroplast);GO:0009535(chloroplast thylakoid membrane);GO:0009570(chloroplast stroma);GO:0009579(thylakoid);GO:0009735(respo…	01200(Carbon metabolism);00710(Carbon fixation in photosynthetic organisms)	K00855	EC:2.7.1.19	PREDICTED: phosphoribulokinase, chloroplastic [Brassica rapa]	NA	4.3808	4.82559	4.5316	24.493	25.037	23.7444	0.187487	-2.41514	1.03295e-163	1.33793e-161	down	yes
MSTRG.27530	BraA09g050970.3C	BraA09g050970.3C	GO:0005739(mitochondrion);GO:0005773(vacuole);GO:0005886(plasma membrane);GO:0005887(integral component of plasma membrane);GO:0006810(transport);GO:0006833(water transport);GO:0009414(response to water deprivation);GO:0009506(plasmodesma);GO:0009941(chloroplast envelope);GO:0009992(cellular water homeostasis);GO:0015250(water channel activity);GO:0015254(glycerol channel activity);GO:0016020(mem…	00531(Glycosaminoglycan degradation)	K10532	EC:2.3.1.78	BnaA09g39170D [Brassica napus]	NA	0.129487	0.0001	0.168909	12.775	12.0835	12.4328	0.00800447	-6.96498	2.27381e-163	2.93049e-161	down	yes
MSTRG.11134	BraA04g011050.3C	BraA04g011050.3C	GO:0004497(monooxygenase activity);GO:0009507(chloroplast);GO:0009570(chloroplast stroma);GO:0009573(chloroplast ribulose bisphosphate carboxylase complex);GO:0009579(thylakoid);GO:0009637(response to blue light);GO:0009853(photorespiration);GO:0009941(chloroplast envelope);GO:0010114(response to red light);GO:0010218(response to far red light);GO:0015977(carbon fixation);GO:0016020(membrane);GO:…	01200(Carbon metabolism);00630(Glyoxylate and dicarboxylate metabolism);00710(Carbon fixation in photosynthetic organisms)	K01602	EC:4.1.1.39	ribulose 1,5-bisphosphate carboxylase/oxygenase [Brassica rapa subsp. chinensis]	NA	393.923	398.575	395.86	4312.32	4535.33	4096.15	0.091809	-3.44522	4.40961e-162	5.655e-160	down	yes
MSTRG.10792	BraA04g005800.3C	BraA04g005800.3C	GO:0005737(cytoplasm);GO:0005886(plasma membrane);GO:0006950(response to stress);GO:0006979(response to oxidative stress);GO:0009408(response to heat);GO:0009409(response to cold);GO:0009506(plasmodesma);GO:0016787(hydrolase activity);GO:0061077(chaperone-mediated protein folding)	NA	NA	NA	PREDICTED: universal stress protein PHOS34-like [Brassica rapa]	NA	89.2231	97.3628	90.4637	1.55405	2.67074	2.04552	44.1844	5.46547	7.81116e-162	9.96788e-160	up	yes
MSTRG.8057	BraA03g028630.3C	BraA03g028630.3C	GO:0005515(protein binding);GO:0005886(plasma membrane);GO:0009496(plastoquinol--plastocyanin reductase activity);GO:0009507(chloroplast);GO:0009512(cytochrome b6f complex);GO:0009534(chloroplast thylakoid);GO:0009535(chloroplast thylakoid membrane);GO:0009579(thylakoid);GO:0009767(photosynthetic electron transport chain);GO:0009941(chloroplast envelope);GO:0010196(nonphotochemical quenching);GO:…	00195(Photosynthesis)	K02636	EC:1.10.9.1	PREDICTED: cytochrome b6-f complex iron-sulfur subunit, chloroplastic [Brassica rapa]	NA	10.8272	8.45149	10.0331	62.7305	60.8404	60.8547	0.158936	-2.65348	1.70106e-161	2.16009e-159	down	yes
MSTRG.14335	BraA05g028430.3C	BraA05g028430.3C	NA	NA	NA	NA	BnaA05g21260D [Brassica napus]	NA	76.7234	73.6019	87.8973	1.62583	1.95995	1.80768	44.1688	5.46495	4.89602e-161	6.15686e-159	up	yes
MSTRG.2633	BraA01g038780.3C	BraA01g038780.3C	GO:0000166(nucleotide binding);GO:0005886(plasma membrane);GO:0006281(DNA repair);GO:0007165(signal transduction);GO:0009411(response to UV);GO:0009507(chloroplast);GO:0009650(UV protection);GO:0042493(response to drug)	NA	NA	NA	PREDICTED: DNA-damage-repair/toleration protein DRT100 [Brassica rapa]	NA	93.3146	81.4641	78.9338	1.07344	1.75971	1.49306	58.6454	5.87395	1.08898e-160	1.3628e-158	up	yes
MSTRG.3331	BraA02g004130.3C;BraA02g004140.3C	BraA02g004130.3C;BraA02g004140.3C	GO:0003674(molecular_function);GO:0005737(cytoplasm);GO:0016021(integral component of membrane);GO:0030154(cell differentiation);GO:0030154(cell differentiation)	NA	NA	NA	PREDICTED: pollen-specific protein SF21-like [Brassica rapa]	NA	9.0469	9.09669	9.98789	0.587396	0.679998	0.617657	14.9235	3.89951	4.23284e-160	5.2465e-158	up	yes
MSTRG.10729	BraA04g004890.3C	BraA04g004890.3C	GO:0005524(ATP binding);GO:0005774(vacuolar membrane);GO:0005775(vacuolar lumen);GO:0005886(plasma membrane);GO:0007034(vacuolar transport);GO:0016021(integral component of membrane);GO:0042626(ATPase activity, coupled to transmembrane movement of substances);GO:0042891(antibiotic transport)	02010(ABC transporters)	K05681	NA	PREDICTED: ABC transporter G family member 19 [Brassica rapa]	NA	1.93861	2.19287	1.66122	13.2856	14.0117	14.3138	0.13921	-2.84466	4.46758e-160	5.51108e-158	down	yes
MSTRG.1693	BraA01g023800.3C	BraA01g023800.3C	GO:0005618(cell wall);GO:0009505(plant-type cell wall);GO:0016021(integral component of membrane);GO:0030599(pectinesterase activity);GO:0042545(cell wall modification);GO:0045330(aspartyl esterase activity);GO:0045490(pectin catabolic process)	00040(Pentose and glucuronate interconversions);00500(Starch and sucrose metabolism)	K01051	EC:3.1.1.11	PREDICTED: probable pectinesterase/pectinesterase inhibitor 34 [Brassica rapa]	NA	25.118	26.8042	25.2963	1.40331	1.21446	1.50798	18.7162	4.22622	9.33694e-160	1.14632e-157	up	yes
MSTRG.1179	BraA01g015790.3C	BraA01g015790.3C	GO:0009507(chloroplast)	00860(Porphyrin and chlorophyll metabolism)	K03428	EC:2.1.1.11	PREDICTED: coiled-coil domain-containing protein SCD2 isoform X1 [Brassica rapa]	NA	2.41762	2.89231	2.61385	13.4573	13.9035	14.0886	0.191168	-2.38709	2.28235e-159	2.78888e-157	down	yes
MSTRG.13734	BraA05g018080.3C	BraA05g018080.3C	GO:0004672(protein kinase activity);GO:0005524(ATP binding);GO:0005886(plasma membrane);GO:0006468(protein phosphorylation);GO:0016021(integral component of membrane);GO:0016301(kinase activity);GO:0016310(phosphorylation)	04626(Plant-pathogen interaction)	K16224	NA	PREDICTED: probable LRR receptor-like serine/threonine-protein kinase At1g51880 isoform X2 [Brassica rapa]	NA	0.0151126	0.0001	0.0001	2.42683	2.5542	2.31495	0.00209877	-8.89624	3.45493e-159	4.20188e-157	down	yes
MSTRG.28512	BraA09g063780.3C	BraA09g063780.3C	GO:0005509(calcium ion binding);GO:0008266(poly(U) RNA binding);GO:0009507(chloroplast);GO:0009534(chloroplast thylakoid);GO:0009535(chloroplast thylakoid membrane);GO:0009543(chloroplast thylakoid lumen);GO:0009570(chloroplast stroma);GO:0009579(thylakoid);GO:0009654(photosystem II oxygen evolving complex);GO:0009941(chloroplast envelope);GO:0019684(photosynthesis, light reaction);GO:0019898(ext…	00195(Photosynthesis)	K02717	NA	PREDICTED: oxygen-evolving enhancer protein 2, chloroplastic isoform X1 [Brassica rapa]	NA	4.27717	4.94416	5.39243	34.6297	34.9618	32.0955	0.143713	-2.79874	3.67253e-159	4.44564e-157	down	yes
MSTRG.3308	BraA02g003930.3C	BraA02g003930.3C	GO:0003674(molecular_function);GO:0005576(extracellular region);GO:0005618(cell wall);GO:0008150(biological_process);GO:0009505(plant-type cell wall)	NA	NA	NA	PREDICTED: uncharacterized protein LOC103850771 [Brassica rapa]	NA	247.51	243.016	252.006	9.45252	10.1059	9.39519	25.6456	4.68064	7.6803e-159	9.25386e-157	up	yes
MSTRG.24760	BraA09g008070.3C	BraA09g008070.3C	GO:0005516(calmodulin binding);GO:0009507(chloroplast);GO:0009522(photosystem I);GO:0009534(chloroplast thylakoid);GO:0009535(chloroplast thylakoid membrane);GO:0009543(chloroplast thylakoid lumen);GO:0009579(thylakoid);GO:0009773(photosynthetic electron transport in photosystem I);GO:0015979(photosynthesis);GO:0030093(chloroplast photosystem I)	00195(Photosynthesis)	K02701	NA	PREDICTED: photosystem I reaction center subunit N, chloroplastic-like [Brassica rapa]	NA	26.7416	26.5091	24.9373	226.422	235.274	249.278	0.109973	-3.18478	1.08373e-158	1.29972e-156	down	yes
MSTRG.3617	BraA02g008040.3C	BraA02g008040.3C	GO:0005524(ATP binding);GO:0005978(glycogen biosynthetic process);GO:0008878(glucose-1-phosphate adenylyltransferase activity);GO:0009507(chloroplast);GO:0009570(chloroplast stroma);GO:0009941(chloroplast envelope);GO:0019252(starch biosynthetic process)	00500(Starch and sucrose metabolism);00520(Amino sugar and nucleotide sugar metabolism)	K00975	EC:2.7.7.27	PREDICTED: glucose-1-phosphate adenylyltransferase large subunit 1, chloroplastic [Brassica rapa]	NA	0.0129324	0.0410794	0.0001	4.99966	4.05332	4.46353	0.00400339	-7.96456	1.63277e-158	1.94916e-156	down	yes
MSTRG.23145	BraA08g023650.3C	BraA08g023650.3C	GO:0005794(Golgi apparatus);GO:0009416(response to light stimulus);GO:0009507(chloroplast);GO:0009522(photosystem I);GO:0009523(photosystem II);GO:0009534(chloroplast thylakoid);GO:0009535(chloroplast thylakoid membrane);GO:0009579(thylakoid);GO:0009768(photosynthesis, light harvesting in photosystem I);GO:0009941(chloroplast envelope);GO:0010287(plastoglobule);GO:0015979(photosynthesis);GO:00160…	00196(Photosynthesis - antenna proteins)	K08912	NA	PREDICTED: chlorophyll a-b binding protein 1, chloroplastic [Brassica oleracea var. oleracea]	NA	10.0206	13.196	11.4597	145.349	144.041	157.751	0.0775513	-3.68871	4.2795e-158	5.08534e-156	down	yes
MSTRG.16750	BraA06g018710.3C	BraA06g018710.3C	GO:0005515(protein binding);GO:0005634(nucleus);GO:0005737(cytoplasm);GO:0009733(response to auxin);GO:0009813(flavonoid biosynthetic process);GO:0031418(L-ascorbic acid binding);GO:0045431(flavonol synthase activity);GO:0045486(naringenin 3-dioxygenase activity);GO:0046872(metal ion binding);GO:0055114(oxidation-reduction process);GO:0080167(response to karrikin)	00941(Flavonoid biosynthesis)	K05278	EC:1.14.11.23	PREDICTED: flavonol synthase/flavanone 3-hydroxylase-like [Brassica rapa]	NA	14.8995	17.4643	21.0732	0.055049	0.084213	0.031745	312.484	8.28764	5.59615e-158	6.61956e-156	up	yes
MSTRG.5889	BraA02g044320.3C	BraA02g044320.3C	GO:0005886(plasma membrane);GO:0006865(amino acid transport);GO:0015171(amino acid transmembrane transporter activity);GO:0015172(acidic amino acid transmembrane transporter activity);GO:0015175(neutral amino acid transmembrane transporter activity);GO:0015293(symporter activity);GO:0015399(primary active transmembrane transporter activity);GO:0016020(membrane);GO:0016021(integral component of me…	NA	NA	NA	PREDICTED: amino acid permease 4 [Brassica rapa]	NA	26.3246	27.1847	25.0318	0.892871	1.21869	0.907003	26.0193	4.70151	7.3854e-158	8.6963e-156	up	yes
MSTRG.27208	BraA09g046560.3C	BraA09g046560.3C	GO:0005975(carbohydrate metabolic process);GO:0005986(sucrose biosynthetic process);GO:0009507(chloroplast);GO:0009570(chloroplast stroma);GO:0009579(thylakoid);GO:0009941(chloroplast envelope);GO:0016051(carbohydrate biosynthetic process);GO:0019252(starch biosynthetic process);GO:0019253(reductive pentose-phosphate cycle);GO:0042132(fructose 1,6-bisphosphate 1-phosphatase activity);GO:0042578(p…	01200(Carbon metabolism);00710(Carbon fixation in photosynthetic organisms)	K01100	EC:3.1.3.37	PREDICTED: sedoheptulose-1,7-bisphosphatase, chloroplastic [Brassica rapa]	NA	10.7963	12.2481	11.4039	109.42	108.08	107.465	0.106006	-3.23778	8.05713e-158	9.44435e-156	down	yes
MSTRG.18649	BraA06g044580.3C	BraA06g044580.3C	GO:0004332(fructose-bisphosphate aldolase activity);GO:0006096(glycolytic process);GO:0006098(pentose-phosphate shunt);GO:0009507(chloroplast);GO:0009570(chloroplast stroma);GO:0009579(thylakoid);GO:0009737(response to abscisic acid);GO:0009941(chloroplast envelope);GO:0010287(plastoglobule);GO:0016020(membrane);GO:0046686(response to cadmium ion);GO:0048046(apoplast)	01200(Carbon metabolism);01230(Biosynthesis of amino acids);00010(Glycolysis / Gluconeogenesis);00030(Pentose phosphate pathway);00051(Fructose and mannose metabolism);00710(Carbon fixation in photosynthetic organisms)	K01623	EC:4.1.2.13	BnaA06g37230D [Brassica napus]	NA	40.9618	38.6491	37.0442	407.548	399.757	406.763	0.0960861	-3.37953	8.52687e-158	9.94993e-156	down	yes
MSTRG.20443	BraA07g027520.3C	BraA07g027520.3C	GO:0005509(calcium ion binding);GO:0005634(nucleus);GO:0005794(Golgi apparatus);GO:0005829(cytosol);GO:0005886(plasma membrane);GO:0009269(response to desiccation);GO:0009409(response to cold);GO:0009415(response to water);GO:0009507(chloroplast);GO:0009631(cold acclimation);GO:0009737(response to abscisic acid);GO:0009739(response to gibberellin)	NA	NA	NA	PREDICTED: dehydrin ERD14-like [Brassica rapa]	NA	55.9706	58.192	54.7804	2.92755	2.80327	3.01292	19.3216	4.27214	3.22122e-157	3.74196e-155	up	yes
MSTRG.2634	BraA01g038810.3C	BraA01g038810.3C	GO:0005524(ATP binding);GO:0005618(cell wall);GO:0005634(nucleus);GO:0005739(mitochondrion);GO:0005774(vacuolar membrane);GO:0005794(Golgi apparatus);GO:0005829(cytosol);GO:0005886(plasma membrane);GO:0006351(transcription, DNA-templated);GO:0006355(regulation of transcription, DNA-templated);GO:0006457(protein folding);GO:0009266(response to temperature stimulus);GO:0009408(response to heat);GO:…	03040(Spliceosome);04141(Protein processing in endoplasmic reticulum);04144(Endocytosis)	K03283	NA	PREDICTED: probable mediator of RNA polymerase II transcription subunit 37c [Brassica rapa]	NA	28.3328	30.4278	27.1156	2.15123	2.07156	2.02966	13.7348	3.77977	4.80197e-156	5.55335e-154	up	yes
MSTRG.19530	BraA07g015170.3C	BraA07g015170.3C	GO:0005943(phosphatidylinositol 3-kinase complex, class IA);GO:0009507(chloroplast);GO:0009534(chloroplast thylakoid)	NA	NA	NA	PREDICTED: uncharacterized protein LOC103829375 [Brassica rapa]	NA	8.31895	8.32053	10.1323	62.7371	61.6372	59.1208	0.145899	-2.77696	8.53631e-156	9.82814e-154	down	yes
MSTRG.13143	BraA05g008490.3C	BraA05g008490.3C	GO:0004553(hydrolase activity, hydrolyzing O-glycosyl compounds);GO:0005576(extracellular region);GO:0005618(cell wall);GO:0005975(carbohydrate metabolic process);GO:0010411(xyloglucan metabolic process);GO:0016762(xyloglucan:xyloglucosyl transferase activity);GO:0016798(hydrolase activity, acting on glycosyl bonds);GO:0016998(cell wall macromolecule catabolic process);GO:0042546(cell wall biogen…	04075(Plant hormone signal transduction)	K14504	EC:2.4.1.207	PREDICTED: probable xyloglucan endotransglucosylase/hydrolase protein 32 [Brassica rapa]	NA	65.8744	71.0134	71.8707	3.089	2.40932	3.39135	23.4833	4.55356	3.19536e-155	3.66264e-153	up	yes
MSTRG.6928	BraA03g012750.3C	BraA03g012750.3C	GO:0004565(beta-galactosidase activity);GO:0005576(extracellular region);GO:0005618(cell wall);GO:0005773(vacuole);GO:0005975(carbohydrate metabolic process);GO:0048046(apoplast)	00052(Galactose metabolism);00600(Sphingolipid metabolism);00531(Glycosaminoglycan degradation);00604(Glycosphingolipid biosynthesis - ganglio series);00511(Other glycan degradation)	K12309	EC:3.2.1.23	PREDICTED: beta-galactosidase 4 [Brassica rapa]	NA	7.04216	6.8025	6.05793	64.684	63.0387	67.6681	0.10186	-3.29533	3.71958e-155	4.24474e-153	down	yes
MSTRG.7154	BraA03g016010.3C	BraA03g016010.3C	GO:0005886(plasma membrane);GO:0006813(potassium ion transport);GO:0015079(potassium ion transmembrane transporter activity);GO:0016020(membrane);GO:0016021(integral component of membrane);GO:0071805(potassium ion transmembrane transport)	NA	NA	NA	PREDICTED: potassium transporter 1 [Brassica rapa]	NA	0.681208	0.991236	0.933294	9.67292	10.7405	9.8791	0.0860192	-3.5392	5.13022e-155	5.82887e-153	down	yes
MSTRG.10181	BraA03g060090.3C	BraA03g060090.3C	GO:0004842(ubiquitin-protein transferase activity);GO:0016567(protein ubiquitination);GO:0016874(ligase activity)	NA	NA	NA	PREDICTED: U-box domain-containing protein 5-like isoform X1 [Brassica rapa]	NA	12.4048	12.6815	13.2621	0.141594	0.197711	0.08746	89.8584	6.48958	3.64865e-154	4.12744e-152	up	yes
MSTRG.20223	BraA07g024630.3C	BraA07g024630.3C	GO:0005515(protein binding);GO:0009409(response to cold);GO:0009507(chloroplast);GO:0009522(photosystem I);GO:0009534(chloroplast thylakoid);GO:0009535(chloroplast thylakoid membrane);GO:0009579(thylakoid);GO:0009644(response to high light intensity);GO:0009645(response to low light intensity stimulus);GO:0009768(photosynthesis, light harvesting in photosystem I);GO:0009782(photosystem I antenna …	00196(Photosynthesis - antenna proteins)	K08908	NA	BnaCnng21010D [Brassica napus]	NA	9.21703	10.2297	11.1346	93.9294	101.034	102.578	0.10278	-3.28237	7.26233e-154	8.17959e-152	down	yes
MSTRG.12995	BraA05g006330.3C	BraA05g006330.3C	GO:0005524(ATP binding);GO:0005618(cell wall);GO:0005634(nucleus);GO:0009409(response to cold);GO:0009416(response to light stimulus);GO:0009507(chloroplast);GO:0009535(chloroplast thylakoid membrane);GO:0009570(chloroplast stroma);GO:0009579(thylakoid);GO:0009753(response to jasmonic acid);GO:0009941(chloroplast envelope);GO:0010150(leaf senescence);GO:0010287(plastoglobule);GO:0010319(stromule)…	00940(Phenylpropanoid biosynthesis)	K09753	EC:1.2.1.44	PREDICTED: ribulose bisphosphate carboxylase/oxygenase activase, chloroplastic-like isoform X1 [Brassica napus]	NA	0.485805	0.347251	0.327695	7.3222	8.314	8.18042	0.048737	-4.35884	1.38676e-153	1.55515e-151	down	yes
MSTRG.6801	BraA03g010860.3C	BraA03g010860.3C	GO:0002229(defense response to oomycetes);GO:0004674(protein serine/threonine kinase activity);GO:0005524(ATP binding);GO:0005886(plasma membrane);GO:0006468(protein phosphorylation);GO:0009611(response to wounding);GO:0016021(integral component of membrane);GO:0016301(kinase activity);GO:0030246(carbohydrate binding);GO:0048041(focal adhesion assembly);GO:0071318(cellular response to ATP)	00500(Starch and sucrose metabolism)	K01176	EC:3.2.1.1	PREDICTED: L-type lectin-domain containing receptor kinase I.9-like [Brassica rapa]	NA	21.7819	23.096	23.3015	1.24634	1.49436	1.29095	16.911	4.07989	1.44335e-153	1.61164e-151	up	yes
MSTRG.5072	BraA02g030050.3C	BraA02g030050.3C	GO:0004497(monooxygenase activity);GO:0005506(iron ion binding);GO:0005739(mitochondrion);GO:0006952(defense response);GO:0009507(chloroplast);GO:0009534(chloroplast thylakoid);GO:0009535(chloroplast thylakoid membrane);GO:0009579(thylakoid);GO:0009611(response to wounding);GO:0009620(response to fungus);GO:0009695(jasmonic acid biosynthetic process);GO:0009753(response to jasmonic acid);GO:00099…	00592(alpha-Linolenic acid metabolism)	K01723	EC:4.2.1.92	PREDICTED: allene oxide synthase, chloroplastic-like [Brassica napus]	NA	167.35	183.71	180.056	5.55881	5.68655	6.66581	29.6528	4.8901	1.55069e-153	1.72406e-151	up	yes
MSTRG.3855	BraA02g011180.3C	BraA02g011180.3C	GO:0003674(molecular_function);GO:0005634(nucleus);GO:0006979(response to oxidative stress)	03050(Proteasome)	K06700	NA	PREDICTED: uncharacterized protein LOC103851594 [Brassica rapa]	NA	4.65504	4.31795	4.66006	24.8963	27.3424	26.2442	0.173707	-2.52527	1.63116e-153	1.80578e-151	down	yes
MSTRG.6054	BraA03g000760.3C	BraA03g000760.3C	GO:0016491(oxidoreductase activity);GO:0055114(oxidation-reduction process)	00860(Porphyrin and chlorophyll metabolism)	K00218	EC:1.3.1.33	PREDICTED: short-chain dehydrogenase TIC 32, chloroplastic-like isoform X2 [Brassica rapa]	NA	0.0001	0.0001	0.0001	5.40492	6.13532	5.98563	1.71176e-05	-15.8342	1.95425e-153	2.15425e-151	down	yes
MSTRG.25189	BraA09g013860.3C	BraA09g013860.3C	GO:0004553(hydrolase activity, hydrolyzing O-glycosyl compounds);GO:0005576(extracellular region);GO:0008810(cellulase activity);GO:0030245(cellulose catabolic process);GO:0030246(carbohydrate binding);GO:0071555(cell wall organization)	00500(Starch and sucrose metabolism)	K01179	EC:3.2.1.4	PREDICTED: endoglucanase 6-like [Brassica rapa]	NA	35.3155	37.868	37.2084	1.86839	1.74215	1.33435	22.3244	4.48055	2.28633e-153	2.50964e-151	up	yes
MSTRG.3478	BraA02g006200.3C	BraA02g006200.3C	GO:0003674(molecular_function);GO:0008150(biological_process);GO:0016021(integral component of membrane)	00900(Terpenoid backbone biosynthesis)	K15889	EC:3.1.1.-	PREDICTED: proline-rich extensin-like protein EPR1 [Brassica rapa]	NA	0.0001	0.0001	0.0001	5.22173	5.32953	5.66307	1.85022e-05	-15.7219	3.29698e-153	3.60372e-151	down	yes
MSTRG.30354	BraA10g025760.3C	BraA10g025760.3C	GO:0005576(extracellular region);GO:0007165(signal transduction)	NA	NA	NA	PREDICTED: DNA-damage-repair/toleration protein DRT100-like [Brassica rapa]	NA	10.6646	10.7205	9.82351	0.018235	0.0001	0.0001	1692.9	10.7253	1.05447e-152	1.14773e-150	up	yes
MSTRG.5416	BraA02g036660.3C	BraA02g036660.3C	GO:0003677(DNA binding);GO:0003700(transcription factor activity, sequence-specific DNA binding);GO:0005634(nucleus);GO:0006351(transcription, DNA-templated);GO:0006355(regulation of transcription, DNA-templated);GO:0009873(ethylene-activated signaling pathway)	04626(Plant-pathogen interaction)	K13434	NA	PREDICTED: ethylene-responsive transcription factor ERF119-like isoform X1 [Brassica rapa]	NA	10.5506	10.6696	10.2907	88.8326	90.5892	86.3353	0.118571	-3.07618	1.29962e-152	1.40865e-150	down	yes
MSTRG.28077	BraA09g058520.3C	BraA09g058520.3C	GO:0009507(chloroplast);GO:0009534(chloroplast thylakoid);GO:0009535(chloroplast thylakoid membrane);GO:0009579(thylakoid);GO:0009768(photosynthesis, light harvesting in photosystem I);GO:0009783(photosystem II antenna complex);GO:0009941(chloroplast envelope);GO:0010196(nonphotochemical quenching);GO:0010287(plastoglobule);GO:0015979(photosynthesis);GO:0016020(membrane);GO:0016021(integral compo…	00196(Photosynthesis - antenna proteins)	K08917	NA	PREDICTED: chlorophyll a-b binding protein CP24, chloroplastic-like [Brassica rapa]	NA	5.10195	5.79835	5.41918	32.0596	30.5827	33.6482	0.169482	-2.5608	1.46766e-152	1.58416e-150	down	yes
MSTRG.27937	BraA09g056540.3C;BraA09g056550.3C	BraA09g056540.3C;BraA09g056550.3C	GO:0003674(molecular_function);GO:0007568(aging);GO:0009507(chloroplast);GO:0016021(integral component of membrane);GO:0016021(integral component of membrane)	NA	NA	NA	BnaA09g44070D [Brassica napus];BnaA09g44080D [Brassica napus]	NA	32.0893	35.645	30.451	1.19735	1.43139	1.67404	22.819	4.51217	3.36207e-152	3.61387e-150	up	yes
MSTRG.24008	BraA08g035080.3C	BraA08g035080.3C	GO:0003993(acid phosphatase activity);GO:0005618(cell wall);GO:0005773(vacuole);GO:0005774(vacuolar membrane);GO:0009505(plant-type cell wall);GO:0009506(plasmodesma)	NA	NA	NA	PREDICTED: acid phosphatase 1-like [Brassica rapa]	NA	87.459	87.7208	92.0929	1.40771	1.575	2.25099	51.0676	5.67434	3.46e-152	3.70377e-150	up	yes
MSTRG.13636	BraA05g016180.3C	BraA05g016180.3C	GO:0005515(protein binding);GO:0005524(ATP binding);GO:0005794(Golgi apparatus);GO:0005829(cytosol);GO:0005886(plasma membrane);GO:0006457(protein folding);GO:0008219(cell death);GO:0009409(response to cold);GO:0009507(chloroplast);GO:0009570(chloroplast stroma);GO:0009627(systemic acquired resistance);GO:0009941(chloroplast envelope);GO:0010319(stromule);GO:0016020(membrane);GO:0022626(cytosolic…	03018(RNA degradation)	K04077	NA	BnaC06g10960D [Brassica napus]	NA	1.83618	2.61849	2.14861	16.44	16.7315	16.8345	0.132049	-2.92085	7.86795e-152	8.38763e-150	down	yes
MSTRG.10245	BraA03g061240.3C	BraA03g061240.3C	GO:0000103(sulfate assimilation);GO:0004020(adenylylsulfate kinase activity);GO:0005524(ATP binding);GO:0009507(chloroplast);GO:0009536(plastid);GO:0010439(regulation of glucosinolate biosynthetic process);GO:0016301(kinase activity);GO:0016310(phosphorylation);GO:0016772(transferase activity, transferring phosphorus-containing groups);GO:0019344(cysteine biosynthetic process);GO:0048232(male gam…	00920(Sulfur metabolism);00230(Purine metabolism)	K00860	EC:2.7.1.25	PREDICTED: adenylyl-sulfate kinase 2, chloroplastic-like isoform X1 [Brassica rapa]	NA	29.4236	36.0519	34.3922	0.522536	0.754549	0.409172	59.2244	5.88812	2.41173e-151	2.56048e-149	up	yes
MSTRG.9097	BraA03g043700.3C	BraA03g043700.3C	GO:0005739(mitochondrion);GO:0009507(chloroplast);GO:0009534(chloroplast thylakoid);GO:0009535(chloroplast thylakoid membrane);GO:0009579(thylakoid);GO:0009704(de-etiolation);GO:0016021(integral component of membrane);GO:0071277(cellular response to calcium ion);GO:0090333(regulation of stomatal closure)	NA	NA	NA	PREDICTED: calcium sensing receptor, chloroplastic [Brassica rapa]	NA	7.67859	7.55711	8.49555	38.9531	36.3066	37.7775	0.209942	-2.25194	2.72539e-151	2.88168e-149	down	yes
MSTRG.20335	BraA07g026090.3C	BraA07g026090.3C	GO:0005576(extracellular region);GO:0006508(proteolysis);GO:0048046(apoplast)	NA	NA	NA	PREDICTED: aspartyl protease family protein At5g10770-like [Brassica rapa]	NA	141.9	138.206	143.065	5.8602	5.16584	4.97044	26.454	4.72541	3.04787e-151	3.20955e-149	up	yes
MSTRG.8597	BraA03g036020.3C	BraA03g036020.3C	GO:0003674(molecular_function);GO:0005576(extracellular region);GO:0006952(defense response);GO:0009807(lignan biosynthetic process);GO:0048046(apoplast)	00970(Aminoacyl-tRNA biosynthesis)	K01870	EC:6.1.1.5	PREDICTED: dirigent protein 7-like [Brassica napus]	NA	50.3146	45.3777	54.7614	0.953176	1.01513	0.621398	58.0969	5.86039	3.29064e-151	3.45117e-149	up	yes
MSTRG.29777	BraA10g018080.3C	BraA10g018080.3C	GO:0002229(defense response to oomycetes);GO:0004674(protein serine/threonine kinase activity);GO:0005524(ATP binding);GO:0005886(plasma membrane);GO:0006468(protein phosphorylation);GO:0009611(response to wounding);GO:0016021(integral component of membrane);GO:0016301(kinase activity);GO:0030246(carbohydrate binding);GO:0048041(focal adhesion assembly);GO:0071318(cellular response to ATP)	NA	NA	NA	PREDICTED: L-type lectin-domain containing receptor kinase I.9-like [Brassica rapa]	NA	14.15	11.4533	14.3757	0.01204	0.0001	0.0001	3266.26	11.6734	4.16561e-151	4.35122e-149	up	yes
MSTRG.3404	BraA02g005610.3C	BraA02g005610.3C	GO:0003824(catalytic activity);GO:0005575(cellular_component);GO:0009809(lignin biosynthetic process);GO:0016621(cinnamoyl-CoA reductase activity);GO:0050662(coenzyme binding)	00940(Phenylpropanoid biosynthesis)	K09753	EC:1.2.1.44	PREDICTED: cinnamoyl-CoA reductase-like SNL6 isoform X1 [Brassica rapa]	NA	36.8713	38.7433	38.7186	0.205689	0.425384	0.331785	118.743	6.8917	1.15006e-150	1.19648e-148	up	yes
MSTRG.21145	BraA07g036960.3C	BraA07g036960.3C	GO:0005576(extracellular region);GO:0008150(biological_process);GO:0030145(manganese ion binding);GO:0031012(extracellular matrix);GO:0045735(nutrient reservoir activity);GO:0048046(apoplast);GO:0050162(oxalate oxidase activity)	NA	NA	NA	PREDICTED: germin-like protein 1 [Brassica rapa]	NA	2.42373	2.53519	2.36861	26.2036	25.5811	22.561	0.0985602	-3.34285	6.43869e-150	6.67177e-148	down	yes
MSTRG.15361	BraA05g041950.3C	BraA05g041950.3C	GO:0004629(phospholipase C activity);GO:0005773(vacuole);GO:0005886(plasma membrane);GO:0006796(phosphate-containing compound metabolic process);GO:0009506(plasmodesma);GO:0016020(membrane);GO:0016036(cellular response to phosphate starvation);GO:0016788(hydrolase activity, acting on ester bonds);GO:0052642(lysophosphatidic acid phosphatase activity)	00562(Inositol phosphate metabolism);00564(Glycerophospholipid metabolism);00565(Ether lipid metabolism)	K01114	EC:3.1.4.3	PREDICTED: non-specific phospholipase C3 [Brassica rapa]	NA	68.1774	72.6906	72.7906	3.27884	3.05343	3.32825	22.1167	4.46706	6.69767e-150	6.91248e-148	up	yes
MSTRG.13628	BraA05g016110.3C	BraA05g016110.3C	GO:0009507(chloroplast);GO:0009522(photosystem I);GO:0009534(chloroplast thylakoid);GO:0009535(chloroplast thylakoid membrane);GO:0009579(thylakoid);GO:0009773(photosynthetic electron transport in photosystem I);GO:0009780(photosynthetic NADP+ reduction);GO:0009941(chloroplast envelope);GO:0015979(photosynthesis);GO:0016020(membrane);GO:0016021(integral component of membrane);GO:0016168(chlorophy…	00195(Photosynthesis)	K08905	NA	PREDICTED: photosystem I reaction center subunit V, chloroplastic [Brassica rapa]	NA	17.0174	20.1296	16.7898	147.039	148.761	150.935	0.120736	-3.05008	9.47988e-150	9.74509e-148	down	yes
MSTRG.20423	BraA07g027260.3C	BraA07g027260.3C	GO:0005829(cytosol);GO:0017096(acetylserotonin O-methyltransferase activity);GO:0019438(aromatic compound biosynthetic process);GO:0032259(methylation);GO:0046983(protein dimerization activity)	00940(Phenylpropanoid biosynthesis)	K13066	EC:2.1.1.68	PREDICTED: LOW QUALITY PROTEIN: indole glucosinolate O-methyltransferase 5 [Brassica rapa]	NA	31.8596	37.8902	37.6682	1.04682	0.978101	1.42265	31.1576	4.96151	1.04948e-149	1.07457e-147	up	yes
MSTRG.23446	BraA08g027980.3C	BraA08g027980.3C	GO:0003959(NADPH dehydrogenase activity);GO:0004324(ferredoxin-NADP+ reductase activity);GO:0005829(cytosol);GO:0008266(poly(U) RNA binding);GO:0009507(chloroplast);GO:0009534(chloroplast thylakoid);GO:0009535(chloroplast thylakoid membrane);GO:0009570(chloroplast stroma);GO:0009579(thylakoid);GO:0009735(response to cytokinin);GO:0009817(defense response to fungus, incompatible interaction);GO:00…	00195(Photosynthesis)	K02641	EC:1.18.1.2	PREDICTED: ferredoxin--NADP reductase, leaf isozyme 2, chloroplastic [Brassica rapa]	NA	4.81043	6.3359	4.87352	60.1906	63.5357	59.0014	0.0876707	-3.51176	1.15157e-149	1.17447e-147	down	yes
MSTRG.14585	BraA05g032060.3C	BraA05g032060.3C	GO:0003677(DNA binding);GO:0003700(transcription factor activity, sequence-specific DNA binding);GO:0005515(protein binding);GO:0005634(nucleus);GO:0006351(transcription, DNA-templated);GO:0006355(regulation of transcription, DNA-templated);GO:0009793(embryo development ending in seed dormancy);GO:0009965(leaf morphogenesis);GO:0030154(cell differentiation);GO:0045962(positive regulation of devel…	NA	NA	NA	PREDICTED: transcription factor TCP4 [Brassica rapa]	NA	1.23243	1.02121	1.41616	11.3749	11.9589	13.1598	0.10056	-3.31387	2.03021e-149	2.06246e-147	down	yes
MSTRG.29429	BraA10g012830.3C	BraA10g012830.3C	GO:0005739(mitochondrion);GO:0006974(cellular response to DNA damage stimulus);GO:0008270(zinc ion binding);GO:0009228(thiamine biosynthetic process);GO:0009409(response to cold);GO:0009507(chloroplast);GO:0009570(chloroplast stroma);GO:0009579(thylakoid);GO:0009941(chloroplast envelope);GO:0010319(stromule);GO:0016491(oxidoreductase activity);GO:0018131(oxazole or thiazole biosynthetic process);…	00730(Thiamine metabolism)	K03146	NA	PREDICTED: thiamine thiazole synthase, chloroplastic [Brassica rapa]	NA	15.0314	15.8962	14.4314	126.073	126.165	121.447	0.121383	-3.04236	2.50948e-149	2.53938e-147	down	yes
MSTRG.24033	BraA08g035430.3C	BraA08g035430.3C	GO:0005576(extracellular region);GO:0005618(cell wall);GO:0005794(Golgi apparatus);GO:0005829(cytosol);GO:0005886(plasma membrane);GO:0009505(plant-type cell wall);GO:0009506(plasmodesma);GO:0009651(response to salt stress);GO:0016020(membrane)	NA	NA	NA	BnaA08g27400D [Brassica napus]	NA	18.7226	19.8843	20.9049	0.52301	0.332066	0.432624	46.2156	5.53031	4.98003e-149	5.01975e-147	up	yes
MSTRG.12178	BraA04g027260.3C	BraA04g027260.3C	GO:0005516(calmodulin binding);GO:0005576(extracellular region);GO:0005886(plasma membrane);GO:0006869(lipid transport);GO:0008289(lipid binding);GO:0009505(plant-type cell wall);GO:0009534(chloroplast thylakoid);GO:0048046(apoplast);GO:0071555(cell wall organization)	NA	NA	NA	PREDICTED: non-specific lipid-transfer protein B isoform X1 [Brassica rapa]	NA	513.653	516.008	495.179	22.3162	24.617	23.3069	21.7089	4.44022	1.29273e-148	1.29799e-146	up	yes
MSTRG.8984	BraA03g042150.3C	BraA03g042150.3C	GO:0004553(hydrolase activity, hydrolyzing O-glycosyl compounds);GO:0005576(extracellular region);GO:0005618(cell wall);GO:0005737(cytoplasm);GO:0009505(plant-type cell wall);GO:0009506(plasmodesma);GO:0009507(chloroplast);GO:0009612(response to mechanical stimulus);GO:0009645(response to low light intensity stimulus);GO:0009733(response to auxin);GO:0009826(unidimensional cell growth);GO:0010411…	04075(Plant hormone signal transduction)	K14504	EC:2.4.1.207	PREDICTED: xyloglucan endotransglucosylase/hydrolase [Brassica rapa]	NA	2552.08	2376.72	2423.17	86.6137	96.6259	89.5879	26.9473	4.75207	1.33815e-148	1.33841e-146	up	yes
MSTRG.20846	BraA07g033110.3C	BraA07g033110.3C	GO:0008047(enzyme activator activity);GO:0009507(chloroplast);GO:0016226(iron-sulfur cluster assembly);GO:0051176(positive regulation of sulfur metabolic process)	00760(Nicotinate and nicotinamide metabolism)	K03517	EC:2.5.1.72	PREDICTED: sufE-like protein 2, chloroplastic [Brassica rapa]	NA	14.1688	13.8818	11.4218	119.026	129.039	121.563	0.10679	-3.22716	1.35833e-148	1.35337e-146	down	yes
MSTRG.7061	BraA03g014760.3C	BraA03g014760.3C	GO:0003674(molecular_function);GO:0005634(nucleus);GO:0005886(plasma membrane);GO:0009738(abscisic acid-activated signaling pathway)	NA	NA	NA	PREDICTED: probable membrane-associated kinase regulator 6 [Brassica rapa]	NA	8.58777	6.18721	6.4824	55.7394	64.7436	56.7268	0.119956	-3.05942	5.3085e-148	5.26884e-146	down	yes
MSTRG.28022	BraA09g057750.3C	BraA09g057750.3C	GO:0006952(defense response);GO:0009507(chloroplast);GO:0009555(pollen development);GO:0009611(response to wounding);GO:0009620(response to fungus);GO:0009644(response to high light intensity);GO:0009695(jasmonic acid biosynthetic process);GO:0009753(response to jasmonic acid);GO:0009901(anther dehiscence);GO:0016165(linoleate 13S-lipoxygenase activity);GO:0031408(oxylipin biosynthetic process);G…	00591(Linoleic acid metabolism);00592(alpha-Linolenic acid metabolism)	K00454	EC:1.13.11.12	PREDICTED: lipoxygenase 3, chloroplastic [Brassica rapa]	NA	15.2249	16.6658	13.7792	0.241212	0.259983	0.129413	72.4221	6.17836	6.7055e-148	6.63e-146	up	yes
MSTRG.2353	BraA01g034690.3C	BraA01g034690.3C	GO:0004553(hydrolase activity, hydrolyzing O-glycosyl compounds);GO:0004567(beta-mannosidase activity);GO:0005576(extracellular region);GO:0005618(cell wall);GO:0005975(carbohydrate metabolic process);GO:0008422(beta-glucosidase activity);GO:0009505(plant-type cell wall);GO:0009507(chloroplast);GO:0022626(cytosolic ribosome);GO:0046872(metal ion binding);GO:0047668(amygdalin beta-glucosidase acti…	00500(Starch and sucrose metabolism);00460(Cyanoamino acid metabolism);00940(Phenylpropanoid biosynthesis)	K05350	EC:3.2.1.21	BnaA01g27010D [Brassica napus]	NA	18.4315	15.8082	17.2372	0.3107	0.415841	0.22995	53.8185	5.75003	8.23166e-148	8.10803e-146	up	yes
MSTRG.20858	BraA07g033260.3C;BraA07g033250.3C	BraA07g033260.3C;BraA07g033250.3C	GO:0005829(cytosol);GO:0016618(hydroxypyruvate reductase activity);GO:0030267(glyoxylate reductase (NADP) activity);GO:0003881(CDP-diacylglycerol-inositol 3-phosphatidyltransferase activity);GO:0005783(endoplasmic reticulum);GO:0005794(Golgi apparatus);GO:0006661(phosphatidylinositol biosynthetic process);GO:0008654(phospholipid biosynthetic process);GO:0016020(membrane);GO:0016021(integral compo…	01200(Carbon metabolism);00630(Glyoxylate and dicarboxylate metabolism);00260(Glycine, serine and threonine metabolism);00562(Inositol phosphate metabolism);00564(Glycerophospholipid metabolism);04070(Phosphatidylinositol signaling system)	K15893;K00999	EC:2.7.8.11	PREDICTED: glycerate dehydrogenase HPR, peroxisomal-like [Brassica rapa];PREDICTED: CDP-diacylglycerol--inositol 3-phosphatidyltransferase 1 [Brassica rapa]	NA	3.45074	2.57752	2.63599	31.0683	31.6178	32.2246	0.0912884	-3.45342	1.17933e-147	1.15722e-145	down	yes
MSTRG.16014	BraA06g008170.3C	BraA06g008170.3C	GO:0004553(hydrolase activity, hydrolyzing O-glycosyl compounds);GO:0005576(extracellular region);GO:0005618(cell wall);GO:0010411(xyloglucan metabolic process);GO:0016762(xyloglucan:xyloglucosyl transferase activity);GO:0016798(hydrolase activity, acting on glycosyl bonds);GO:0042546(cell wall biogenesis);GO:0048046(apoplast);GO:0071555(cell wall organization)	04075(Plant hormone signal transduction)	K14504	EC:2.4.1.207	PREDICTED: probable xyloglucan endotransglucosylase/hydrolase protein 8 [Brassica rapa]	NA	61.199	51.8304	58.1191	1.13935	1.66922	1.58699	38.9367	5.28306	3.88096e-147	3.77956e-145	up	yes
MSTRG.12101	BraA04g026160.3C	BraA04g026160.3C	GO:0004553(hydrolase activity, hydrolyzing O-glycosyl compounds);GO:0005576(extracellular region);GO:0005618(cell wall);GO:0005975(carbohydrate metabolic process);GO:0010411(xyloglucan metabolic process);GO:0016762(xyloglucan:xyloglucosyl transferase activity);GO:0016798(hydrolase activity, acting on glycosyl bonds);GO:0016998(cell wall macromolecule catabolic process);GO:0042546(cell wall biogen…	04075(Plant hormone signal transduction)	K14504	EC:2.4.1.207	PREDICTED: probable xyloglucan endotransglucosylase/hydrolase protein 32 [Brassica rapa]	NA	70.3008	71.6923	75.8642	2.2996	3.46257	2.4649	26.4806	4.72686	5.66214e-147	5.49355e-145	up	yes
MSTRG.5110	BraA02g030870.3C	BraA02g030870.3C	GO:0005507(copper ion binding);GO:0005773(vacuole);GO:0005886(plasma membrane);GO:0009055(electron carrier activity);GO:0031225(anchored component of membrane);GO:0046658(anchored component of plasma membrane)	NA	NA	NA	PREDICTED: lamin-like protein [Brassica rapa]	NA	206.7	204.423	217.52	8.29894	9.89851	9.33521	22.8326	4.51302	8.21635e-147	7.94196e-145	up	yes
MSTRG.19665	BraA07g017000.3C	BraA07g017000.3C	GO:0005507(copper ion binding);GO:0005576(extracellular region);GO:0005618(cell wall);GO:0009505(plant-type cell wall);GO:0009506(plasmodesma);GO:0016722(oxidoreductase activity, oxidizing metal ions);GO:0055114(oxidation-reduction process);GO:0080167(response to karrikin)	00053(Ascorbate and aldarate metabolism)	K00423	EC:1.10.3.3	PREDICTED: L-ascorbate oxidase homolog [Brassica rapa]	NA	95.548	87.4009	72.9079	3.14947	3.01093	2.99164	27.9563	4.8051	7.48057e-146	7.20387e-144	up	yes
MSTRG.22199	BraA08g009150.3C	BraA08g009150.3C	GO:0004356(glutamate-ammonia ligase activity);GO:0005524(ATP binding);GO:0005739(mitochondrion);GO:0006542(glutamine biosynthetic process);GO:0007568(aging);GO:0009507(chloroplast);GO:0009535(chloroplast thylakoid membrane);GO:0009570(chloroplast stroma);GO:0009579(thylakoid);GO:0009651(response to salt stress);GO:0009735(response to cytokinin);GO:0009941(chloroplast envelope);GO:0016020(membrane…	01230(Biosynthesis of amino acids);00630(Glyoxylate and dicarboxylate metabolism);00910(Nitrogen metabolism);00250(Alanine, aspartate and glutamate metabolism);00220(Arginine biosynthesis)	K01915	EC:6.3.1.2	PREDICTED: glutamine synthetase, chloroplastic-like [Brassica rapa]	NA	5.5626	5.58712	5.84813	36.3308	37.4346	35.8117	0.155122	-2.68852	2.29565e-145	2.20255e-143	down	yes
MSTRG.24502	BraA09g006110.3C	BraA09g006110.3C	GO:0003735(structural constituent of ribosome);GO:0005840(ribosome);GO:0006412(translation);GO:0009507(chloroplast);GO:0009534(chloroplast thylakoid);GO:0009570(chloroplast stroma);GO:0044238(primary metabolic process)	NA	NA	NA	PREDICTED: ribosome-binding factor PSRP1, chloroplastic [Brassica rapa]	NA	10.4126	12.787	10.5468	97.5179	98.0121	97.0339	0.115347	-3.11594	2.71765e-145	2.59781e-143	down	yes
MSTRG.12474	BraA04g031690.3C	BraA04g031690.3C	GO:0003674(molecular_function);GO:0005515(protein binding);GO:0005739(mitochondrion);GO:0005777(peroxisome);GO:0005778(peroxisomal membrane);GO:0005779(integral component of peroxisomal membrane);GO:0007031(peroxisome organization);GO:0009507(chloroplast);GO:0016559(peroxisome fission);GO:0042802(identical protein binding);GO:0044375(regulation of peroxisome size)	04146(Peroxisome)	K13352	NA	PREDICTED: peroxisomal membrane protein 11D [Brassica rapa]	NA	0.0001	0.0001	0.0001	5.8428	6.76471	5.51501	1.6554e-05	-15.8825	6.56302e-145	6.25055e-143	down	yes
MSTRG.1826	BraA01g026460.3C	BraA01g026460.3C	GO:0003993(acid phosphatase activity);GO:0009507(chloroplast);GO:0009534(chloroplast thylakoid);GO:0009535(chloroplast thylakoid membrane);GO:0009543(chloroplast thylakoid lumen);GO:0009579(thylakoid);GO:0010206(photosystem II repair);GO:0016021(integral component of membrane);GO:0016311(dephosphorylation);GO:0031977(thylakoid lumen)	NA	NA	NA	PREDICTED: UPF0603 protein At1g54780, chloroplastic [Brassica rapa]	NA	8.1917	7.76682	8.47599	38.8689	45.856	39.3722	0.196898	-2.34448	9.80305e-145	9.30213e-143	down	yes
MSTRG.15554	BraA06g001990.3C	BraA06g001990.3C	GO:0005509(calcium ion binding);GO:0005515(protein binding);GO:0005634(nucleus);GO:0005635(nuclear envelope);GO:0005773(vacuole);GO:0005777(peroxisome);GO:0005788(endoplasmic reticulum lumen);GO:0009535(chloroplast thylakoid membrane);GO:0009640(photomorphogenesis);GO:0050832(defense response to fungus)	NA	NA	NA	PREDICTED: TSK-associating protein 1-like isoform X2 [Brassica rapa]	NA	50.2342	56.3328	59.7097	0.887825	1.19994	0.721787	59.1826	5.8871	1.11068e-144	1.05008e-142	up	yes
MSTRG.23551	BraA08g029260.3C	BraA08g029260.3C	GO:0006952(defense response);GO:0009507(chloroplast);GO:0009555(pollen development);GO:0009611(response to wounding);GO:0009620(response to fungus);GO:0009644(response to high light intensity);GO:0009695(jasmonic acid biosynthetic process);GO:0009753(response to jasmonic acid);GO:0009901(anther dehiscence);GO:0016165(linoleate 13S-lipoxygenase activity);GO:0031408(oxylipin biosynthetic process);G…	00591(Linoleic acid metabolism);00592(alpha-Linolenic acid metabolism)	K00454	EC:1.13.11.12	PREDICTED: lipoxygenase 3, chloroplastic-like [Brassica rapa]	NA	22.1483	23.6162	24.5209	0.48595	0.699868	0.815623	35.1174	5.13411	1.16629e-144	1.09865e-142	up	yes
MSTRG.24393	BraA09g003490.3C	BraA09g003490.3C	GO:0000304(response to singlet oxygen);GO:0005524(ATP binding);GO:0005783(endoplasmic reticulum);GO:0005886(plasma membrane);GO:0009737(response to abscisic acid);GO:0016021(integral component of membrane);GO:0016887(ATPase activity)	03008(Ribosome biogenesis in eukaryotes)	K14571	NA	PREDICTED: AAA-ATPase At3g28580 [Brassica rapa]	NA	1.81225	2.10278	1.81115	12.538	14.773	13.6835	0.139682	-2.83978	1.20803e-144	1.13384e-142	down	yes
MSTRG.27838	BraA09g055060.3C	BraA09g055060.3C	GO:0003674(molecular_function);GO:0005576(extracellular region);GO:0008150(biological_process);GO:0009507(chloroplast);GO:0009579(thylakoid);GO:0016020(membrane)	NA	NA	NA	PREDICTED: PLAT domain-containing protein 2-like [Brassica rapa]	NA	166.934	191.534	177.517	2.28059	4.02845	3.05766	57.2223	5.83851	3.20898e-144	3.00104e-142	up	yes
MSTRG.4303	BraA02g017840.3C	BraA02g017840.3C	GO:0005576(extracellular region);GO:0030570(pectate lyase activity);GO:0045490(pectin catabolic process);GO:0046872(metal ion binding)	00040(Pentose and glucuronate interconversions)	K01728	EC:4.2.2.2	BnaA02g13340D [Brassica napus]	NA	24.4379	24.968	23.0803	0.904516	1.11969	0.994241	24.0144	4.58583	3.42193e-144	3.18867e-142	up	yes
MSTRG.7462	BraA03g020390.3C	BraA03g020390.3C	GO:0005509(calcium ion binding);GO:0005544(calcium-dependent phospholipid binding);GO:0006970(response to osmotic stress);GO:0009408(response to heat);GO:0009409(response to cold);GO:0009414(response to water deprivation);GO:0009506(plasmodesma);GO:0009507(chloroplast);GO:0009651(response to salt stress);GO:0009737(response to abscisic acid);GO:0009986(cell surface)	NA	NA	NA	annexin D4 [Brassica rapa]	NA	34.8328	34.8653	36.0808	2.78223	2.62433	2.68595	13.0712	3.70832	5.66576e-144	5.26063e-142	up	yes
MSTRG.3364	BraA02g004670.3C	BraA02g004670.3C	GO:0003674(molecular_function);GO:0005739(mitochondrion);GO:0008150(biological_process)	NA	NA	NA	PREDICTED: uncharacterized protein LOC103850845 [Brassica rapa]	NA	181.614	185.749	190.014	8.48368	9.59121	9.13985	20.4807	4.35619	6.5155e-144	6.028e-142	up	yes
MSTRG.21419	BraA07g040410.3C	BraA07g040410.3C	NA	NA	NA	NA	PREDICTED: extensin-3-like [Brassica napus]	NA	6.06188	5.86692	5.07137	79.1264	72.1428	58.9337	0.0808751	-3.62816	7.96841e-144	7.34596e-142	down	yes
MSTRG.2006	BraA01g029170.3C	BraA01g029170.3C	GO:0005515(protein binding);GO:0009409(response to cold);GO:0009507(chloroplast);GO:0009522(photosystem I);GO:0009534(chloroplast thylakoid);GO:0009535(chloroplast thylakoid membrane);GO:0009579(thylakoid);GO:0009644(response to high light intensity);GO:0009645(response to low light intensity stimulus);GO:0009735(response to cytokinin);GO:0009768(photosynthesis, light harvesting in photosystem I)…	00196(Photosynthesis - antenna proteins)	K08909	NA	PREDICTED: photosystem I chlorophyll a/b-binding protein 3-1, chloroplastic [Brassica rapa]	NA	8.55831	9.74528	7.77889	71.561	67.224	71.5452	0.124007	-3.0115	1.09078e-143	1.00201e-141	down	yes
MSTRG.9026	BraA03g042690.3C;BraA03g042680.3C	BraA03g042690.3C;BraA03g042680.3C	GO:0003674(molecular_function);GO:0005576(extracellular region);GO:0009739(response to gibberellin);GO:0009740(gibberellic acid mediated signaling pathway)	NA	NA	NA	PREDICTED: gibberellin-regulated protein 7-like [Brassica rapa]	NA	53.0879	48.7822	36.5748	1.00409	0.74367	0.838939	53.5218	5.74205	1.96412e-143	1.7979e-141	up	yes
MSTRG.30690	BraA10g030370.3C	BraA10g030370.3C	GO:0004553(hydrolase activity, hydrolyzing O-glycosyl compounds);GO:0005886(plasma membrane);GO:0009505(plant-type cell wall);GO:0031225(anchored component of membrane);GO:0046658(anchored component of plasma membrane);GO:0052543(callose deposition in cell wall)	00500(Starch and sucrose metabolism)	K19891	EC:3.2.1.39	PREDICTED: PLASMODESMATA CALLOSE-BINDING PROTEIN 2 [Brassica rapa]	NA	72.348	78.8894	85.2993	1.79562	2.89651	2.63495	32.2825	5.01268	3.85309e-143	3.51459e-141	up	yes
MSTRG.15271	BraA05g040740.3C	BraA05g040740.3C	GO:0005739(mitochondrion);GO:0005773(vacuole);GO:0005774(vacuolar membrane);GO:0005886(plasma membrane);GO:0009506(plasmodesma);GO:0016020(membrane);GO:0050832(defense response to fungus)	NA	NA	NA	PREDICTED: hypersensitive-induced response protein 3 [Brassica rapa]	NA	0.012166	0.0001	0.09917	8.15452	9.08299	7.41487	0.00452029	-7.78937	4.26612e-143	3.87768e-141	down	yes
MSTRG.7939	BraA03g027010.3C	BraA03g027010.3C	GO:0009409(response to cold);GO:0009507(chloroplast);GO:0009534(chloroplast thylakoid);GO:0009535(chloroplast thylakoid membrane);GO:0009579(thylakoid);GO:0009735(response to cytokinin);GO:0009772(photosynthetic electron transport in photosystem II);GO:0009773(photosynthetic electron transport in photosystem I);GO:0009941(chloroplast envelope);GO:0010287(plastoglobule);GO:0010319(stromule);GO:001…	00190(Oxidative phosphorylation);00195(Photosynthesis)	K02113	NA	PREDICTED: ATP synthase subunit delta, chloroplastic-like [Brassica rapa]	NA	8.62994	8.7373	11.2325	60.0058	58.8126	59.7499	0.160162	-2.6424	4.98516e-143	4.5154e-141	down	yes
MSTRG.25322	BraA09g015830.3C	BraA09g015830.3C	NA	NA	NA	NA	PREDICTED: probable serine/threonine-protein kinase kinX [Brassica rapa]	NA	736.659	765.082	714.01	27.7592	31.8848	31.3043	24.3628	4.60661	8.41151e-143	7.59234e-141	up	yes
MSTRG.10412	BraA04g000220.3C	BraA04g000220.3C	GO:0005576(extracellular region);GO:0016042(lipid catabolic process);GO:0016787(hydrolase activity);GO:0045735(nutrient reservoir activity)	NA	NA	NA	PREDICTED: probable inactive patatin-like protein 9 [Brassica rapa]	NA	42.2694	50.2391	47.8442	1.1492	1.5575	1.81559	31.0357	4.95586	8.56598e-143	7.70492e-141	up	yes
MSTRG.2533	BraA01g037300.3C	BraA01g037300.3C	GO:0005634(nucleus);GO:0005777(peroxisome);GO:0005829(cytosol);GO:0008891(glycolate oxidase activity);GO:0009506(plasmodesma);GO:0009507(chloroplast);GO:0009570(chloroplast stroma);GO:0009735(response to cytokinin);GO:0009854(oxidative photosynthetic carbon pathway);GO:0010181(FMN binding);GO:0016020(membrane);GO:0016491(oxidoreductase activity);GO:0022626(cytosolic ribosome);GO:0042742(defense r…	01200(Carbon metabolism);00630(Glyoxylate and dicarboxylate metabolism);04146(Peroxisome)	K11517	EC:1.1.3.15	PREDICTED: peroxisomal (S)-2-hydroxy-acid oxidase GLO2 isoform X1 [Brassica napus]	NA	10.9137	9.11878	11.106	93.7685	94.2474	87.3896	0.113064	-3.14479	1.0621e-142	9.5203e-141	down	yes
MSTRG.4598	BraA02g022450.3C	BraA02g022450.3C	GO:0003674(molecular_function);GO:0005576(extracellular region);GO:0009739(response to gibberellin);GO:0009740(gibberellic acid mediated signaling pathway);GO:0009744(response to sucrose);GO:0009749(response to glucose);GO:0009750(response to fructose);GO:0080167(response to karrikin)	00563(Glycosylphosphatidylinositol(GPI)-anchor biosynthesis)	K03860	NA	PREDICTED: gibberellin-regulated protein 6 [Brassica rapa]	NA	22.1854	19.5536	18.7227	105.664	99.5564	99.0161	0.198733	-2.3311	1.06998e-142	9.55791e-141	down	yes
MSTRG.10979	BraA04g008600.3C	BraA04g008600.3C	GO:0004674(protein serine/threonine kinase activity);GO:0005524(ATP binding);GO:0005576(extracellular region);GO:0005886(plasma membrane);GO:0006468(protein phosphorylation);GO:0009506(plasmodesma);GO:0016021(integral component of membrane);GO:0016301(kinase activity);GO:0042742(defense response to bacterium)	00520(Amino sugar and nucleotide sugar metabolism)	K01183	EC:3.2.1.14	PREDICTED: cysteine-rich receptor-like protein kinase 18 isoform X2 [Brassica rapa]	NA	0.0001	0.0107147	0.022623	10.7373	10.1925	5.11786	0.00128372	-9.60546	1.35289e-142	1.20435e-140	down	yes
MSTRG.25327	BraA09g015850.3C	BraA09g015850.3C	GO:0000904(cell morphogenesis involved in differentiation);GO:0005199(structural constituent of cell wall);GO:0005576(extracellular region);GO:0009505(plant-type cell wall);GO:0009506(plasmodesma);GO:0009826(unidimensional cell growth);GO:0009927(histidine phosphotransfer kinase activity);GO:0010054(trichoblast differentiation);GO:0071555(cell wall organization)	03010(Ribosome)	K02984	NA	PREDICTED: leucine-rich repeat extensin-like protein 2 [Brassica rapa]	NA	172.505	162.632	160.614	5.5765	6.9169	5.79543	27.1068	4.76058	7.86373e-142	6.95256e-140	up	yes
MSTRG.62	BraA01g000830.3C	BraA01g000830.3C	GO:0002229(defense response to oomycetes);GO:0005506(iron ion binding);GO:0006569(tryptophan catabolic process);GO:0006952(defense response);GO:0009414(response to water deprivation);GO:0009507(chloroplast);GO:0009617(response to bacterium);GO:0009625(response to insect);GO:0009682(induced systemic resistance);GO:0009684(indoleacetic acid biosynthetic process);GO:0010120(camalexin biosynthetic pr…	01210(2-Oxocarboxylic acid metabolism);00380(Tryptophan metabolism);00966(Glucosinolate biosynthesis)	K11812	EC:1.14.13.125	cytochrome P450 79b2 [Brassica rapa subsp. pekinensis]	NA	121.104	128.151	134.41	3.7862	4.16151	2.95306	35.1961	5.13734	1.54333e-141	1.35986e-139	up	yes
MSTRG.4624	BraA02g022690.3C	BraA02g022690.3C	GO:0005737(cytoplasm);GO:0005886(plasma membrane);GO:0006979(response to oxidative stress);GO:0016491(oxidoreductase activity);GO:0046686(response to cadmium ion);GO:0055114(oxidation-reduction process)	00941(Flavonoid biosynthesis)	K13081	EC:1.17.1.3	PREDICTED: isoflavone reductase homolog P3-like isoform X1 [Brassica rapa]	NA	120.545	133.977	128.32	4.49653	4.90831	5.78812	25.1986	4.65527	1.64144e-141	1.4414e-139	up	yes
MSTRG.16897	BraA06g020950.3C	BraA06g020950.3C	GO:0004674(protein serine/threonine kinase activity);GO:0005524(ATP binding);GO:0005739(mitochondrion);GO:0005886(plasma membrane);GO:0006468(protein phosphorylation);GO:0016021(integral component of membrane);GO:0016301(kinase activity);GO:0030246(carbohydrate binding)	00520(Amino sugar and nucleotide sugar metabolism)	K01183	EC:3.2.1.14	PREDICTED: L-type lectin-domain containing receptor kinase I.3 [Brassica rapa]	NA	2.40686	2.45222	2.21399	11.0097	11.8193	12.2811	0.201454	-2.31148	2.49815e-141	2.18631e-139	down	yes
MSTRG.13721	BraA05g017770.3C	BraA05g017770.3C	GO:0004553(hydrolase activity, hydrolyzing O-glycosyl compounds);GO:0005576(extracellular region);GO:0005634(nucleus);GO:0005773(vacuole);GO:0005777(peroxisome);GO:0005783(endoplasmic reticulum);GO:0005788(endoplasmic reticulum lumen);GO:0005975(carbohydrate metabolic process);GO:0008422(beta-glucosidase activity);GO:0009414(response to water deprivation);GO:0009506(plasmodesma);GO:0009507(chloro…	00906(Carotenoid biosynthesis)	K15748	EC:3.2.1.175	BnaA05g14890D [Brassica napus]	NA	147.789	207.564	210.94	3.71843	4.20448	3.4949	49.5973	5.63219	1.6837e-140	1.46856e-138	up	yes
MSTRG.8143	BraA03g029750.3C	BraA03g029750.3C	GO:0005216(ion channel activity);GO:0005249(voltage-gated potassium channel activity);GO:0005516(calmodulin binding);GO:0005886(plasma membrane);GO:0005887(integral component of plasma membrane);GO:0030551(cyclic nucleotide binding);GO:0030552(cAMP binding);GO:0030553(cGMP binding);GO:0042391(regulation of membrane potential)	04626(Plant-pathogen interaction)	K05391	NA	PREDICTED: putative cyclic nucleotide-gated ion channel 13 [Brassica rapa]	NA	0.765618	0.49467	0.518728	7.69439	7.3599	6.78539	0.081458	-3.6178	4.75263e-140	4.13144e-138	down	yes
MSTRG.7509	BraA03g021010.3C	BraA03g021010.3C	GO:0005524(ATP binding);GO:0005618(cell wall);GO:0005634(nucleus);GO:0009409(response to cold);GO:0009416(response to light stimulus);GO:0009507(chloroplast);GO:0009535(chloroplast thylakoid membrane);GO:0009570(chloroplast stroma);GO:0009579(thylakoid);GO:0009753(response to jasmonic acid);GO:0009941(chloroplast envelope);GO:0010150(leaf senescence);GO:0010287(plastoglobule);GO:0010319(stromule)…	00940(Phenylpropanoid biosynthesis)	K09753	EC:1.2.1.44	PREDICTED: ribulose bisphosphate carboxylase/oxygenase activase, chloroplastic isoform X1 [Brassica napus]	NA	22.3341	25.5096	27.146	250.633	238.387	251.129	0.101317	-3.30305	1.20479e-139	1.04382e-137	down	yes
MSTRG.2984	BraA01g044200.3C	BraA01g044200.3C	GO:0000103(sulfate assimilation);GO:0004857(enzyme inhibitor activity);GO:0005623(cell);GO:0006109(regulation of carbohydrate metabolic process);GO:0006457(protein folding);GO:0006662(glycerol ether metabolic process);GO:0008047(enzyme activator activity);GO:0009507(chloroplast);GO:0009534(chloroplast thylakoid);GO:0009570(chloroplast stroma);GO:0009642(response to light intensity);GO:0015035(pro…	NA	NA	NA	PREDICTED: thioredoxin F-type, chloroplastic [Brassica rapa]	NA	11.7551	11.0345	12.1634	71.6301	75.829	75.7364	0.156603	-2.67482	1.70359e-139	1.47105e-137	down	yes
MSTRG.8638	BraA03g036450.3C	BraA03g036450.3C	GO:0005634(nucleus);GO:0005777(peroxisome);GO:0005829(cytosol);GO:0008891(glycolate oxidase activity);GO:0009506(plasmodesma);GO:0009507(chloroplast);GO:0009570(chloroplast stroma);GO:0009735(response to cytokinin);GO:0009854(oxidative photosynthetic carbon pathway);GO:0010181(FMN binding);GO:0016020(membrane);GO:0016491(oxidoreductase activity);GO:0022626(cytosolic ribosome);GO:0042742(defense r…	01200(Carbon metabolism);00630(Glyoxylate and dicarboxylate metabolism);04146(Peroxisome)	K11517	EC:1.1.3.15	PREDICTED: peroxisomal (S)-2-hydroxy-acid oxidase GLO2-like isoform X1 [Brassica napus]	NA	9.13452	9.48771	7.66372	69.8464	66.5016	68.7548	0.12816	-2.96398	5.60179e-139	4.80511e-137	down	yes
MSTRG.13916	BraA05g021620.3C	BraA05g021620.3C	GO:0004601(peroxidase activity);GO:0005507(copper ion binding);GO:0005509(calcium ion binding);GO:0005524(ATP binding);GO:0005544(calcium-dependent phospholipid binding);GO:0005618(cell wall);GO:0005634(nucleus);GO:0005739(mitochondrion);GO:0005773(vacuole);GO:0005774(vacuolar membrane);GO:0005829(cytosol);GO:0005886(plasma membrane);GO:0006970(response to osmotic stress);GO:0006979(response to o…	NA	NA	NA	PREDICTED: annexin D1 [Brassica rapa]	NA	421.871	439.276	433.012	17.9768	17.4122	19.3059	23.6614	4.56446	9.8733e-139	8.44118e-137	up	yes
MSTRG.4894	BraA02g026720.3C	BraA02g026720.3C	GO:0009507(chloroplast);GO:0015986(ATP synthesis coupled proton transport);GO:0046933(proton-transporting ATP synthase activity, rotational mechanism)	00190(Oxidative phosphorylation);00195(Photosynthesis)	K02113	NA	PREDICTED: uncharacterized protein LOC103853334 [Brassica rapa]	NA	2.75471	3.16471	4.50506	51.3542	46.9757	44.8434	0.0728103	-3.77971	1.06154e-138	9.04581e-137	down	yes
MSTRG.3894	BraA02g011800.3C	BraA02g011800.3C	GO:0004553(hydrolase activity, hydrolyzing O-glycosyl compounds);GO:0005886(plasma membrane);GO:0005975(carbohydrate metabolic process);GO:0006952(defense response);GO:0009506(plasmodesma);GO:0031225(anchored component of membrane);GO:0042973(glucan endo-1,3-beta-D-glucosidase activity);GO:0046658(anchored component of plasma membrane)	00500(Starch and sucrose metabolism)	K19893	EC:3.2.1.39	PREDICTED: glucan endo-1,3-beta-glucosidase 6-like [Brassica rapa]	NA	1.2266	1.51845	1.78045	14.7979	14.9868	13.7394	0.103977	-3.26567	1.16154e-138	9.86551e-137	down	yes
MSTRG.25926	BraA09g025620.3C	BraA09g025620.3C	GO:0006754(ATP biosynthetic process);GO:0009507(chloroplast);GO:0009534(chloroplast thylakoid);GO:0009535(chloroplast thylakoid membrane);GO:0009544(chloroplast ATP synthase complex);GO:0009579(thylakoid);GO:0009772(photosynthetic electron transport in photosystem II);GO:0009941(chloroplast envelope);GO:0015986(ATP synthesis coupled proton transport);GO:0016020(membrane);GO:0030234(enzyme regulat…	00190(Oxidative phosphorylation);00195(Photosynthesis)	K02115	NA	PREDICTED: ATP synthase gamma chain 1, chloroplastic-like [Brassica rapa]	NA	7.84843	7.27943	6.23335	55.4615	53.7103	52.6423	0.132011	-2.92127	1.2412e-138	1.05076e-136	down	yes
MSTRG.22545	BraA08g014890.3C	BraA08g014890.3C	GO:0004672(protein kinase activity);GO:0005524(ATP binding);GO:0005576(extracellular region);GO:0005886(plasma membrane);GO:0006468(protein phosphorylation);GO:0016021(integral component of membrane);GO:0016301(kinase activity)	04626(Plant-pathogen interaction)	K13430	EC:2.7.11.1	PREDICTED: protein STRUBBELIG-RECEPTOR FAMILY 8 [Brassica rapa]	NA	24.1908	22.1395	23.6651	1.02745	1.40308	1.08102	19.9329	4.31708	5.52577e-138	4.6627e-136	up	yes
MSTRG.25239	BraA09g014660.3C	BraA09g014660.3C	GO:0005783(endoplasmic reticulum);GO:0005789(endoplasmic reticulum membrane);GO:0005886(plasma membrane);GO:0009506(plasmodesma);GO:0071458(integral component of cytoplasmic side of endoplasmic reticulum membrane);GO:0071782(endoplasmic reticulum tubular network);GO:0071786(endoplasmic reticulum tubular network organization)	00100(Steroid biosynthesis)	K07748	EC:1.1.1.170	PREDICTED: reticulon-like protein B3 [Brassica napus]	NA	63.9236	67.9875	71.1636	5.52818	4.81427	4.65625	13.5395	3.7591	1.02308e-137	8.60485e-136	up	yes
MSTRG.22842	BraA08g019330.3C	BraA08g019330.3C	GO:0003674(molecular_function);GO:0005739(mitochondrion);GO:0008150(biological_process)	NA	NA	NA	PREDICTED: uncharacterized protein LOC103834798 [Brassica rapa]	NA	6.50471	6.1166	5.36058	35.0842	38.654	30.632	0.17229	-2.53709	1.07858e-137	9.04226e-136	down	yes
MSTRG.8045	BraA03g028420.3C	BraA03g028420.3C	GO:0005576(extracellular region);GO:0006952(defense response);GO:0050827(toxin receptor binding)	NA	NA	NA	PREDICTED: thionin [Brassica rapa]	NA	25.171	28.4607	27.8276	0.052903	0.045073	0.0001	830.574	9.69796	3.34177e-137	2.79253e-135	up	yes
MSTRG.18026	BraA06g036610.3C	BraA06g036610.3C	GO:0005576(extracellular region);GO:0005618(cell wall);GO:0009664(plant-type cell wall organization);GO:0009826(unidimensional cell growth);GO:0009828(plant-type cell wall loosening);GO:0009831(plant-type cell wall modification involved in multidimensional cell growth);GO:0016020(membrane);GO:0080022(primary root development)	NA	NA	NA	expansin-A5 precursor [Brassica rapa]	NA	11.951	13.7226	14.6088	0.0001	0.0001	0.0001	134275	17.0348	3.98894e-137	3.32262e-135	up	yes
MSTRG.18524	BraA06g042970.3C	BraA06g042970.3C	GO:0003746(translation elongation factor activity);GO:0003924(GTPase activity);GO:0005515(protein binding);GO:0005525(GTP binding);GO:0005634(nucleus);GO:0005730(nucleolus);GO:0005739(mitochondrion);GO:0005829(cytosol);GO:0009295(nucleoid);GO:0009507(chloroplast);GO:0009534(chloroplast thylakoid);GO:0009535(chloroplast thylakoid membrane);GO:0009536(plastid);GO:0009570(chloroplast stroma);GO:0009…	03015(mRNA surveillance pathway)	K14416	NA	PREDICTED: elongation factor Tu, chloroplastic-like [Brassica rapa]	NA	2.95696	2.18032	2.03123	20.1111	18.6601	19.8696	0.122244	-3.03216	1.08501e-136	9.00869e-135	down	yes
MSTRG.26935	BraA09g042870.3C	BraA09g042870.3C	GO:0005319(lipid transporter activity);GO:0005576(extracellular region);GO:0005618(cell wall);GO:0006869(lipid transport);GO:0008289(lipid binding);GO:0009506(plasmodesma)	NA	NA	NA	PREDICTED: non-specific lipid-transfer protein 5 [Brassica rapa]	NA	2.04886	1.53315	1.08622	36.7064	31.0413	36.1842	0.0449162	-4.47662	1.59806e-136	1.32261e-134	down	yes
MSTRG.21305	BraA07g038900.3C	BraA07g038900.3C	GO:0005737(cytoplasm);GO:0005886(plasma membrane);GO:0006979(response to oxidative stress);GO:0016491(oxidoreductase activity);GO:0046686(response to cadmium ion);GO:0055114(oxidation-reduction process)	00941(Flavonoid biosynthesis)	K13081	EC:1.17.1.3	PREDICTED: isoflavone reductase homolog P3-like [Brassica rapa]	NA	51.6488	54.9521	50.2469	1.45619	2.28683	1.50188	29.9048	4.90231	3.01996e-136	2.49147e-134	up	yes
MSTRG.963	BraA01g012800.3C	BraA01g012800.3C	GO:0004672(protein kinase activity);GO:0005524(ATP binding);GO:0005576(extracellular region);GO:0005886(plasma membrane);GO:0006468(protein phosphorylation);GO:0016021(integral component of membrane);GO:0016301(kinase activity)	04626(Plant-pathogen interaction)	K13430	EC:2.7.11.1	PREDICTED: protein STRUBBELIG-RECEPTOR FAMILY 8 [Brassica rapa]	NA	43.6034	42.4168	46.4426	2.17486	2.46276	2.11309	19.622	4.2944	4.87122e-136	4.006e-134	up	yes
MSTRG.27646	BraA09g052420.3C	BraA09g052420.3C	GO:0003674(molecular_function);GO:0008150(biological_process);GO:0009507(chloroplast);GO:0009535(chloroplast thylakoid membrane);GO:0009579(thylakoid);GO:0009707(chloroplast outer membrane);GO:0009941(chloroplast envelope);GO:0016021(integral component of membrane)	NA	NA	NA	PREDICTED: outer envelope membrane protein 7 [Brassica rapa]	NA	29.8681	28.5254	35.8331	242.608	250.93	234.865	0.12936	-2.95053	1.2496e-135	1.0244e-133	down	yes
MSTRG.20840	BraA07g033020.3C	BraA07g033020.3C	GO:0009507(chloroplast);GO:0009523(photosystem II);GO:0009533(chloroplast stromal thylakoid);GO:0009535(chloroplast thylakoid membrane);GO:0015979(photosynthesis);GO:0016021(integral component of membrane);GO:0030095(chloroplast photosystem II);GO:0030145(manganese ion binding)	00195(Photosynthesis)	K02723	NA	PREDICTED: photosystem II core complex proteins psbY, chloroplastic [Brassica rapa]	NA	8.17145	9.49699	8.49046	51.1314	43.3784	46.8091	0.185105	-2.43358	1.41162e-135	1.15357e-133	down	yes
MSTRG.29164	BraA10g007800.3C	BraA10g007800.3C	GO:0005576(extracellular region);GO:0006508(proteolysis);GO:0008237(metallopeptidase activity);GO:0009694(jasmonic acid metabolic process);GO:0009753(response to jasmonic acid);GO:0009850(auxin metabolic process);GO:0010112(regulation of systemic acquired resistance);GO:0010178(IAA-amino acid conjugate hydrolase activity);GO:1990206(jasmonyl-Ile conjugate hydrolase activity)	NA	NA	NA	IAA-amino acid hydrolase ILR1-like 6 [Brassica rapa]	NA	14.1467	16.0863	16.843	0.641075	0.718112	0.70747	22.7788	4.50962	2.07147e-135	1.68747e-133	up	yes
MSTRG.760	BraA01g009890.3C	BraA01g009890.3C	GO:0003674(molecular_function);GO:0005739(mitochondrion);GO:0008150(biological_process);GO:0016021(integral component of membrane)	NA	NA	NA	PREDICTED: uncharacterized protein LOC103856342 [Brassica rapa]	NA	8.67014	8.27338	8.86784	40.3465	41.0549	37.4862	0.217107	-2.20352	5.07403e-135	4.12046e-133	down	yes
MSTRG.8174	BraA03g030070.3C	BraA03g030070.3C	GO:0004806(triglyceride lipase activity);GO:0005516(calmodulin binding);GO:0005886(plasma membrane);GO:0006629(lipid metabolic process);GO:0016042(lipid catabolic process);GO:0016787(hydrolase activity)	NA	NA	NA	PREDICTED: uncharacterized protein LOC103858866 [Brassica rapa]	NA	43.4259	43.6519	43.5526	2.09494	1.76899	2.23507	21.4183	4.42077	5.14846e-135	4.16784e-133	up	yes
MSTRG.26319	BraA09g033090.3C	BraA09g033090.3C	GO:0004849(uridine kinase activity);GO:0005515(protein binding);GO:0005524(ATP binding);GO:0005829(cytosol);GO:0006206(pyrimidine nucleobase metabolic process);GO:0008974(phosphoribulokinase activity);GO:0009058(biosynthetic process);GO:0009409(response to cold);GO:0009507(chloroplast);GO:0009535(chloroplast thylakoid membrane);GO:0009570(chloroplast stroma);GO:0009579(thylakoid);GO:0009735(respo…	01200(Carbon metabolism);00710(Carbon fixation in photosynthetic organisms)	K00855	EC:2.7.1.19	PREDICTED: phosphoribulokinase, chloroplastic-like [Brassica rapa]	NA	10.4312	11.5006	10.7928	80.154	76.8102	77.6412	0.139488	-2.84179	1.63047e-134	1.3158e-132	down	yes
MSTRG.27185	BraA09g046250.3C	BraA09g046250.3C	GO:0004553(hydrolase activity, hydrolyzing O-glycosyl compounds);GO:0005576(extracellular region);GO:0005618(cell wall);GO:0005975(carbohydrate metabolic process);GO:0009506(plasmodesma)	00500(Starch and sucrose metabolism)	K19891	EC:3.2.1.39	BnaA09g35010D [Brassica napus]	NA	222.049	236.706	231.04	10.8319	12.0791	11.1512	20.2511	4.33993	2.02778e-134	1.63136e-132	up	yes
MSTRG.29894	BraA10g019840.3C	BraA10g019840.3C	GO:0001666(response to hypoxia);GO:0005829(cytosol);GO:0005985(sucrose metabolic process);GO:0005986(sucrose biosynthetic process);GO:0006970(response to osmotic stress);GO:0008194(UDP-glycosyltransferase activity);GO:0009409(response to cold);GO:0009413(response to flooding);GO:0009414(response to water deprivation);GO:0009506(plasmodesma);GO:0009744(response to sucrose);GO:0009749(response to g…	00500(Starch and sucrose metabolism)	K00695	EC:2.4.1.13	PREDICTED: LOW QUALITY PROTEIN: sucrose synthase 1 [Brassica rapa]	NA	179.451	192.976	203.073	7.39236	8.43782	8.2644	23.885	4.57803	3.66335e-134	2.93805e-132	up	yes
MSTRG.9808	BraA03g054130.3C	BraA03g054130.3C	GO:0005634(nucleus);GO:0005737(cytoplasm);GO:0005829(cytosol)	01200(Carbon metabolism);01210(2-Oxocarboxylic acid metabolism);01230(Biosynthesis of amino acids);00020(Citrate cycle (TCA cycle));00630(Glyoxylate and dicarboxylate metabolism)	K01647	EC:2.3.3.1	PREDICTED: protein TSS [Brassica rapa]	NA	1.57425	2.05021	1.66653	19.4404	16.557	17.862	0.0982372	-3.34759	3.8066e-134	3.04352e-132	down	yes
MSTRG.15451	BraA06g000430.3C	BraA06g000430.3C	GO:0009507(chloroplast);GO:0009522(photosystem I);GO:0009534(chloroplast thylakoid);GO:0009535(chloroplast thylakoid membrane);GO:0009579(thylakoid);GO:0009773(photosynthetic electron transport in photosystem I);GO:0009780(photosynthetic NADP+ reduction);GO:0009941(chloroplast envelope);GO:0015979(photosynthesis);GO:0016020(membrane);GO:0016021(integral component of membrane);GO:0016168(chlorophy…	00195(Photosynthesis)	K08905	NA	PREDICTED: photosystem I reaction center subunit V, chloroplastic-like [Brassica rapa]	NA	1.45856	1.4438	1.15338	23.3488	20.2687	23.1786	0.0607182	-4.04173	5.77159e-134	4.6004e-132	down	yes
MSTRG.20988	BraA07g034990.3C	BraA07g034990.3C	GO:0004674(protein serine/threonine kinase activity);GO:0005524(ATP binding);GO:0005886(plasma membrane);GO:0006468(protein phosphorylation);GO:0016021(integral component of membrane);GO:0016301(kinase activity);GO:0030246(carbohydrate binding)	04626(Plant-pathogen interaction)	K13430	EC:2.7.11.1	PREDICTED: putative L-type lectin-domain containing receptor kinase V.2 [Brassica rapa]	NA	12.1598	13.2115	12.4172	0.439258	0.501239	0.348563	29.3148	4.87356	7.20577e-134	5.72593e-132	up	yes
MSTRG.24481	BraA09g005840.3C	BraA09g005840.3C	GO:0005576(extracellular region);GO:0005768(endosome);GO:0005794(Golgi apparatus);GO:0005802(trans-Golgi network);GO:0009269(response to desiccation);GO:0009651(response to salt stress);GO:0009737(response to abscisic acid);GO:0045735(nutrient reservoir activity)	04144(Endocytosis)	K12472	NA	BnaA09g04520D [Brassica napus]	NA	39.655	38.7146	41.862	3.182	3.19666	3.13309	12.6403	3.65996	1.26244e-133	1.00011e-131	up	yes
MSTRG.2565	BraA01g037770.3C	BraA01g037770.3C	GO:0003676(nucleic acid binding);GO:0003677(DNA binding);GO:0003700(transcription factor activity, sequence-specific DNA binding);GO:0005634(nucleus);GO:0006351(transcription, DNA-templated);GO:0006355(regulation of transcription, DNA-templated);GO:0008270(zinc ion binding);GO:0046872(metal ion binding)	00052(Galactose metabolism);00600(Sphingolipid metabolism);00531(Glycosaminoglycan degradation);00604(Glycosphingolipid biosynthesis - ganglio series);00511(Other glycan degradation)	K12309	EC:3.2.1.23	PREDICTED: protein indeterminate-domain 11-like isoform X1 [Brassica rapa]	NA	2.0427	1.96771	2.01907	8.67692	9.71017	10.1371	0.211381	-2.24208	1.57535e-133	1.24419e-131	down	yes
MSTRG.26456	BraA09g035160.3C	BraA09g035160.3C	GO:0005794(Golgi apparatus);GO:0009416(response to light stimulus);GO:0009507(chloroplast);GO:0009522(photosystem I);GO:0009523(photosystem II);GO:0009534(chloroplast thylakoid);GO:0009535(chloroplast thylakoid membrane);GO:0009579(thylakoid);GO:0009768(photosynthesis, light harvesting in photosystem I);GO:0009941(chloroplast envelope);GO:0010287(plastoglobule);GO:0015979(photosynthesis);GO:00160…	00196(Photosynthesis - antenna proteins)	K08912	NA	PREDICTED: chlorophyll a-b binding protein 1, chloroplastic-like [Brassica napus]	NA	37.9453	42.9617	35.445	323.33	323.437	344.816	0.11734	-3.09124	2.3211e-133	1.8276e-131	down	yes
MSTRG.15534	BraA06g001700.3C	BraA06g001700.3C	GO:0003677(DNA binding);GO:0003700(transcription factor activity, sequence-specific DNA binding);GO:0005515(protein binding);GO:0005634(nucleus);GO:0006351(transcription, DNA-templated);GO:0006355(regulation of transcription, DNA-templated);GO:0007275(multicellular organism development);GO:0009414(response to water deprivation)	03018(RNA degradation)	K12581	NA	PREDICTED: NAC domain-containing protein 19 [Brassica rapa]	NA	4.8966	5.36921	4.36614	33.3414	32.8175	32.3373	0.148554	-2.75094	2.4204e-133	1.90001e-131	down	yes
MSTRG.17614	BraA06g031180.3C	BraA06g031180.3C	GO:0003924(GTPase activity);GO:0005200(structural constituent of cytoskeleton);GO:0005515(protein binding);GO:0005525(GTP binding);GO:0005737(cytoplasm);GO:0005794(Golgi apparatus);GO:0005874(microtubule);GO:0007017(microtubule-based process);GO:0009651(response to salt stress);GO:0016020(membrane);GO:0045298(tubulin complex)	04145(Phagosome)	K07375	NA	PREDICTED: tubulin beta-8 chain [Brassica rapa]	NA	78.7205	75.246	77.8239	4.53374	4.06713	4.52705	17.6563	4.14211	2.91786e-133	2.27672e-131	up	yes
MSTRG.31	BraA01g000390.3C	BraA01g000390.3C	GO:0005886(plasma membrane);GO:0008270(zinc ion binding);GO:0009833(plant-type primary cell wall biogenesis);GO:0016021(integral component of membrane);GO:0016757(transferase activity, transferring glycosyl groups);GO:0016759(cellulose synthase activity);GO:0016760(cellulose synthase (UDP-forming) activity);GO:0030244(cellulose biosynthetic process);GO:0071555(cell wall organization)	00500(Starch and sucrose metabolism);00520(Amino sugar and nucleotide sugar metabolism)	K00770	EC:2.4.2.24	PREDICTED: cellulose synthase A catalytic subunit 2 [UDP-forming] [Brassica rapa]	NA	18.0775	19.0751	19.5811	0.259409	0.351506	0.501918	50.9813	5.6719	3.56736e-133	2.77515e-131	up	yes
MSTRG.24806	BraA09g008620.3C	BraA09g008620.3C	GO:0005215(transporter activity);GO:0005886(plasma membrane);GO:0009835(fruit ripening);GO:0015297(antiporter activity);GO:0016020(membrane);GO:0016021(integral component of membrane)	NA	NA	NA	PREDICTED: protein DETOXIFICATION 27-like [Brassica rapa]	NA	3.22833	3.13712	2.6077	14.7378	14.9057	13.3891	0.20852	-2.26174	3.67307e-133	2.84883e-131	down	yes
MSTRG.29922	BraA10g020350.3C	BraA10g020350.3C	GO:0005507(copper ion binding);GO:0005515(protein binding);GO:0005773(vacuole);GO:0005886(plasma membrane);GO:0006979(response to oxidative stress);GO:0009055(electron carrier activity);GO:0009611(response to wounding);GO:0009646(response to absence of light);GO:0015690(aluminum cation transport);GO:0031225(anchored component of membrane);GO:0046658(anchored component of plasma membrane);GO:00468…	NA	NA	NA	PREDICTED: umecyanin [Brassica rapa]	NA	128.144	121.385	135.507	4.73396	4.42616	2.87158	32.0018	5.00008	4.04705e-133	3.12952e-131	up	yes
MSTRG.16451	BraA06g014360.3C	BraA06g014360.3C	GO:0003674(molecular_function);GO:0006810(transport);GO:0009507(chloroplast);GO:0009535(chloroplast thylakoid membrane);GO:0009773(photosynthetic electron transport in photosystem I);GO:0010598(NAD(P)H dehydrogenase complex (plastoquinone));GO:0016021(integral component of membrane)	NA	NA	NA	PREDICTED: photosynthetic NDH subunit of subcomplex B 4, chloroplastic [Brassica rapa]	NA	0.0001	0.02061	0.0001	4.86104	4.17475	4.52444	0.00153464	-9.34789	6.2992e-133	4.85653e-131	down	yes
MSTRG.16273	BraA06g011900.3C	BraA06g011900.3C	GO:0009507(chloroplast);GO:0009534(chloroplast thylakoid);GO:0009535(chloroplast thylakoid membrane);GO:0009579(thylakoid);GO:0009768(photosynthesis, light harvesting in photosystem I);GO:0009783(photosystem II antenna complex);GO:0009941(chloroplast envelope);GO:0010196(nonphotochemical quenching);GO:0010287(plastoglobule);GO:0015979(photosynthesis);GO:0016020(membrane);GO:0016021(integral compo…	00196(Photosynthesis - antenna proteins)	K08917	NA	PREDICTED: chlorophyll a-b binding protein CP24, chloroplastic [Brassica rapa]	NA	4.75352	6.80408	5.99989	42.5703	40.142	46.246	0.136149	-2.87675	6.3179e-133	4.85653e-131	down	yes
MSTRG.20698	BraA07g031020.3C	BraA07g031020.3C	GO:0005515(protein binding);GO:0005737(cytoplasm);GO:0009414(response to water deprivation);GO:0009507(chloroplast);GO:0009535(chloroplast thylakoid membrane);GO:0009570(chloroplast stroma);GO:0009611(response to wounding);GO:0009617(response to bacterium);GO:0009620(response to fungus);GO:0009695(jasmonic acid biosynthetic process);GO:0009753(response to jasmonic acid);GO:0009941(chloroplast env…	00591(Linoleic acid metabolism);00592(alpha-Linolenic acid metabolism)	K00454	EC:1.13.11.12	PREDICTED: lipoxygenase 2, chloroplastic-like [Brassica rapa]	NA	5.4285	5.48986	5.29203	0.020556	0.034931	0.057154	143.912	7.16904	1.21425e-132	9.30628e-131	up	yes
MSTRG.5537	BraA02g038520.3C	BraA02g038520.3C	GO:0005509(calcium ion binding);GO:0005575(cellular_component);GO:0008150(biological_process)	04070(Phosphatidylinositol signaling system);04626(Plant-pathogen interaction)	K02183	NA	PREDICTED: probable calcium-binding protein CML30 [Brassica rapa]	NA	14.0041	14.4999	15.4217	65.0586	62.1935	72.1731	0.220261	-2.18271	1.28344e-132	9.80753e-131	down	yes
MSTRG.28686	BraA09g066480.3C	BraA09g066480.3C	GO:0003824(catalytic activity);GO:0005506(iron ion binding);GO:0005739(mitochondrion);GO:0006633(fatty acid biosynthetic process);GO:0016021(integral component of membrane);GO:0016491(oxidoreductase activity);GO:0055114(oxidation-reduction process)	00073(Cutin, suberine and wax biosynthesis)	K15404	EC:4.1.99.5	BnaCnng09200D [Brassica napus]	NA	37.1415	34.3327	36.4614	1.53807	1.9716	1.82141	20.2465	4.3396	2.19082e-132	1.66921e-130	up	yes
MSTRG.20359	BraA07g026390.3C	BraA07g026390.3C	GO:0005515(protein binding);GO:0009507(chloroplast);GO:0009523(photosystem II);GO:0009534(chloroplast thylakoid);GO:0009535(chloroplast thylakoid membrane);GO:0009579(thylakoid);GO:0009654(photosystem II oxygen evolving complex);GO:0009735(response to cytokinin);GO:0010270(photosystem II oxygen evolving complex assembly);GO:0015979(photosynthesis)	00195(Photosynthesis)	K03541	NA	PREDICTED: photosystem II 10 kDa polypeptide, chloroplastic [Brassica rapa]	NA	14.1984	15.3174	14.6988	60.2312	59.4202	55.5308	0.252392	-1.98626	2.33936e-132	1.77716e-130	down	yes
MSTRG.4666	BraA02g023240.3C	BraA02g023240.3C	GO:0005507(copper ion binding);GO:0005576(extracellular region);GO:0005618(cell wall);GO:0005829(cytosol);GO:0009505(plant-type cell wall);GO:0009506(plasmodesma);GO:0016722(oxidoreductase activity, oxidizing metal ions);GO:0048046(apoplast);GO:0055114(oxidation-reduction process)	00053(Ascorbate and aldarate metabolism)	K00423	EC:1.10.3.3	PREDICTED: L-ascorbate oxidase homolog [Brassica napus]	NA	149.416	148.525	158.032	6.97115	8.02325	6.99912	20.7322	4.3738	2.39489e-132	1.81403e-130	up	yes
MSTRG.6473	BraA03g006560.3C	BraA03g006560.3C	GO:0005515(protein binding);GO:0005576(extracellular region);GO:0005886(plasma membrane);GO:0009651(response to salt stress);GO:0009737(response to abscisic acid);GO:0009739(response to gibberellin);GO:0009740(gibberellic acid mediated signaling pathway);GO:2000377(regulation of reactive oxygen species metabolic process)	NA	NA	NA	PREDICTED: gibberellin-regulated protein 14-like isoform X2 [Brassica napus]	NA	183.397	176.559	170.265	7.74232	8.61356	9.34864	20.6275	4.3665	3.2822e-132	2.47887e-130	up	yes
MSTRG.25621	BraA09g020300.3C	BraA09g020300.3C	GO:0003674(molecular_function);GO:0005794(Golgi apparatus);GO:0005886(plasma membrane);GO:0009505(plant-type cell wall);GO:0009506(plasmodesma);GO:0031225(anchored component of membrane);GO:0046658(anchored component of plasma membrane)	03015(mRNA surveillance pathway)	K03456	NA	PREDICTED: fasciclin-like arabinogalactan protein 13 [Brassica rapa]	NA	140.354	130.545	126.045	7.61713	7.58707	8.05393	17.0668	4.09312	4.40383e-132	3.31631e-130	up	yes
MSTRG.19250	BraA07g010550.3C	BraA07g010550.3C	GO:0005524(ATP binding);GO:0005737(cytoplasm);GO:0008559(xenobiotic-transporting ATPase activity);GO:0016021(integral component of membrane);GO:0042626(ATPase activity, coupled to transmembrane movement of substances);GO:0055085(transmembrane transport)	02010(ABC transporters)	K05666	NA	PREDICTED: ABC transporter C family member 12 isoform X1 [Brassica rapa]	NA	1.00207	1.02168	0.852206	4.67774	4.76172	4.7081	0.203283	-2.29844	9.33449e-132	7.00899e-130	down	yes
MSTRG.29318	BraA10g011230.3C	BraA10g011230.3C	GO:0003674(molecular_function);GO:0005634(nucleus);GO:0005886(plasma membrane);GO:0009738(abscisic acid-activated signaling pathway)	NA	NA	NA	BnaA10g06310D [Brassica napus]	NA	0.548447	0.669091	0.638151	7.94484	8.64947	8.96265	0.0726099	-3.78369	1.41687e-131	1.06081e-129	down	yes
MSTRG.14165	BraA05g026050.3C	BraA05g026050.3C	GO:0003951(NAD+ kinase activity);GO:0005516(calmodulin binding);GO:0005524(ATP binding);GO:0005737(cytoplasm);GO:0006741(NADP biosynthetic process);GO:0016310(phosphorylation);GO:0019363(pyridine nucleotide biosynthetic process);GO:0019674(NAD metabolic process);GO:0042736(NADH kinase activity)	00760(Nicotinate and nicotinamide metabolism)	K00858	EC:2.7.1.23	PREDICTED: NAD(H) kinase 1 [Brassica rapa]	NA	37.8796	37.8121	38.4174	3.40141	2.91648	3.04871	12.1825	3.60674	1.71144e-131	1.27766e-129	up	yes
MSTRG.15814	BraA06g005580.3C	BraA06g005580.3C	GO:0005515(protein binding);GO:0005739(mitochondrion);GO:0009507(chloroplast);GO:0009522(photosystem I);GO:0009535(chloroplast thylakoid membrane);GO:0009579(thylakoid);GO:0009767(photosynthetic electron transport chain);GO:0009768(photosynthesis, light harvesting in photosystem I);GO:0016021(integral component of membrane)	00195(Photosynthesis)	K14332	NA	PREDICTED: photosystem I subunit O [Brassica rapa]	NA	5.64217	8.57832	6.6181	59.2314	69.0137	57.7594	0.112033	-3.15801	3.58419e-131	2.66806e-129	down	yes
MSTRG.29398	BraA10g012410.3C	BraA10g012410.3C	GO:0005198(structural molecule activity);GO:0005515(protein binding);GO:0009416(response to light stimulus);GO:0009507(chloroplast);GO:0009522(photosystem I);GO:0009534(chloroplast thylakoid);GO:0009535(chloroplast thylakoid membrane);GO:0009579(thylakoid);GO:0009635(response to herbicide);GO:0009644(response to high light intensity);GO:0009737(response to abscisic acid);GO:0009768(photosynthesis…	00196(Photosynthesis - antenna proteins)	K08914	NA	PREDICTED: chlorophyll a-b binding protein 13, chloroplastic [Brassica oleracea var. oleracea]	NA	8.80772	6.38266	7.25495	65.9089	62.1334	66.2868	0.115502	-3.11401	3.81365e-131	2.83073e-129	down	yes
MSTRG.16466	BraA06g014700.3C	BraA06g014700.3C	GO:0000156(phosphorelay response regulator activity);GO:0000160(phosphorelay signal transduction system);GO:0005515(protein binding);GO:0005634(nucleus);GO:0006351(transcription, DNA-templated);GO:0006355(regulation of transcription, DNA-templated);GO:0009735(response to cytokinin);GO:0009736(cytokinin-activated signaling pathway);GO:0010200(response to chitin);GO:0019827(stem cell population mai…	04075(Plant hormone signal transduction)	K14492	NA	PREDICTED: two-component response regulator ARR7-like [Brassica rapa]	NA	34.7332	41.7237	40.5436	2.79505	2.53789	2.62095	14.7098	3.87871	7.62981e-131	5.64715e-129	up	yes
MSTRG.30676	BraA10g030140.3C	BraA10g030140.3C	GO:0004674(protein serine/threonine kinase activity);GO:0005515(protein binding);GO:0005524(ATP binding);GO:0005886(plasma membrane);GO:0006468(protein phosphorylation);GO:0007165(signal transduction);GO:0016301(kinase activity)	04075(Plant hormone signal transduction)	K14498	EC:2.7.11.1	PREDICTED: CBL-interacting serine/threonine-protein kinase 2-like [Brassica rapa]	NA	26.2072	25.6177	28.3305	1.58175	1.36442	1.61991	17.5545	4.13377	1.08406e-130	8.00076e-129	up	yes
MSTRG.666	BraA01g008760.3C	BraA01g008760.3C	GO:0009507(chloroplast);GO:0009534(chloroplast thylakoid);GO:0009535(chloroplast thylakoid membrane);GO:0009538(photosystem I reaction center);GO:0009579(thylakoid);GO:0009735(response to cytokinin);GO:0009941(chloroplast envelope);GO:0010287(plastoglobule);GO:0015979(photosynthesis);GO:0016020(membrane)	00195(Photosynthesis)	K02693	NA	PREDICTED: photosystem I reaction center subunit IV A, chloroplastic [Brassica rapa]	NA	10.7577	10.3271	10.3111	54.3558	49.1943	53.126	0.200387	-2.31914	2.49881e-130	1.83897e-128	down	yes
MSTRG.24401	BraA09g003610.3C	BraA09g003610.3C	GO:0005515(protein binding);GO:0005524(ATP binding);GO:0005886(plasma membrane);GO:0008361(regulation of cell size);GO:0009637(response to blue light);GO:0009639(response to red or far red light);GO:0009640(photomorphogenesis);GO:0009733(response to auxin);GO:0009734(auxin-activated signaling pathway);GO:0009926(auxin polar transport);GO:0009958(positive gravitropism);GO:0010160(formation of orga…	02010(ABC transporters)	K05658	EC:3.6.3.44	PREDICTED: ABC transporter B family member 19-like [Brassica rapa]	NA	22.5195	23.5002	23.0984	1.4705	1.51061	1.48247	15.4849	3.95279	3.36236e-130	2.46748e-128	up	yes
MSTRG.9098	BraA03g043710.3C	BraA03g043710.3C	GO:0005739(mitochondrion);GO:0005777(peroxisome);GO:0005829(cytosol);GO:0006631(fatty acid metabolic process);GO:0016874(ligase activity)	01200(Carbon metabolism);00010(Glycolysis / Gluconeogenesis);00620(Pyruvate metabolism);00640(Propanoate metabolism)	K01895	EC:6.2.1.1	PREDICTED: probable acyl-activating enzyme 17, peroxisomal [Brassica rapa]	NA	4.03715	4.30718	3.91209	15.4137	15.2683	15.0133	0.268221	-1.89851	4.43443e-130	3.24503e-128	down	yes
MSTRG.10420	BraA04g000270.3C	BraA04g000270.3C	GO:0003729(mRNA binding);GO:0003824(catalytic activity);GO:0005515(protein binding);GO:0006364(rRNA processing);GO:0008266(poly(U) RNA binding);GO:0009507(chloroplast);GO:0009534(chloroplast thylakoid);GO:0009570(chloroplast stroma);GO:0009579(thylakoid);GO:0009735(response to cytokinin);GO:0009941(chloroplast envelope);GO:0010287(plastoglobule);GO:0019843(rRNA binding);GO:0032544(plastid transla…	NA	NA	NA	PREDICTED: chloroplast stem-loop binding protein of 41 kDa a, chloroplastic [Brassica rapa]	NA	0.82319	1.63399	1.17158	25.4221	22.6069	22.4088	0.0515172	-4.2788	5.38605e-130	3.9303e-128	down	yes
MSTRG.19621	BraA07g016860.3C	BraA07g016860.3C	GO:0004871(signal transducer activity);GO:0005576(extracellular region);GO:0007267(cell-cell signaling);GO:0009506(plasmodesma);GO:0019722(calcium-mediated signaling);GO:0048046(apoplast)	NA	NA	NA	PREDICTED: protein RALF-like 34 [Brassica rapa]	NA	163.426	170.085	174.005	10.9979	10.1462	13.1379	14.8041	3.88793	6.25318e-130	4.55024e-128	up	yes
MSTRG.6798	BraA03g010780.3C	BraA03g010780.3C	GO:0005515(protein binding);GO:0005739(mitochondrion);GO:0005741(mitochondrial outer membrane);GO:0005773(vacuole);GO:0005774(vacuolar membrane);GO:0005794(Golgi apparatus);GO:0005886(plasma membrane);GO:0006820(anion transport);GO:0006952(defense response);GO:0008308(voltage-gated anion channel activity);GO:0009507(chloroplast);GO:0009536(plastid);GO:0009617(response to bacterium);GO:0009941(chl…	NA	NA	NA	PREDICTED: mitochondrial outer membrane protein porin 1 [Brassica rapa]	NA	9.53613	9.71586	9.1478	39.3845	36.2393	37.6966	0.250615	-1.99645	7.75629e-130	5.6282e-128	down	yes
MSTRG.21675	BraA08g000400.3C	BraA08g000400.3C	GO:0004553(hydrolase activity, hydrolyzing O-glycosyl compounds);GO:0005737(cytoplasm);GO:0005975(carbohydrate metabolic process);GO:0047274(galactinol-sucrose galactosyltransferase activity)	00052(Galactose metabolism)	K06617	EC:2.4.1.82	PREDICTED: probable galactinol--sucrose galactosyltransferase 1 [Brassica rapa]	NA	3.0567	3.12187	3.44042	14.052	12.9992	13.2889	0.238447	-2.06826	7.97498e-130	5.77072e-128	down	yes
MSTRG.5610	BraA02g039910.3C	BraA02g039910.3C	GO:0005576(extracellular region);GO:0016829(lyase activity);GO:0030570(pectate lyase activity);GO:0045490(pectin catabolic process);GO:0046872(metal ion binding)	00040(Pentose and glucuronate interconversions)	K01728	EC:4.2.2.2	PREDICTED: probable pectate lyase 20 [Brassica rapa]	NA	28.6999	28.5921	26.835	0.591332	0.451119	0.269203	64.1381	6.00311	8.12673e-130	5.86415e-128	up	yes
MSTRG.7037	BraA03g014350.3C	BraA03g014350.3C	GO:0003674(molecular_function);GO:0009733(response to auxin)	04075(Plant hormone signal transduction)	K14488	NA	BnaC03g14890D [Brassica napus]	NA	29.4831	29.7023	26.1377	0.485701	0.843638	0.568745	44.9522	5.49032	2.00883e-129	1.44151e-127	up	yes
MSTRG.27613	BraA09g052050.3C	BraA09g052050.3C	GO:0004553(hydrolase activity, hydrolyzing O-glycosyl compounds);GO:0005576(extracellular region);GO:0005773(vacuole);GO:0005975(carbohydrate metabolic process);GO:0008422(beta-glucosidase activity);GO:1901657(glycosyl compound metabolic process)	00500(Starch and sucrose metabolism);00460(Cyanoamino acid metabolism);00940(Phenylpropanoid biosynthesis)	K01188	EC:3.2.1.21	PREDICTED: beta-glucosidase 10-like [Brassica rapa]	NA	18.5273	18.8127	20.2474	1.5158	1.42859	1.50756	12.9353	3.69325	2.66992e-129	1.90535e-127	up	yes
MSTRG.20327	BraA07g026010.3C	BraA07g026010.3C	GO:0002237(response to molecule of bacterial origin);GO:0003700(transcription factor activity, sequence-specific DNA binding);GO:0005515(protein binding);GO:0005634(nucleus);GO:0006351(transcription, DNA-templated);GO:0006355(regulation of transcription, DNA-templated);GO:0009611(response to wounding);GO:0009751(response to salicylic acid);GO:0010200(response to chitin);GO:0031347(regulation of d…	04626(Plant-pathogen interaction)	K18835	NA	PREDICTED: probable WRKY transcription factor 40 [Brassica rapa]	NA	79.1949	88.1087	81.5197	4.84831	5.27579	4.63878	16.8547	4.07508	2.86461e-129	2.03868e-127	up	yes
MSTRG.29821	BraA10g018910.3C	BraA10g018910.3C	GO:0005886(plasma membrane);GO:0006629(lipid metabolic process);GO:0009507(chloroplast);GO:0009556(microsporogenesis);GO:0009611(response to wounding);GO:0009651(response to salt stress);GO:0010345(suberin biosynthetic process);GO:0016627(oxidoreductase activity, acting on the CH-CH group of donors);GO:0050062(long-chain-fatty-acyl-CoA reductase activity);GO:0055114(oxidation-reduction process);G…	00073(Cutin, suberine and wax biosynthesis);04146(Peroxisome)	K13356	EC:1.2.1.84	PREDICTED: fatty acyl-CoA reductase 1 [Brassica rapa]	NA	126.631	133.919	127.125	5.78175	6.62362	5.32057	21.8704	4.45091	4.64816e-129	3.29892e-127	up	yes
MSTRG.17040	BraA06g022900.3C	BraA06g022900.3C	GO:0005575(cellular_component);GO:0008150(biological_process);GO:0016020(membrane);GO:0016021(integral component of membrane);GO:0016209(antioxidant activity);GO:0016491(oxidoreductase activity);GO:0044351(macropinocytosis);GO:0055114(oxidation-reduction process)	01200(Carbon metabolism);00020(Citrate cycle (TCA cycle));00620(Pyruvate metabolism);00630(Glyoxylate and dicarboxylate metabolism);00710(Carbon fixation in photosynthetic organisms);00270(Cysteine and methionine metabolism)	K00026	EC:1.1.1.37	PREDICTED: peroxiredoxin Q, chloroplastic isoform X2 [Brassica rapa]	NA	13.6912	12.1299	13.3012	52.4015	51.576	48.5861	0.256433	-1.96335	1.12457e-128	7.95959e-127	down	yes
MSTRG.14507	BraA05g031040.3C	BraA05g031040.3C	GO:0003674(molecular_function);GO:0009507(chloroplast);GO:0009534(chloroplast thylakoid);GO:0009535(chloroplast thylakoid membrane);GO:0009538(photosystem I reaction center);GO:0015979(photosynthesis);GO:0016021(integral component of membrane)	00195(Photosynthesis)	K02695	NA	PREDICTED: photosystem I reaction center subunit VI-1, chloroplastic [Brassica rapa]	NA	24.2616	25.5356	23.4025	138.236	136.188	134.725	0.178907	-2.48272	7.47798e-128	5.26937e-126	down	yes
MSTRG.1212	BraA01g016380.3C	BraA01g016380.3C	GO:0009055(electron carrier activity);GO:0009507(chloroplast);GO:0009536(plastid);GO:0009706(chloroplast inner membrane);GO:0009941(chloroplast envelope);GO:0010277(chlorophyllide a oxygenase [overall] activity);GO:0015031(protein transport);GO:0016021(integral component of membrane);GO:0046872(metal ion binding);GO:0051537(2 iron, 2 sulfur cluster binding);GO:0055114(oxidation-reduction process)	00860(Porphyrin and chlorophyll metabolism)	K13071	EC:1.14.15.17	PREDICTED: protochlorophyllide-dependent translocon component 52, chloroplastic [Brassica rapa]	NA	1.78638	2.49282	2.05892	13.6109	13.0072	13.2339	0.159041	-2.65253	7.48554e-128	5.26937e-126	down	yes
MSTRG.4333	BraA02g018550.3C	BraA02g018550.3C	GO:0005215(transporter activity);GO:0005886(plasma membrane);GO:0006810(transport);GO:0006857(oligopeptide transport);GO:0016020(membrane);GO:0016021(integral component of membrane);GO:0042128(nitrate assimilation)	NA	NA	NA	PREDICTED: protein NRT1/ PTR FAMILY 3.1-like [Brassica rapa]	NA	2.6088	2.84884	2.67335	16.3608	16.0696	16.3506	0.166684	-2.58482	1.263e-127	8.86666e-126	down	yes
MSTRG.8008	BraA03g027870.3C	BraA03g027870.3C	GO:0005506(iron ion binding);GO:0005783(endoplasmic reticulum);GO:0009507(chloroplast);GO:0016020(membrane);GO:0016021(integral component of membrane);GO:0016709(oxidoreductase activity, acting on paired donors, with incorporation or reduction of molecular oxygen, NAD(P)H as one donor, and incorporation of one atom of oxygen);GO:0019825(oxygen binding);GO:0020037(heme binding);GO:0044550(secondar…	00941(Flavonoid biosynthesis);00944(Flavone and flavonol biosynthesis)	K13083	EC:1.14.13.88	PREDICTED: cytochrome P450 76C2-like [Brassica rapa]	NA	9.28861	9.41158	9.99396	56.7331	56.2278	57.3762	0.168455	-2.56956	3.51423e-127	2.46043e-125	down	yes
MSTRG.10943	BraA04g008060.3C	BraA04g008060.3C	GO:0008430(selenium binding);GO:0009507(chloroplast);GO:0010197(polar nucleus fusion)	NA	NA	NA	BnaA04g06300D [Brassica napus]	NA	6.63441	8.02398	7.75838	55.1387	52.5957	50.8725	0.141335	-2.82281	4.348e-127	3.03598e-125	down	yes
MSTRG.5320	BraA02g035070.3C	BraA02g035070.3C	GO:0003674(molecular_function);GO:0005576(extracellular region);GO:0008150(biological_process);GO:0016020(membrane)	NA	NA	NA	BnaA02g25930D [Brassica napus]	NA	3.54186	5.01995	6.87102	110.817	117.958	93.8739	0.0478317	-4.38589	4.65187e-127	3.23943e-125	down	yes
MSTRG.24022	BraA08g035300.3C	BraA08g035300.3C	GO:0003959(NADPH dehydrogenase activity);GO:0009507(chloroplast);GO:0009534(chloroplast thylakoid);GO:0009535(chloroplast thylakoid membrane);GO:0009941(chloroplast envelope);GO:0015979(photosynthesis);GO:0015995(chlorophyll biosynthetic process);GO:0016491(oxidoreductase activity);GO:0016630(protochlorophyllide reductase activity);GO:0031969(chloroplast membrane);GO:0055114(oxidation-reduction p…	00860(Porphyrin and chlorophyll metabolism)	K00218	EC:1.3.1.33	PREDICTED: protochlorophyllide reductase C, chloroplastic-like isoform X1 [Brassica rapa]	NA	1.0048	0.888997	0.871103	8.0945	7.47358	7.94278	0.117601	-3.08803	7.77678e-127	5.401e-125	down	yes
MSTRG.7978	BraA03g027490.3C	BraA03g027490.3C	NA	NA	NA	NA	BnaA03g24580D [Brassica napus]	NA	8.05386	8.40297	8.40435	61.9762	63.305	54.7141	0.138121	-2.85599	8.63208e-127	5.97898e-125	down	yes
MSTRG.11420	BraA04g015630.3C	BraA04g015630.3C	GO:0004332(fructose-bisphosphate aldolase activity);GO:0006096(glycolytic process);GO:0006098(pentose-phosphate shunt);GO:0009507(chloroplast);GO:0009534(chloroplast thylakoid);GO:0009570(chloroplast stroma);GO:0009579(thylakoid);GO:0009941(chloroplast envelope);GO:0010287(plastoglobule);GO:0022626(cytosolic ribosome);GO:0031977(thylakoid lumen);GO:0046686(response to cadmium ion);GO:0048046(apop…	01200(Carbon metabolism);01230(Biosynthesis of amino acids);00010(Glycolysis / Gluconeogenesis);00030(Pentose phosphate pathway);00051(Fructose and mannose metabolism);00710(Carbon fixation in photosynthetic organisms)	K01623	EC:4.1.2.13	PREDICTED: fructose-bisphosphate aldolase 1, chloroplastic [Brassica rapa]	NA	4.24041	3.99672	2.90056	23.1425	25.2916	24.6914	0.152309	-2.71493	9.54787e-127	6.59567e-125	down	yes
MSTRG.25872	BraA09g024530.3C	BraA09g024530.3C	GO:0005774(vacuolar membrane);GO:0005886(plasma membrane);GO:0009507(chloroplast);GO:0009620(response to fungus);GO:0009651(response to salt stress);GO:0009695(jasmonic acid biosynthetic process);GO:0016020(membrane);GO:0046423(allene-oxide cyclase activity)	00592(alpha-Linolenic acid metabolism)	K10525	EC:5.3.99.6	allene oxide cyclase 3, chloroplastic-like [Brassica napus]	NA	161.896	168.591	165.904	8.4125	10.208	9.2588	17.805	4.15421	9.65034e-127	6.64873e-125	up	yes
MSTRG.1785	BraA01g025870.3C	BraA01g025870.3C	GO:0000311(plastid large ribosomal subunit);GO:0003735(structural constituent of ribosome);GO:0005739(mitochondrion);GO:0005840(ribosome);GO:0006412(translation);GO:0009507(chloroplast);GO:0009570(chloroplast stroma);GO:0009941(chloroplast envelope);GO:0019843(rRNA binding);GO:0042254(ribosome biogenesis)	03010(Ribosome)	K02939	NA	PREDICTED: 50S ribosomal protein L9, chloroplastic [Brassica rapa]	NA	19.1496	19.0573	19.3233	71.9235	76.83	66.594	0.267151	-1.90427	1.38317e-126	9.50422e-125	down	yes
MSTRG.4963	BraA02g027990.3C	BraA02g027990.3C	GO:0005507(copper ion binding);GO:0005576(extracellular region);GO:0005768(endosome);GO:0005773(vacuole);GO:0005794(Golgi apparatus);GO:0005802(trans-Golgi network);GO:0008131(primary amine oxidase activity);GO:0016021(integral component of membrane);GO:0048038(quinone binding);GO:0055114(oxidation-reduction process)	00260(Glycine, serine and threonine metabolism);00350(Tyrosine metabolism);00360(Phenylalanine metabolism);00410(beta-Alanine metabolism);00950(Isoquinoline alkaloid biosynthesis);00960(Tropane, piperidine and pyridine alkaloid biosynthesis)	K00276	EC:1.4.3.21	PREDICTED: primary amine oxidase [Brassica rapa]	NA	9.42277	11.5192	10.2128	76.6187	79.538	75.4071	0.134541	-2.89388	1.44257e-126	9.8862e-125	down	yes
MSTRG.8884	BraA03g040670.3C	BraA03g040670.3C	GO:0003700(transcription factor activity, sequence-specific DNA binding);GO:0005515(protein binding);GO:0005634(nucleus);GO:0006351(transcription, DNA-templated);GO:0006355(regulation of transcription, DNA-templated);GO:0009414(response to water deprivation);GO:0009611(response to wounding);GO:0009630(gravitropism);GO:0009733(response to auxin);GO:0009734(auxin-activated signaling pathway);GO:000…	04075(Plant hormone signal transduction)	K14484	NA	PREDICTED: auxin-responsive protein IAA7-like [Brassica rapa]	NA	45.54	46.2906	47.9793	4.36467	4.32669	4.19882	10.8462	3.43912	2.66446e-126	1.82118e-124	up	yes
MSTRG.19698	BraA07g017530.3C	BraA07g017530.3C	GO:0004553(hydrolase activity, hydrolyzing O-glycosyl compounds);GO:0005576(extracellular region);GO:0009845(seed germination);GO:0016985(mannan endo-1,4-beta-mannosidase activity);GO:0046355(mannan catabolic process);GO:0071944(cell periphery)	00051(Fructose and mannose metabolism)	K19355	EC:3.2.1.78	PREDICTED: mannan endo-1,4-beta-mannosidase 7 [Brassica rapa]	NA	40.6546	38.9348	40.7806	3.83842	3.39109	3.50664	11.2117	3.48693	5.93677e-126	4.04716e-124	up	yes
MSTRG.12638	BraA05g001310.3C	BraA05g001310.3C	GO:0003677(DNA binding);GO:0003700(transcription factor activity, sequence-specific DNA binding);GO:0005634(nucleus);GO:0006351(transcription, DNA-templated);GO:0006355(regulation of transcription, DNA-templated);GO:0009611(response to wounding);GO:0009737(response to abscisic acid);GO:0009738(abscisic acid-activated signaling pathway);GO:0046983(protein dimerization activity)	04075(Plant hormone signal transduction)	K13422	NA	PREDICTED: transcription factor ABA-INDUCIBLE bHLH-TYPE [Brassica rapa]	NA	61.0439	60.8839	62.4431	4.20619	4.23123	4.07309	14.7373	3.8814	8.32729e-126	5.6619e-124	up	yes
MSTRG.5734	BraA02g041640.3C	BraA02g041640.3C	GO:0003674(molecular_function);GO:0005576(extracellular region);GO:0009505(plant-type cell wall);GO:0009506(plasmodesma);GO:0010015(root morphogenesis);GO:0080167(response to karrikin)	NA	NA	NA	PREDICTED: uncharacterized protein LOC103854751 [Brassica rapa]	NA	177.411	174.005	176.613	2.16609	3.86332	2.41086	62.5606	5.96718	9.15651e-126	6.20941e-124	up	yes
MSTRG.21122	BraA07g036670.3C	BraA07g036670.3C	GO:0004866(endopeptidase inhibitor activity);GO:0005515(protein binding);GO:0005618(cell wall);GO:0009507(chloroplast);GO:0048046(apoplast);GO:0080027(response to herbivore)	NA	NA	NA	BnaA07g30040D [Brassica napus]	NA	25.4516	31.9951	36.4249	0.879611	0.958879	0.801964	35.5513	5.15183	1.68063e-125	1.13673e-123	up	yes
MSTRG.23356	BraA08g026570.3C	BraA08g026570.3C	GO:0001666(response to hypoxia);GO:0004021(L-alanine:2-oxoglutarate aminotransferase activity);GO:0005737(cytoplasm);GO:0005773(vacuole);GO:0005777(peroxisome);GO:0005829(cytosol);GO:0006545(glycine biosynthetic process);GO:0008453(alanine-glyoxylate transaminase activity);GO:0009507(chloroplast);GO:0009853(photorespiration);GO:0016020(membrane);GO:0030170(pyridoxal phosphate binding);GO:0042853(…	01200(Carbon metabolism);01210(2-Oxocarboxylic acid metabolism);01230(Biosynthesis of amino acids);00630(Glyoxylate and dicarboxylate metabolism);00710(Carbon fixation in photosynthetic organisms);00250(Alanine, aspartate and glutamate metabolism);00260(Glycine, serine and threonine metabolism);00220(Arginine biosynthesis)	K14272	EC:2.6.1.4;EC:2.6.1.2	PREDICTED: glutamate--glyoxylate aminotransferase 1 [Brassica napus]	NA	16.2148	16.7649	16.2647	101.11	101.316	102.083	0.161717	-2.62846	2.14926e-125	1.44991e-123	down	yes
MSTRG.5540	BraA02g038530.3C	BraA02g038530.3C	GO:0005576(extracellular region);GO:0005618(cell wall);GO:0009664(plant-type cell wall organization);GO:0009826(unidimensional cell growth);GO:0009828(plant-type cell wall loosening);GO:0009831(plant-type cell wall modification involved in multidimensional cell growth);GO:0016020(membrane);GO:0080022(primary root development)	NA	NA	NA	PREDICTED: myb-related protein MYBAS1 [Brassica rapa]	NA	68.9511	67.0446	67.3907	4.45259	4.45851	4.47368	15.1953	3.92556	2.34686e-125	1.57501e-123	up	yes
MSTRG.4443	BraA02g020040.3C	BraA02g020040.3C	GO:0005524(ATP binding);GO:0005634(nucleus);GO:0016301(kinase activity);GO:0016310(phosphorylation)	00520(Amino sugar and nucleotide sugar metabolism)	K01183	EC:3.2.1.14	PREDICTED: putative receptor-like protein kinase At4g00960 [Brassica rapa]	NA	54.9301	56.5152	58.6463	3.47806	3.89675	3.60696	15.4885	3.95313	2.79295e-125	1.86955e-123	up	yes
MSTRG.2171	BraA01g031780.3C	BraA01g031780.3C	GO:0004674(protein serine/threonine kinase activity);GO:0005524(ATP binding);GO:0005576(extracellular region);GO:0005886(plasma membrane);GO:0006468(protein phosphorylation);GO:0006952(defense response);GO:0009506(plasmodesma);GO:0016021(integral component of membrane);GO:0042742(defense response to bacterium)	NA	NA	NA	BnaA01g24810D [Brassica napus]	NA	0.79746	0.774397	0.683299	5.46281	5.84115	5.35315	0.135387	-2.88484	3.27419e-125	2.18603e-123	down	yes
MSTRG.24295	BraA09g002070.3C	BraA09g002070.3C	GO:0000302(response to reactive oxygen species);GO:0004854(xanthine dehydrogenase activity);GO:0005506(iron ion binding);GO:0005829(cytosol);GO:0006145(purine nucleobase catabolic process);GO:0009055(electron carrier activity);GO:0009115(xanthine catabolic process);GO:0009414(response to water deprivation);GO:0016614(oxidoreductase activity, acting on CH-OH group of donors);GO:0016903(oxidoreduct…	00230(Purine metabolism);00232(Caffeine metabolism);04146(Peroxisome)	K00106	EC:1.17.1.4;EC:1.17.3.2	BnaA09g00610D [Brassica napus]	NA	0.981517	0.840477	0.968053	4.90104	5.08428	4.82949	0.188328	-2.40868	3.66074e-125	2.43783e-123	down	yes
MSTRG.15966	BraA06g007530.3C	BraA06g007530.3C	GO:0004650(polygalacturonase activity);GO:0005576(extracellular region);GO:0005975(carbohydrate metabolic process);GO:0016829(lyase activity);GO:0071555(cell wall organization)	00040(Pentose and glucuronate interconversions);00500(Starch and sucrose metabolism)	K01184	EC:3.2.1.15	PREDICTED: polygalacturonase At1g48100 [Brassica rapa]	NA	16.9347	16.5024	16.842	1.14852	1.20818	1.27943	13.8276	3.78948	1.00889e-124	6.70138e-123	up	yes
MSTRG.21404	BraA07g040250.3C	BraA07g040250.3C	GO:0005509(calcium ion binding);GO:0005737(cytoplasm);GO:0008150(biological_process)	04626(Plant-pathogen interaction)	K13448	NA	PREDICTED: calcium-binding protein CML39 [Brassica rapa]	NA	15.1542	16.0672	16.0515	0.0001	0.0001	0.0001	157577	17.2657	1.05278e-124	6.975e-123	up	yes
MSTRG.9654	BraA03g052050.3C	BraA03g052050.3C	GO:0000166(nucleotide binding);GO:0003723(RNA binding);GO:0006396(RNA processing);GO:0006397(mRNA processing);GO:0008266(poly(U) RNA binding);GO:0009451(RNA modification);GO:0009507(chloroplast);GO:0009535(chloroplast thylakoid membrane);GO:0009570(chloroplast stroma);GO:0009579(thylakoid);GO:0009631(cold acclimation);GO:0009941(chloroplast envelope);GO:0016553(base conversion or substitution edi…	03040(Spliceosome)	K12831	NA	PREDICTED: 31 kDa ribonucleoprotein, chloroplastic-like [Brassica rapa]	NA	12.4108	11.6654	11.9023	43.0341	42.0636	42.0393	0.28299	-1.82118	1.10998e-124	7.33521e-123	down	yes
MSTRG.28517	BraA09g063790.3C;BraA09g063840.3C;BraA09g063830.3C;BraA09g063820.3C;BraA09g063850.3C;BraA09g063800.3C	BraA09g063790.3C;BraA09g063840.3C;BraA09g063830.3C;BraA09g063820.3C;BraA09g063850.3C;BraA09g063800.3C	GO:0005737(cytoplasm);GO:0005829(cytosol);GO:0016491(oxidoreductase activity);GO:0016706(oxidoreductase activity, acting on paired donors, with incorporation or reduction of molecular oxygen, 2-oxoglutarate as one donor, and incorporation of one atom each of oxygen into both donors);GO:0046872(metal ion binding);GO:0055114(oxidation-reduction process);GO:0051213(dioxygenase activity);GO:0055114(o…	00402(Benzoxazinoid biosynthesis);00402(Benzoxazinoid biosynthesis)	K13229	EC:1.14.20.2	PREDICTED: 1-aminocyclopropane-1-carboxylate oxidase homolog 3-like [Brassica rapa];PREDICTED: 1-aminocyclopropane-1-carboxylate oxidase homolog 3-like isoform X2 [Brassica napus];BnaAnng41830D, partial [Brassica napus];F12K11.6 [Arabidopsis thaliana]	NA	1.19958	1.41981	1.33097	7.7446	7.70214	7.52695	0.171952	-2.53993	2.51217e-124	1.65592e-122	down	yes
MSTRG.13277	BraA05g010210.3C	BraA05g010210.3C	GO:0003824(catalytic activity);GO:0003978(UDP-glucose 4-epimerase activity);GO:0005794(Golgi apparatus);GO:0006012(galactose metabolic process);GO:0009225(nucleotide-sugar metabolic process);GO:0009832(plant-type cell wall biogenesis);GO:0016021(integral component of membrane);GO:0019567(arabinose biosynthetic process);GO:0032580(Golgi cisterna membrane);GO:0033358(UDP-L-arabinose biosynthetic pr…	00520(Amino sugar and nucleotide sugar metabolism)	K12448	EC:5.1.3.5	PREDICTED: putative UDP-arabinose 4-epimerase 2 [Brassica rapa]	NA	80.7367	82.0119	78.3524	1.86895	1.05607	1.4468	55.1488	5.78526	2.52976e-124	1.66329e-122	up	yes
MSTRG.6457	BraA03g006190.3C	BraA03g006190.3C	GO:0005737(cytoplasm);GO:0008150(biological_process)	NA	NA	NA	PREDICTED: ankyrin-2-like isoform X1 [Brassica rapa]	NA	6.55827	6.2949	7.58936	0.093107	0.098891	0.130139	63.4592	5.98776	5.83741e-124	3.8283e-122	up	yes
MSTRG.20482	BraA07g028010.3C	BraA07g028010.3C	GO:0003714(transcription corepressor activity);GO:0005515(protein binding);GO:0005634(nucleus);GO:0006351(transcription, DNA-templated);GO:0006355(regulation of transcription, DNA-templated);GO:0006952(defense response);GO:0009611(response to wounding);GO:0009753(response to jasmonic acid);GO:0031347(regulation of defense response);GO:1903507(negative regulation of nucleic acid-templated transcri…	04075(Plant hormone signal transduction)	K13464	NA	PREDICTED: protein TIFY 10B-like isoform X1 [Brassica rapa]	NA	39.4862	45.6962	41.7946	3.50688	3.28157	3.42884	12.4276	3.63548	6.02148e-124	3.93905e-122	up	yes
MSTRG.5592	BraA02g039630.3C	BraA02g039630.3C	GO:0005507(copper ion binding);GO:0009505(plant-type cell wall);GO:0009506(plasmodesma);GO:0016722(oxidoreductase activity, oxidizing metal ions);GO:0046658(anchored component of plasma membrane)	00053(Ascorbate and aldarate metabolism)	K00423	EC:1.10.3.3	PREDICTED: monocopper oxidase-like protein SKU5 [Brassica rapa]	NA	21.7416	23.0512	24.4521	1.69365	1.38522	1.41781	15.3991	3.94478	7.55538e-124	4.93003e-122	up	yes
MSTRG.10992	BraA04g008830.3C	BraA04g008830.3C	GO:0005576(extracellular region);GO:0030570(pectate lyase activity);GO:0045490(pectin catabolic process);GO:0046872(metal ion binding)	00040(Pentose and glucuronate interconversions)	K01728	EC:4.2.2.2	BnaA04g07000D [Brassica napus]	NA	8.76072	10.085	12.711	0.187088	0.22914	0.160732	54.6948	5.77333	1.34079e-123	8.7269e-122	up	yes
MSTRG.7501	BraA03g020930.3C	BraA03g020930.3C	GO:0004866(endopeptidase inhibitor activity);GO:0005576(extracellular region);GO:0006508(proteolysis);GO:0008233(peptidase activity)	NA	NA	NA	PREDICTED: trypsin inhibitor DE-3-like [Brassica rapa]	NA	104.096	119.915	141.961	0.30696	0.263708	0.019088	620.547	9.2774	2.09215e-123	1.35832e-121	up	yes
MSTRG.19426	BraA07g013350.3C	BraA07g013350.3C	GO:0003674(molecular_function);GO:0005575(cellular_component);GO:0008150(biological_process)	NA	NA	NA	PREDICTED: uncharacterized protein LOC103829213 [Brassica rapa]	NA	14.1706	11.8017	12.5764	0.107939	0.166487	0.195555	82.0221	6.35794	2.21051e-123	1.43158e-121	up	yes
MSTRG.18269	BraA06g039650.3C	BraA06g039650.3C	GO:0004672(protein kinase activity);GO:0004674(protein serine/threonine kinase activity);GO:0005524(ATP binding);GO:0005886(plasma membrane);GO:0006468(protein phosphorylation);GO:0007169(transmembrane receptor protein tyrosine kinase signaling pathway);GO:0016021(integral component of membrane)	04626(Plant-pathogen interaction)	K13430	EC:2.7.11.1	PREDICTED: probable LRR receptor-like serine/threonine-protein kinase At2g02780 [Brassica rapa]	NA	80.0215	72.0295	72.7769	4.00509	4.34652	3.77035	18.5472	4.21313	3.07549e-123	1.9868e-121	up	yes
MSTRG.13575	BraA05g014990.3C	BraA05g014990.3C	GO:0004144(diacylglycerol O-acyltransferase activity);GO:0005634(nucleus);GO:0005783(endoplasmic reticulum);GO:0005789(endoplasmic reticulum membrane);GO:0005886(plasma membrane);GO:0010025(wax biosynthetic process);GO:0016021(integral component of membrane);GO:0019432(triglyceride biosynthetic process);GO:0047196(long-chain-alcohol O-fatty-acyltransferase activity)	00073(Cutin, suberine and wax biosynthesis)	K15406	EC:2.3.1.75;EC:2.3.1.20	PREDICTED: O-acyltransferase WSD1 [Brassica rapa]	NA	13.4621	14.2177	13.6254	0.622794	0.587785	0.597537	22.8444	4.51377	4.20438e-123	2.70931e-121	up	yes
MSTRG.4816	BraA02g025420.3C	BraA02g025420.3C	GO:0004672(protein kinase activity);GO:0005524(ATP binding);GO:0005886(plasma membrane);GO:0006468(protein phosphorylation);GO:0009507(chloroplast);GO:0010287(plastoglobule);GO:0050821(protein stabilization);GO:1902171(regulation of tocopherol cyclase activity)	04626(Plant-pathogen interaction)	K13457	NA	PREDICTED: uncharacterized aarF domain-containing protein kinase At1g79600, chloroplastic-like isoform X1 [Brassica rapa]	NA	4.63887	4.01288	4.22444	18.0854	16.7379	16.9576	0.248667	-2.00772	4.54742e-123	2.9231e-121	down	yes
MSTRG.27912	BraA09g056140.3C	BraA09g056140.3C	GO:0003677(DNA binding);GO:0003700(transcription factor activity, sequence-specific DNA binding);GO:0005515(protein binding);GO:0005634(nucleus);GO:0006351(transcription, DNA-templated);GO:0009658(chloroplast organization);GO:0009910(negative regulation of flower development);GO:0010380(regulation of chlorophyll biosynthetic process);GO:0045893(positive regulation of transcription, DNA-templated)…	04075(Plant hormone signal transduction)	K14491	NA	PREDICTED: transcription activator GLK1-like isoform X1 [Brassica rapa]	NA	2.05395	3.08854	1.866	23.6303	25.5265	24.6049	0.0950153	-3.3957	4.57509e-123	2.93361e-121	down	yes
MSTRG.15525	BraA06g001580.3C	BraA06g001580.3C	GO:0005618(cell wall);GO:0005829(cytosol);GO:0005886(plasma membrane);GO:0009505(plant-type cell wall);GO:0030246(carbohydrate binding);GO:0048046(apoplast);GO:0080167(response to karrikin)	NA	NA	NA	PREDICTED: lectin-like protein At1g53070 [Brassica rapa]	NA	119.91	137.651	148.419	7.42041	7.28527	6.69252	18.9726	4.24585	5.25347e-123	3.36027e-121	up	yes
MSTRG.25483	BraA09g018290.3C	BraA09g018290.3C	GO:0004497(monooxygenase activity);GO:0005506(iron ion binding);GO:0005576(extracellular region);GO:0005783(endoplasmic reticulum);GO:0005789(endoplasmic reticulum membrane);GO:0010025(wax biosynthetic process);GO:0016021(integral component of membrane);GO:0016705(oxidoreductase activity, acting on paired donors, with incorporation or reduction of molecular oxygen);GO:0019825(oxygen binding);GO:0…	00073(Cutin, suberine and wax biosynthesis)	K15405	NA	PREDICTED: alkane hydroxylase MAH1-like [Brassica rapa]	NA	10.7725	10.18	11.1361	0.239756	0.28645	0.227027	42.6012	5.41282	5.57835e-123	3.55929e-121	up	yes
MSTRG.20674	BraA07g030710.3C	BraA07g030710.3C	GO:0004553(hydrolase activity, hydrolyzing O-glycosyl compounds);GO:0005576(extracellular region);GO:0005618(cell wall);GO:0005829(cytosol);GO:0009044(xylan 1,4-beta-xylosidase activity);GO:0009505(plant-type cell wall);GO:0009506(plasmodesma);GO:0009507(chloroplast);GO:0010411(xyloglucan metabolic process);GO:0030246(carbohydrate binding);GO:0045493(xylan catabolic process);GO:0046556(alpha-L-ar…	00052(Galactose metabolism);00500(Starch and sucrose metabolism)	K01187	EC:3.2.1.20	PREDICTED: alpha-xylosidase 1-like [Brassica rapa]	NA	99.4304	100.902	100.122	4.96627	5.26953	5.87029	18.6547	4.22147	9.22122e-123	5.86918e-121	up	yes
MSTRG.27787	BraA09g054400.3C	BraA09g054400.3C	GO:0003674(molecular_function);GO:0005829(cytosol);GO:0005886(plasma membrane);GO:0008150(biological_process)	NA	NA	NA	PREDICTED: uncharacterized protein LOC103842441 [Brassica rapa]	NA	220.219	216.903	203.322	21.5057	21.8925	21.3516	9.89104	3.30612	1.35387e-122	8.59609e-121	up	yes
MSTRG.26763	BraA09g040080.3C	BraA09g040080.3C	GO:0005507(copper ion binding);GO:0005576(extracellular region);GO:0005783(endoplasmic reticulum);GO:0005789(endoplasmic reticulum membrane);GO:0010073(meristem maintenance);GO:0016036(cellular response to phosphate starvation);GO:0016682(oxidoreductase activity, acting on diphenols and related substances as donors, oxygen as acceptor);GO:0016722(oxidoreductase activity, oxidizing metal ions);GO:…	NA	NA	NA	PREDICTED: multicopper oxidase LPR1 [Brassica rapa]	NA	21.694	22.5442	23.2613	0.990845	1.38645	1.31986	18.2571	4.19039	1.95775e-122	1.23999e-120	up	yes
MSTRG.11400	BraA04g015280.3C	BraA04g015280.3C	GO:0005247(voltage-gated chloride channel activity);GO:0005253(anion channel activity);GO:0005622(intracellular);GO:0005634(nucleus);GO:0006821(chloride transport);GO:0010167(response to nitrate);GO:0015112(nitrate transmembrane transporter activity);GO:0015706(nitrate transport);GO:0016021(integral component of membrane);GO:0034707(chloride channel complex)	NA	NA	NA	PREDICTED: chloride channel protein CLC-a [Brassica rapa]	NA	13.1544	12.2847	13.0128	0.769923	0.745059	0.61559	18.0477	4.17374	6.8629e-122	4.33618e-120	up	yes
MSTRG.8794	BraA03g039200.3C	BraA03g039200.3C	GO:0004497(monooxygenase activity);GO:0005506(iron ion binding);GO:0005576(extracellular region);GO:0005739(mitochondrion);GO:0016020(membrane);GO:0016021(integral component of membrane);GO:0016705(oxidoreductase activity, acting on paired donors, with incorporation or reduction of molecular oxygen);GO:0016709(oxidoreductase activity, acting on paired donors, with incorporation or reduction of mo…	00903(Limonene and pinene degradation);00945(Stilbenoid, diarylheptanoid and gingerol biosynthesis)	K00517	NA	PREDICTED: cytochrome P450 705A5-like [Brassica oleracea var. oleracea]	NA	24.5064	24.0982	21.7317	2.02843	1.95749	2.08936	11.5774	3.53324	1.0676e-121	6.72901e-120	up	yes
MSTRG.3529	BraA02g006840.3C	BraA02g006840.3C	GO:0000257(nitrilase activity);GO:0005829(cytosol);GO:0005886(plasma membrane);GO:0009617(response to bacterium);GO:0009684(indoleacetic acid biosynthetic process);GO:0046686(response to cadmium ion);GO:0080061(indole-3-acetonitrile nitrilase activity);GO:0080109(indole-3-acetonitrile nitrile hydratase activity)	00910(Nitrogen metabolism);00380(Tryptophan metabolism);00460(Cyanoamino acid metabolism)	K01501	EC:3.5.5.1	putative nitrilase [Brassica rapa subsp. pekinensis]	NA	5.41472	5.33764	6.51004	26.7643	26.5196	29.998	0.207277	-2.27037	1.07326e-121	6.74823e-120	down	yes
MSTRG.30924	BraA10g032110.3C	BraA10g032110.3C	GO:0005783(endoplasmic reticulum);GO:0005886(plasma membrane);GO:0008150(biological_process);GO:0008289(lipid binding);GO:0016021(integral component of membrane);GO:0046872(metal ion binding)	01210(2-Oxocarboxylic acid metabolism);01230(Biosynthesis of amino acids);00650(Butanoate metabolism);00660(C5-Branched dibasic acid metabolism);00290(Valine, leucine and isoleucine biosynthesis);00770(Pantothenate and CoA biosynthesis)	K01652	EC:2.2.1.6	PREDICTED: synaptotagmin-3 isoform X1 [Brassica rapa]	NA	3.35764	3.57703	2.8906	14.8934	16.4263	14.0795	0.216419	-2.2081	1.48646e-121	9.32367e-120	down	yes
MSTRG.30958	BraA10g032470.3C	BraA10g032470.3C	GO:0000139(Golgi membrane);GO:0005794(Golgi apparatus);GO:0009294(DNA mediated transformation);GO:0009617(response to bacterium);GO:0016021(integral component of membrane);GO:0016757(transferase activity, transferring glycosyl groups);GO:0047259(glucomannan 4-beta-mannosyltransferase activity);GO:0051753(mannan synthase activity);GO:0071555(cell wall organization)	NA	NA	NA	PREDICTED: glucomannan 4-beta-mannosyltransferase 9 [Brassica rapa]	NA	59.7645	61.4748	63.1608	3.2553	3.71826	3.8751	16.9975	4.08725	2.14767e-121	1.34385e-119	up	yes
MSTRG.3045	BraA01g044940.3C	BraA01g044940.3C	GO:0005515(protein binding);GO:0005739(mitochondrion);GO:0005741(mitochondrial outer membrane);GO:0005773(vacuole);GO:0005774(vacuolar membrane);GO:0005794(Golgi apparatus);GO:0005886(plasma membrane);GO:0006820(anion transport);GO:0006952(defense response);GO:0008308(voltage-gated anion channel activity);GO:0009507(chloroplast);GO:0009536(plastid);GO:0009617(response to bacterium);GO:0009941(chl…	NA	NA	NA	BnaCnng05760D [Brassica napus]	NA	4.76569	5.74768	5.27932	26.5059	26.3261	25.6069	0.201338	-2.31231	2.35708e-121	1.47133e-119	down	yes
MSTRG.12745	BraA05g002790.3C	BraA05g002790.3C	GO:0005634(nucleus)	NA	NA	NA	PREDICTED: uncharacterized protein LOC103866623 [Brassica rapa]	NA	11.3677	11.7234	13.4481	0.233734	0.261154	0.380865	41.7232	5.38278	2.73476e-121	1.70298e-119	up	yes
MSTRG.730	BraA01g009420.3C	BraA01g009420.3C	GO:0003674(molecular_function);GO:0008150(biological_process);GO:0009507(chloroplast);GO:0016021(integral component of membrane)	00970(Aminoacyl-tRNA biosynthesis)	K01883	EC:6.1.1.16	PREDICTED: uncharacterized protein LOC103855787 [Brassica rapa]	NA	2.07477	2.08502	1.5502	12.103	13.3413	13.6995	0.145872	-2.77722	3.32023e-121	2.06261e-119	down	yes
MSTRG.3557	BraA02g007290.3C	BraA02g007290.3C	GO:0005432(calcium:sodium antiporter activity);GO:0005774(vacuolar membrane);GO:0006812(cation transport);GO:0006813(potassium ion transport);GO:0006814(sodium ion transport);GO:0015297(antiporter activity);GO:0015491(cation:cation antiporter activity);GO:0016021(integral component of membrane);GO:0055085(transmembrane transport)	NA	NA	NA	PREDICTED: cation/calcium exchanger 1 [Brassica rapa]	NA	0.174482	0.397053	0.285263	6.83356	7.13178	7.09035	0.040692	-4.61911	5.85877e-121	3.63089e-119	down	yes
MSTRG.14753	BraA05g034370.3C	BraA05g034370.3C	GO:0006281(DNA repair);GO:0006284(base-excision repair);GO:0008725(DNA-3-methyladenine glycosylase activity)	03410(Base excision repair)	K01246	EC:3.2.2.20	PREDICTED: uncharacterized protein LOC103870233 [Brassica rapa]	NA	415.152	393.588	373.446	21.5045	23.0852	21.8165	17.8023	4.154	1.10015e-120	6.80179e-119	up	yes
MSTRG.18245	BraA06g038170.3C	BraA06g038170.3C	GO:0005515(protein binding);GO:0005829(cytosol);GO:0006006(glucose metabolic process);GO:0006096(glycolytic process);GO:0009409(response to cold);GO:0009416(response to light stimulus);GO:0009507(chloroplast);GO:0009535(chloroplast thylakoid membrane);GO:0009570(chloroplast stroma);GO:0009744(response to sucrose);GO:0009941(chloroplast envelope);GO:0010319(stromule);GO:0016020(membrane);GO:001925…	01200(Carbon metabolism);00710(Carbon fixation in photosynthetic organisms)	K05298	EC:1.2.1.13	PREDICTED: glyceraldehyde-3-phosphate dehydrogenase GAPA1, chloroplastic-like [Brassica napus]	NA	9.87705	9.24911	7.74352	56.0933	59.6221	59.6631	0.15321	-2.70642	1.25472e-120	7.73893e-119	down	yes
MSTRG.48	BraA01g000630.3C	BraA01g000630.3C	GO:0000413(protein peptidyl-prolyl isomerization);GO:0003755(peptidyl-prolyl cis-trans isomerase activity);GO:0005515(protein binding);GO:0005528(FK506 binding);GO:0005576(extracellular region);GO:0005789(endoplasmic reticulum membrane);GO:0006457(protein folding);GO:0006810(transport);GO:0009507(chloroplast);GO:0009535(chloroplast thylakoid membrane);GO:0009543(chloroplast thylakoid lumen);GO:00…	NA	NA	NA	PREDICTED: photosynthetic NDH subunit of lumenal location 4, chloroplastic [Brassica rapa]	NA	2.7692	3.83401	2.41724	30.4865	26.7437	26.8282	0.107312	-3.22012	2.01224e-120	1.23817e-118	down	yes
MSTRG.18606	BraA06g044080.3C	BraA06g044080.3C	GO:0003674(molecular_function);GO:0005634(nucleus);GO:0009409(response to cold);GO:0080167(response to karrikin)	NA	NA	NA	PREDICTED: uncharacterized protein LOC103828008 isoform X1 [Brassica rapa]	NA	2.09956	2.84859	2.04802	15.2964	15.2899	15.3252	0.152384	-2.71422	2.29346e-120	1.40787e-118	down	yes
MSTRG.18886	BraA07g003540.3C	BraA07g003540.3C	GO:0005516(calmodulin binding);GO:0005886(plasma membrane);GO:0006952(defense response);GO:0008219(cell death);GO:0009607(response to biotic stimulus);GO:0016021(integral component of membrane)	NA	NA	NA	PREDICTED: MLO-like protein 8 [Brassica rapa]	NA	13.158	13.255	13.2282	0.453322	0.470368	0.642814	25.3055	4.66138	2.92999e-120	1.79436e-118	up	yes
MSTRG.2860	BraA01g042180.3C	BraA01g042180.3C	GO:0003674(molecular_function);GO:0005886(plasma membrane);GO:0008150(biological_process);GO:0031225(anchored component of membrane)	NA	NA	NA	PREDICTED: uncharacterized GPI-anchored protein At3g06035-like [Brassica rapa]	NA	137.448	150.328	140.36	4.52092	6.4359	4.35095	27.9685	4.80573	3.24375e-120	1.98183e-118	up	yes
MSTRG.19644	BraA07g016620.3C	BraA07g016620.3C	GO:0005506(iron ion binding);GO:0005739(mitochondrion);GO:0016020(membrane);GO:0016709(oxidoreductase activity, acting on paired donors, with incorporation or reduction of molecular oxygen, NAD(P)H as one donor, and incorporation of one atom of oxygen);GO:0019825(oxygen binding);GO:0020037(heme binding);GO:0042343(indole glucosinolate metabolic process);GO:0044550(secondary metabolite biosyntheti…	00903(Limonene and pinene degradation);00945(Stilbenoid, diarylheptanoid and gingerol biosynthesis)	K00517	NA	PREDICTED: cytochrome P450 81D1-like [Brassica rapa]	NA	38.4474	37.9442	40.2785	3.64921	4.00315	4.09246	9.93374	3.31234	4.87508e-120	2.96453e-118	up	yes
MSTRG.24526	BraA09g004220.3C	BraA09g004220.3C	GO:0003779(actin binding);GO:0005737(cytoplasm);GO:0005856(cytoskeleton);GO:0008150(biological_process)	NA	NA	NA	PREDICTED: fimbrin-2 [Brassica rapa]	NA	35.7931	32.2621	33.4976	2.30199	2.99097	2.53265	12.977	3.69788	6.55245e-120	3.9752e-118	up	yes
MSTRG.14631	BraA05g032630.3C;BraA05g032640.3C	BraA05g032630.3C;BraA05g032640.3C	GO:0005634(nucleus);GO:0005777(peroxisome);GO:0005829(cytosol);GO:0008891(glycolate oxidase activity);GO:0009506(plasmodesma);GO:0009507(chloroplast);GO:0009570(chloroplast stroma);GO:0009735(response to cytokinin);GO:0009854(oxidative photosynthetic carbon pathway);GO:0010181(FMN binding);GO:0016020(membrane);GO:0016491(oxidoreductase activity);GO:0022626(cytosolic ribosome);GO:0042742(defense r…	01200(Carbon metabolism);00630(Glyoxylate and dicarboxylate metabolism);04146(Peroxisome);04146(Peroxisome)	K11517	EC:1.1.3.15	PREDICTED: peroxisomal (S)-2-hydroxy-acid oxidase GLO1-like isoform X2 [Brassica oleracea var. oleracea];BnaA05g25060D [Brassica napus]	NA	0.125256	0.285335	0.347856	10.1319	9.00655	9.33073	0.026641	-5.23021	1.16461e-119	7.04887e-118	down	yes
MSTRG.24954	BraA09g010530.3C;BraA09g010670.3C	BraA09g010530.3C;BraA09g010670.3C	GO:0009507(chloroplast);GO:0016021(integral component of membrane);GO:0080167(response to karrikin);GO:0080167(response to karrikin)	NA	NA	NA	PREDICTED: protein NUCLEAR FUSION DEFECTIVE 4-like [Brassica rapa]	NA	13.1876	14.3032	13.8671	1.06572	0.819652	1.04534	14.1119	3.81884	1.57278e-119	9.49718e-118	up	yes
MSTRG.22309	BraA08g011130.3C	BraA08g011130.3C	GO:0005737(cytoplasm);GO:0006725(cellular aromatic compound metabolic process);GO:0008198(ferrous iron binding);GO:0008270(zinc ion binding);GO:0016491(oxidoreductase activity);GO:0016701(oxidoreductase activity, acting on single donors with incorporation of molecular oxygen);GO:0051213(dioxygenase activity);GO:0055114(oxidation-reduction process)	00965(Betalain biosynthesis)	K15777	EC:1.13.11.-	PREDICTED: extradiol ring-cleavage dioxygenase-like [Brassica rapa]	NA	13.1071	15.4486	15.5242	0.064346	0.084324	0.0001	296.296	8.21089	2.57545e-119	1.55156e-117	up	yes
MSTRG.9727	BraA03g053080.3C	BraA03g053080.3C	GO:0003723(RNA binding);GO:0005739(mitochondrion);GO:0006353(DNA-templated transcription, termination);GO:0006355(regulation of transcription, DNA-templated);GO:0009507(chloroplast)	NA	NA	NA	PREDICTED: uncharacterized protein LOC103861623 [Brassica rapa]	NA	4.24475	4.21589	4.54073	17.2804	20.1082	17.8258	0.23547	-2.08638	2.7682e-119	1.66381e-117	down	yes
MSTRG.14350	BraA05g028670.3C	BraA05g028670.3C	GO:0006221(pyrimidine nucleotide biosynthetic process);GO:0009041(uridylate kinase activity);GO:0009507(chloroplast);GO:0033862(UMP kinase activity)	00240(Pyrimidine metabolism)	K09903	EC:2.7.4.22	PREDICTED: uncharacterized protein LOC103869536 [Brassica rapa]	NA	9.08895	9.12874	8.78047	29.3665	31.5661	29.7692	0.297658	-1.74827	2.96308e-119	1.77682e-117	down	yes
MSTRG.5303	BraA02g034880.3C	BraA02g034880.3C	GO:0003674(molecular_function);GO:0009507(chloroplast);GO:0009535(chloroplast thylakoid membrane);GO:0009773(photosynthetic electron transport in photosystem I);GO:0010598(NAD(P)H dehydrogenase complex (plastoquinone));GO:0016020(membrane);GO:0016021(integral component of membrane)	NA	NA	NA	PREDICTED: probable NAD(P)H dehydrogenase subunit CRR3, chloroplastic [Brassica rapa]	NA	1.31215	1.09202	1.29767	13.2652	11.7013	10.6427	0.103958	-3.26593	3.1668e-119	1.8946e-117	down	yes
MSTRG.1927	BraA01g028620.3C	BraA01g028620.3C	GO:0009055(electron carrier activity);GO:0009416(response to light stimulus);GO:0009507(chloroplast);GO:0009570(chloroplast stroma);GO:0009643(photosynthetic acclimation);GO:0009767(photosynthetic electron transport chain);GO:0046872(metal ion binding);GO:0051537(2 iron, 2 sulfur cluster binding)	00195(Photosynthesis)	K02639	NA	PREDICTED: ferredoxin, leaf L-A [Brassica rapa]	NA	17.1322	14.3004	17.3696	67.6612	69.614	71.6978	0.233533	-2.0983	3.26628e-119	1.94961e-117	down	yes
MSTRG.8989	BraA03g042180.3C	BraA03g042180.3C	GO:0003959(NADPH dehydrogenase activity);GO:0005777(peroxisome);GO:0009620(response to fungus);GO:0009695(jasmonic acid biosynthetic process);GO:0010181(FMN binding);GO:0010193(response to ozone);GO:0016629(12-oxophytodienoate reductase activity);GO:0031408(oxylipin biosynthetic process);GO:0055114(oxidation-reduction process)	00592(alpha-Linolenic acid metabolism)	K05894	EC:1.3.1.42	PREDICTED: 12-oxophytodienoate reductase 3 [Brassica rapa]	NA	215.433	223.859	223.151	11.4515	13.2314	10.7913	18.6739	4.22295	5.69384e-119	3.39078e-117	up	yes
MSTRG.23554	BraA08g029290.3C	BraA08g029290.3C	GO:0003714(transcription corepressor activity);GO:0005515(protein binding);GO:0005634(nucleus);GO:0006351(transcription, DNA-templated);GO:0006355(regulation of transcription, DNA-templated);GO:0006952(defense response);GO:0009611(response to wounding);GO:0009753(response to jasmonic acid);GO:0031347(regulation of defense response);GO:1903507(negative regulation of nucleic acid-templated transcri…	04075(Plant hormone signal transduction)	K13464	NA	PREDICTED: protein TIFY 11A-like [Brassica rapa]	NA	144.392	141.673	143.632	4.13699	5.09162	3.12821	34.774	5.11994	6.4262e-119	3.81814e-117	up	yes
MSTRG.21411	BraA07g040330.3C	BraA07g040330.3C	GO:0005829(cytosol);GO:0017096(acetylserotonin O-methyltransferase activity);GO:0019438(aromatic compound biosynthetic process);GO:0032259(methylation);GO:0046983(protein dimerization activity)	00940(Phenylpropanoid biosynthesis)	K13066	EC:2.1.1.68	PREDICTED: indole glucosinolate O-methyltransferase 5-like [Brassica rapa]	NA	116.335	120.292	129.335	5.10897	5.73966	6.64246	20.9228	4.387	8.1779e-119	4.84779e-117	up	yes
MSTRG.21231	BraA07g038080.3C	BraA07g038080.3C	GO:0005737(cytoplasm);GO:0008146(sulfotransferase activity);GO:0019761(glucosinolate biosynthetic process);GO:0032260(response to jasmonic acid stimulus involved in jasmonic acid and ethylene-dependent systemic resistance);GO:0047364(desulfoglucosinolate sulfotransferase activity)	01210(2-Oxocarboxylic acid metabolism);00380(Tryptophan metabolism);00966(Glucosinolate biosynthesis)	K11821	EC:2.8.2.-	PREDICTED: cytosolic sulfotransferase 16 [Brassica rapa]	NA	45.3465	46.6133	52.9997	1.81958	1.09481	1.15656	35.6082	5.15414	8.71132e-119	5.15221e-117	up	yes
MSTRG.5254	BraA02g034120.3C	BraA02g034120.3C	GO:0005623(cell);GO:0005773(vacuole);GO:0005774(vacuolar membrane);GO:0006814(sodium ion transport);GO:0006835(dicarboxylic acid transport);GO:0015140(malate transmembrane transporter activity);GO:0015743(malate transport);GO:0016021(integral component of membrane);GO:0017153(sodium:dicarboxylate symporter activity);GO:0051453(regulation of intracellular pH)	NA	NA	NA	PREDICTED: tonoplast dicarboxylate transporter-like [Brassica rapa]	NA	11.2627	9.04867	8.40227	0.213718	0.180617	0.24495	44.9153	5.48913	1.22143e-118	7.20753e-117	up	yes
MSTRG.15026	BraA05g037810.3C	BraA05g037810.3C	GO:0005096(GTPase activator activity);GO:0005634(nucleus);GO:0046872(metal ion binding)	04144(Endocytosis)	K12486	NA	PREDICTED: probable ADP-ribosylation factor GTPase-activating protein AGD11 [Brassica rapa]	NA	0.525555	0.677916	0.547134	6.2099	6.34344	6.18504	0.0934235	-3.42007	1.35712e-118	7.99004e-117	down	yes
MSTRG.2495	BraA01g036690.3C	BraA01g036690.3C	GO:0009507(chloroplast)	NA	NA	NA	PREDICTED: stem-specific protein TSJT1-like [Brassica rapa]	NA	2.85753	1.70808	2.36735	24.0036	26.2705	25.8725	0.0910475	-3.45724	1.77081e-118	1.0402e-116	down	yes
MSTRG.26805	BraA09g040580.3C	BraA09g040580.3C	GO:0004022(alcohol dehydrogenase (NAD) activity);GO:0005737(cytoplasm);GO:0008270(zinc ion binding);GO:0055114(oxidation-reduction process)	01200(Carbon metabolism);00010(Glycolysis / Gluconeogenesis);00071(Fatty acid degradation);00350(Tyrosine metabolism)	K00121	EC:1.1.1.284;EC:1.1.1.1	PREDICTED: alcohol dehydrogenase-like 1 isoform X1 [Brassica rapa]	NA	10.8799	12.3609	13.9595	0.317959	0.187806	0.211544	51.861	5.69658	3.25711e-118	1.90464e-116	up	yes
MSTRG.16814	BraA06g019540.3C	BraA06g019540.3C	GO:0009409(response to cold);GO:0009507(chloroplast);GO:0009522(photosystem I);GO:0009534(chloroplast thylakoid);GO:0009535(chloroplast thylakoid membrane);GO:0009579(thylakoid);GO:0009644(response to high light intensity);GO:0009645(response to low light intensity stimulus);GO:0009768(photosynthesis, light harvesting in photosystem I);GO:0009941(chloroplast envelope);GO:0010287(plastoglobule);GO…	00196(Photosynthesis - antenna proteins)	K08910	NA	PREDICTED: chlorophyll a-b binding protein 4, chloroplastic [Brassica rapa]	NA	28.7927	29.183	29.5204	168.426	166.805	175.409	0.171346	-2.54501	8.40489e-118	4.89278e-116	down	yes
MSTRG.10646	BraA04g003370.3C	BraA04g003370.3C	GO:0004338(glucan exo-1,3-beta-glucosidase activity);GO:0004553(hydrolase activity, hydrolyzing O-glycosyl compounds);GO:0005515(protein binding);GO:0005618(cell wall);GO:0005773(vacuole);GO:0005783(endoplasmic reticulum);GO:0005975(carbohydrate metabolic process);GO:0008810(cellulase activity);GO:0009409(response to cold);GO:0009507(chloroplast);GO:0009627(systemic acquired resistance);GO:003024…	00500(Starch and sucrose metabolism)	K19891	EC:3.2.1.39	PREDICTED: glucan endo-1,3-beta-glucosidase-like [Brassica rapa]	NA	1.73569	1.70288	1.4768	11.7793	12.8153	11.8387	0.134914	-2.88988	8.42577e-118	4.89393e-116	down	yes
MSTRG.5157	BraA02g031850.3C;BraA02g031860.3C	BraA02g031850.3C;BraA02g031860.3C	GO:0005887(integral component of plasma membrane);GO:0015204(urea transmembrane transporter activity);GO:0015293(symporter activity);GO:0015293(symporter activity)	NA	NA	NA	PREDICTED: urea-proton symporter DUR3 [Brassica rapa]	NA	1.24362	1.42026	1.90623	10.5708	11.1555	10.7163	0.140867	-2.8276	1.10135e-117	6.38263e-116	down	yes
MSTRG.13269	BraA05g010140.3C	BraA05g010140.3C	GO:0005618(cell wall);GO:0006952(defense response);GO:0007165(signal transduction);GO:0050832(defense response to fungus)	04626(Plant-pathogen interaction)	K13420	EC:2.7.11.1	PREDICTED: LRR receptor-like serine/threonine-protein kinase FLS2 [Brassica rapa]	NA	57.214	54.1373	52.5666	3.6037	3.7708	3.67325	14.8372	3.89115	4.32291e-117	2.4941e-115	up	yes
MSTRG.8976	BraA03g042020.3C	BraA03g042020.3C	GO:0005576(extracellular region)	NA	NA	NA	PREDICTED: glycine-rich protein 3 short isoform [Brassica rapa]	NA	34.4116	35.116	35.1813	196.633	196.041	188.779	0.180081	-2.47328	4.43581e-117	2.55355e-115	down	yes
MSTRG.2119	BraA01g031070.3C	BraA01g031070.3C	GO:0003674(molecular_function);GO:0005634(nucleus);GO:0005737(cytoplasm);GO:0005874(microtubule);GO:0008150(biological_process)	NA	NA	NA	PREDICTED: protein WVD2-like 3 isoform X2 [Brassica rapa]	NA	11.617	10.9594	11.3361	0.18882	0.0848064	0.115999	87.039	6.44359	6.934e-117	3.98282e-115	up	yes
MSTRG.21355	BraA07g039570.3C	BraA07g039570.3C	GO:0005507(copper ion binding);GO:0009055(electron carrier activity);GO:0009507(chloroplast);GO:0009535(chloroplast thylakoid membrane);GO:0009543(chloroplast thylakoid lumen);GO:0009579(thylakoid);GO:0031977(thylakoid lumen);GO:0046688(response to copper ion);GO:0055114(oxidation-reduction process)	00195(Photosynthesis)	K02638	NA	PREDICTED: plastocyanin [Brassica rapa]	NA	1.29956	1.35958	1.95148	21.2405	21.4667	24.0872	0.0690272	-3.85669	8.89776e-117	5.09948e-115	down	yes
MSTRG.12001	BraA04g024630.3C	BraA04g024630.3C	GO:0005794(Golgi apparatus);GO:0009416(response to light stimulus);GO:0009507(chloroplast);GO:0009522(photosystem I);GO:0009523(photosystem II);GO:0009534(chloroplast thylakoid);GO:0009535(chloroplast thylakoid membrane);GO:0009579(thylakoid);GO:0009768(photosynthesis, light harvesting in photosystem I);GO:0009941(chloroplast envelope);GO:0010287(plastoglobule);GO:0015979(photosynthesis);GO:00160…	00196(Photosynthesis - antenna proteins)	K08912	NA	PREDICTED: chlorophyll a-b binding protein 1, chloroplastic-like [Brassica napus]	NA	73.6013	85.959	79.1438	629.113	562.723	664	0.128624	-2.95877	1.00209e-116	5.73047e-115	down	yes
MSTRG.16104	BraA06g009510.3C	BraA06g009510.3C	NA	NA	NA	NA	BnaC05g49410D [Brassica napus]	NA	19.6272	18.7561	18.8254	0.0001	0.0001	0.0001	190696	17.5409	1.39424e-116	7.95545e-115	up	yes
MSTRG.14641	BraA05g032810.3C	BraA05g032810.3C	GO:0005576(extracellular region);GO:0016042(lipid catabolic process);GO:0016298(lipase activity);GO:0052689(carboxylic ester hydrolase activity)	00561(Glycerolipid metabolism)	K00679	EC:2.3.1.158	PREDICTED: GDSL esterase/lipase 4 [Brassica rapa]	NA	7.09751	8.80326	9.09778	37.0073	36.0517	36.0607	0.229093	-2.12599	2.22904e-116	1.26908e-114	down	yes
MSTRG.7660	BraA03g023090.3C	BraA03g023090.3C	GO:0005737(cytoplasm);GO:0005829(cytosol);GO:0008194(UDP-glycosyltransferase activity);GO:0009696(salicylic acid metabolic process);GO:0009813(flavonoid biosynthetic process);GO:0016757(transferase activity, transferring glycosyl groups);GO:0016758(transferase activity, transferring hexosyl groups);GO:0018874(benzoate metabolic process);GO:0035251(UDP-glucosyltransferase activity);GO:0043231(intr…	01210(2-Oxocarboxylic acid metabolism);00380(Tryptophan metabolism);00966(Glucosinolate biosynthesis)	K11820	EC:2.4.1.195	PREDICTED: UDP-glycosyltransferase 74F2-like [Brassica rapa]	NA	2.30412	1.6942	1.81085	12.9795	13.5393	12.9445	0.147204	-2.76411	2.93384e-116	1.66669e-114	down	yes
MSTRG.16541	BraA06g015730.3C	BraA06g015730.3C	GO:0004252(serine-type endopeptidase activity);GO:0005576(extracellular region);GO:0005618(cell wall);GO:0006508(proteolysis);GO:0008152(metabolic process);GO:0008236(serine-type peptidase activity);GO:0010037(response to carbon dioxide);GO:0048046(apoplast);GO:2000038(regulation of stomatal complex development);GO:2000122(negative regulation of stomatal complex development)	04144(Endocytosis)	K18443	NA	PREDICTED: CO(2)-response secreted protease isoform X1 [Brassica rapa]	NA	1.12975	1.50335	1.30771	7.64751	8.28651	8.08054	0.164101	-2.60735	3.93791e-116	2.2322e-114	down	yes
MSTRG.20936	BraA07g034310.3C	BraA07g034310.3C	GO:0005886(plasma membrane);GO:0006811(ion transport);GO:0016021(integral component of membrane)	00909(Sesquiterpenoid and triterpenoid biosynthesis)	K15813	EC:5.4.99.39	PREDICTED: CSC1-like protein At1g69450 [Brassica rapa]	NA	24.6029	21.867	22.8445	2.06362	1.70041	1.65723	12.7856	3.67645	4.88962e-116	2.76563e-114	up	yes
MSTRG.26318	BraA09g033080.3C	BraA09g033080.3C	GO:0005886(plasma membrane);GO:0009507(chloroplast);GO:0009658(chloroplast organization);GO:0009706(chloroplast inner membrane);GO:0009941(chloroplast envelope);GO:0016020(membrane);GO:0016021(integral component of membrane)	NA	NA	NA	PREDICTED: plastidal glycolate/glycerate translocator 1, chloroplastic-like [Brassica rapa]	NA	1.14383	1.40753	0.798601	12.9464	12.7932	12.2193	0.0882523	-3.50222	1.08111e-115	6.10153e-114	down	yes
MSTRG.14539	BraA05g031490.3C	BraA05g031490.3C	GO:0004871(signal transducer activity);GO:0005886(plasma membrane);GO:0009416(response to light stimulus)	00902(Monoterpenoid biosynthesis)	K15095	EC:1.1.1.208	PREDICTED: coleoptile phototropism protein 1 [Brassica rapa]	NA	6.642	6.22491	5.38074	24.959	24.9593	23.048	0.250083	-1.99952	1.3754e-115	7.74562e-114	down	yes
MSTRG.12517	BraA04g032210.3C	BraA04g032210.3C	GO:0005789(endoplasmic reticulum membrane);GO:0016021(integral component of membrane);GO:0020037(heme binding);GO:0046872(metal ion binding);GO:0055114(oxidation-reduction process)	00910(Nitrogen metabolism)	K10534	EC:1.7.1.1;EC:1.7.1.2	PREDICTED: cytochrome B5-like [Brassica rapa]	NA	35.4879	31.9013	35.607	0.981169	0.667665	0.637236	45.0539	5.49358	1.89652e-115	1.06571e-113	up	yes
MSTRG.13658	BraA05g016540.3C	BraA05g016540.3C	GO:0005515(protein binding);GO:0005634(nucleus);GO:0005737(cytoplasm);GO:0009753(response to jasmonic acid);GO:0010150(leaf senescence);GO:0019762(glucosinolate catabolic process);GO:0030234(enzyme regulator activity);GO:0042742(defense response to bacterium)	NA	NA	NA	PREDICTED: epithiospecifier protein-like [Brassica rapa]	NA	12.0811	9.69219	9.33923	0.200587	0.140874	0.107436	69.3087	6.11496	2.63658e-115	1.47837e-113	up	yes
MSTRG.17413	BraA06g028740.3C	BraA06g028740.3C	GO:0003824(catalytic activity);GO:0005737(cytoplasm);GO:0019898(extrinsic component of membrane)	NA	NA	NA	BnaA06g24210D [Brassica napus]	NA	27.7144	28.8503	29.4762	1.42946	1.78531	1.97379	16.5828	4.05162	2.8214e-115	1.57858e-113	up	yes
MSTRG.11495	BraA04g016820.3C	BraA04g016820.3C	GO:0005515(protein binding);GO:0005737(cytoplasm);GO:0009693(ethylene biosynthetic process);GO:0009733(response to auxin);GO:0009835(fruit ripening);GO:0016847(1-aminocyclopropane-1-carboxylate synthase activity);GO:0030170(pyridoxal phosphate binding);GO:0042218(1-aminocyclopropane-1-carboxylate biosynthetic process);GO:0042802(identical protein binding);GO:0071281(cellular response to iron ion)	00270(Cysteine and methionine metabolism)	K01762	EC:4.4.1.14	PREDICTED: 1-aminocyclopropane-1-carboxylate synthase 4 [Brassica rapa]	NA	0.09459	0.081682	0.279093	9.68933	9.66004	9.52262	0.0157719	-5.9865	6.33858e-115	3.53881e-113	down	yes
MSTRG.9891	BraA03g055530.3C	BraA03g055530.3C	GO:0000287(magnesium ion binding);GO:0005515(protein binding);GO:0005524(ATP binding);GO:0005634(nucleus);GO:0005773(vacuole);GO:0005794(Golgi apparatus);GO:0005886(plasma membrane);GO:0005887(integral component of plasma membrane);GO:0006754(ATP biosynthetic process);GO:0008553(hydrogen-exporting ATPase activity, phosphorylative mechanism);GO:0009414(response to water deprivation);GO:0009506(pla…	00190(Oxidative phosphorylation)	K01535	EC:3.6.3.6	PREDICTED: ATPase 2, plasma membrane-type-like isoform X1 [Brassica rapa]	NA	2.64031	3.09961	2.59318	0.00626483	0.0001	0.0001	1288.99	10.332	1.4778e-114	8.21511e-113	up	yes
MSTRG.6245	BraA03g003600.3C	BraA03g003600.3C	GO:0003677(DNA binding);GO:0003700(transcription factor activity, sequence-specific DNA binding);GO:0005634(nucleus);GO:0006351(transcription, DNA-templated);GO:0006355(regulation of transcription, DNA-templated)	NA	NA	NA	PREDICTED: transcription factor DIVARICATA-like [Brassica napus]	NA	1.89141	1.55551	1.81656	10.4713	9.68542	12.0174	0.163594	-2.61181	1.73526e-114	9.62567e-113	down	yes
MSTRG.26358	BraA09g033700.3C	BraA09g033700.3C	GO:0003674(molecular_function);GO:0009507(chloroplast);GO:0009534(chloroplast thylakoid);GO:0009535(chloroplast thylakoid membrane);GO:0009538(photosystem I reaction center);GO:0009579(thylakoid);GO:0009941(chloroplast envelope);GO:0010287(plastoglobule);GO:0015979(photosynthesis);GO:0016020(membrane);GO:0016021(integral component of membrane)	00195(Photosynthesis)	K02694	NA	PREDICTED: photosystem I reaction center subunit III, chloroplastic [Brassica rapa]	NA	33.569	31.9838	33.4611	185.14	175.323	186.002	0.18119	-2.46443	1.79541e-114	9.93803e-113	down	yes
MSTRG.3197	BraA02g002350.3C	BraA02g002350.3C	GO:0004352(glutamate dehydrogenase (NAD+) activity);GO:0004353(glutamate dehydrogenase [NAD(P)+] activity);GO:0005507(copper ion binding);GO:0005524(ATP binding);GO:0005737(cytoplasm);GO:0005739(mitochondrion);GO:0005774(vacuolar membrane);GO:0005794(Golgi apparatus);GO:0006520(cellular amino acid metabolic process);GO:0008270(zinc ion binding);GO:0009651(response to salt stress);GO:0016491(oxido…	01200(Carbon metabolism);00910(Nitrogen metabolism);00250(Alanine, aspartate and glutamate metabolism);00220(Arginine biosynthesis);00471(D-Glutamine and D-glutamate metabolism)	K00261	EC:1.4.1.3	PREDICTED: glutamate dehydrogenase 2-like [Brassica napus]	NA	30.0212	28.5367	31.1249	1.83513	2.06964	2.4713	14.0655	3.81409	2.04828e-114	1.13136e-112	up	yes
MSTRG.8971	BraA03g041940.3C	BraA03g041940.3C	GO:0005794(Golgi apparatus);GO:0009507(chloroplast);GO:0009522(photosystem I);GO:0009535(chloroplast thylakoid membrane);GO:0009579(thylakoid);GO:0009637(response to blue light);GO:0009768(photosynthesis, light harvesting in photosystem I);GO:0009941(chloroplast envelope);GO:0010114(response to red light);GO:0010218(response to far red light);GO:0010287(plastoglobule);GO:0015979(photosynthesis);G…	00196(Photosynthesis - antenna proteins)	K08913	NA	PREDICTED: chlorophyll a-b binding protein 151, chloroplastic [Brassica rapa]	NA	8.32437	10.3372	11.9216	84.1056	77.9775	84.809	0.123873	-3.01307	2.76634e-114	1.52472e-112	down	yes
MSTRG.29695	BraA10g016870.3C	BraA10g016870.3C	GO:0004672(protein kinase activity);GO:0005524(ATP binding);GO:0005886(plasma membrane);GO:0006468(protein phosphorylation);GO:0009506(plasmodesma)	04075(Plant hormone signal transduction)	K14500	EC:2.7.11.1	PREDICTED: probable serine/threonine-protein kinase At5g41260 [Brassica rapa]	NA	21.0908	20.677	21.5577	1.28514	1.58036	1.492	14.5325	3.86121	2.79563e-114	1.5376e-112	up	yes
MSTRG.24092	BraA09g000180.3C	BraA09g000180.3C	GO:0003674(molecular_function);GO:0008150(biological_process);GO:0009507(chloroplast);GO:0009534(chloroplast thylakoid);GO:0009535(chloroplast thylakoid membrane);GO:0009579(thylakoid);GO:0009941(chloroplast envelope);GO:0010287(plastoglobule);GO:0016021(integral component of membrane)	NA	NA	NA	PREDICTED: protein CURVATURE THYLAKOID 1A, chloroplastic [Brassica rapa]	NA	15.5712	19.6618	16.1306	79.7674	72.8493	74.11	0.226544	-2.14214	3.65286e-114	2.00481e-112	down	yes
MSTRG.8958	BraA03g041810.3C	BraA03g041810.3C	GO:0005886(plasma membrane);GO:0016020(membrane);GO:0031225(anchored component of membrane);GO:0046658(anchored component of plasma membrane)	NA	NA	NA	PREDICTED: fasciclin-like arabinogalactan protein 7 [Brassica rapa]	NA	99.0849	103.25	103.863	5.96106	7.0143	7.22112	15.161	3.92229	5.48014e-114	3.00133e-112	up	yes
MSTRG.18468	BraA06g042270.3C	BraA06g042270.3C	GO:0004672(protein kinase activity);GO:0004674(protein serine/threonine kinase activity);GO:0005524(ATP binding);GO:0005886(plasma membrane);GO:0006468(protein phosphorylation);GO:0007169(transmembrane receptor protein tyrosine kinase signaling pathway);GO:0009793(embryo development ending in seed dormancy);GO:0016021(integral component of membrane)	04075(Plant hormone signal transduction)	K13415	EC:2.7.10.1;EC:2.7.11.1	PREDICTED: probable LRR receptor-like serine/threonine-protein kinase At2g24230 [Brassica rapa]	NA	3.38747	2.90113	3.4328	13.3282	13.7563	14.3987	0.234345	-2.09329	6.33529e-114	3.46235e-112	down	yes
MSTRG.16740	BraA06g018570.3C	BraA06g018570.3C	GO:0008152(metabolic process);GO:0009507(chloroplast);GO:0009570(chloroplast stroma);GO:0009941(chloroplast envelope);GO:0016787(hydrolase activity);GO:0046872(metal ion binding)	00740(Riboflavin metabolism)	K00861	EC:2.7.1.26	PREDICTED: haloacid dehalogenase-like hydrolase domain-containing protein At3g48420 [Brassica rapa]	NA	0.255066	0.335978	0.125447	10.5516	9.12805	8.26462	0.02564	-5.28546	6.87154e-114	3.74752e-112	down	yes
MSTRG.30646	BraA10g029620.3C	BraA10g029620.3C	GO:0004750(ribulose-phosphate 3-epimerase activity);GO:0005829(cytosol);GO:0005975(carbohydrate metabolic process);GO:0009052(pentose-phosphate shunt, non-oxidative branch);GO:0009409(response to cold);GO:0009507(chloroplast);GO:0009570(chloroplast stroma);GO:0009579(thylakoid);GO:0009624(response to nematode);GO:0009793(embryo development ending in seed dormancy);GO:0009941(chloroplast envelope)…	01200(Carbon metabolism);01230(Biosynthesis of amino acids);00030(Pentose phosphate pathway);00040(Pentose and glucuronate interconversions);00710(Carbon fixation in photosynthetic organisms)	K01783	EC:5.1.3.1	PREDICTED: ribulose-phosphate 3-epimerase, chloroplastic-like isoform X1 [Brassica rapa]	NA	6.45069	7.06601	6.38805	25.2322	26.4481	23.4158	0.265057	-1.91562	8.13296e-114	4.42614e-112	down	yes
MSTRG.18666	BraA06g044870.3C	BraA06g044870.3C	GO:0005576(extracellular region);GO:0009505(plant-type cell wall);GO:0009506(plasmodesma);GO:0009664(plant-type cell wall organization);GO:0009826(unidimensional cell growth);GO:0009828(plant-type cell wall loosening);GO:0016020(membrane);GO:0019953(sexual reproduction)	NA	NA	NA	PREDICTED: expansin-like A2 [Brassica rapa]	NA	175.528	166.314	172.601	11.002	11.0412	11.3406	15.4099	3.94579	8.89544e-114	4.83095e-112	up	yes
MSTRG.25946	BraA09g026000.3C	BraA09g026000.3C	GO:0005198(structural molecule activity);GO:0005515(protein binding);GO:0005634(nucleus);GO:0009409(response to cold);GO:0009507(chloroplast);GO:0009534(chloroplast thylakoid);GO:0009535(chloroplast thylakoid membrane);GO:0009570(chloroplast stroma);GO:0009579(thylakoid);GO:0009737(response to abscisic acid);GO:0010205(photoinhibition);GO:0010287(plastoglobule);GO:0010319(stromule);GO:0031977(thy…	NA	NA	NA	PREDICTED: probable plastid-lipid-associated protein 1, chloroplastic [Brassica rapa]	NA	0.0001	0.069737	0.0001	7.66848	6.35345	5.69612	0.00354685	-8.13925	9.17022e-114	4.96976e-112	down	yes
MSTRG.17189	BraA06g025880.3C	BraA06g025880.3C	GO:0043086(negative regulation of catalytic activity);GO:0046910(pectinesterase inhibitor activity)	00040(Pentose and glucuronate interconversions);00500(Starch and sucrose metabolism)	K01051	EC:3.1.1.11	PREDICTED: 21 kDa protein [Brassica rapa]	NA	647.495	628.325	626.955	31.6048	32.9959	38.1446	18.5193	4.21096	9.64436e-114	5.21581e-112	up	yes
MSTRG.2982	BraA01g044170.3C	BraA01g044170.3C	GO:0009507(chloroplast);GO:0016020(membrane);GO:0016021(integral component of membrane);GO:0031969(chloroplast membrane)	NA	NA	NA	BnaAnng12640D [Brassica napus]	NA	1.94332	2.17577	1.90129	11.7051	12.4801	11.1222	0.170513	-2.55205	1.62462e-113	8.74966e-112	down	yes
MSTRG.1492	BraA01g020550.3C	BraA01g020550.3C	GO:0002215(defense response to nematode);GO:0004553(hydrolase activity, hydrolyzing O-glycosyl compounds);GO:0005615(extracellular space);GO:0005618(cell wall);GO:0005774(vacuolar membrane);GO:0005975(carbohydrate metabolic process);GO:0009651(response to salt stress);GO:0009817(defense response to fungus, incompatible interaction);GO:0042973(glucan endo-1,3-beta-D-glucosidase activity);GO:004804…	00500(Starch and sucrose metabolism)	K19892	EC:3.2.1.39	PREDICTED: probable glucan endo-1,3-beta-glucosidase At4g16260 [Brassica rapa]	NA	0.17449	0.0527985	0.314164	14.0251	14.6797	12.7269	0.0130686	-6.25775	3.01751e-113	1.62176e-111	down	yes
MSTRG.14487	BraA05g030690.3C	BraA05g030690.3C	GO:0005515(protein binding);GO:0005634(nucleus);GO:0005737(cytoplasm);GO:0005773(vacuole);GO:0009409(response to cold);GO:0009506(plasmodesma);GO:0009507(chloroplast);GO:0009611(response to wounding);GO:0009651(response to salt stress);GO:0009753(response to jasmonic acid);GO:0010228(vegetative to reproductive phase transition of meristem);GO:0016020(membrane);GO:0030246(carbohydrate binding)	NA	NA	NA	PREDICTED: jacalin-related lectin 35 [Brassica rapa]	NA	162.664	186.923	192.207	3.59362	4.93072	5.76347	37.9201	5.24489	3.14191e-113	1.68512e-111	up	yes
MSTRG.25323	BraA09g015810.3C	BraA09g015810.3C	GO:0006869(lipid transport);GO:0008289(lipid binding)	03010(Ribosome)	K02883	NA	PREDICTED: 36.4 kDa proline-rich protein [Brassica rapa]	NA	184.404	208.387	234.565	6.04218	8.47735	7.69618	28.2393	4.81963	3.39396e-113	1.81654e-111	up	yes
MSTRG.20286	BraA07g025400.3C	BraA07g025400.3C	GO:0005515(protein binding);GO:0005737(cytoplasm);GO:0009414(response to water deprivation);GO:0009507(chloroplast);GO:0009535(chloroplast thylakoid membrane);GO:0009570(chloroplast stroma);GO:0009611(response to wounding);GO:0009617(response to bacterium);GO:0009620(response to fungus);GO:0009695(jasmonic acid biosynthetic process);GO:0009753(response to jasmonic acid);GO:0009941(chloroplast env…	00591(Linoleic acid metabolism);00592(alpha-Linolenic acid metabolism)	K00454	EC:1.13.11.12	BnaA07g19600D [Brassica napus]	NA	9.41844	10.2818	9.78159	75.5627	63.7477	61.7486	0.146633	-2.76972	4.65452e-113	2.48609e-111	down	yes
MSTRG.6217	BraA03g003270.3C	BraA03g003270.3C	GO:0003674(molecular_function);GO:0009507(chloroplast);GO:0009534(chloroplast thylakoid);GO:0009535(chloroplast thylakoid membrane);GO:0009579(thylakoid);GO:0009658(chloroplast organization);GO:0016021(integral component of membrane);GO:0045893(positive regulation of transcription, DNA-templated);GO:0080167(response to karrikin)	NA	NA	NA	PREDICTED: uncharacterized protein LOC103855755 [Brassica rapa]	NA	1.40886	2.14331	2.62745	30.3614	32.1489	34.5108	0.0636937	-3.97271	4.7744e-113	2.54488e-111	down	yes
MSTRG.28173	BraA09g060510.3C	BraA09g060510.3C	GO:0005737(cytoplasm);GO:0005829(cytosol);GO:0006006(glucose metabolic process);GO:0006096(glycolytic process);GO:0009507(chloroplast);GO:0009570(chloroplast stroma);GO:0009941(chloroplast envelope);GO:0016020(membrane);GO:0016620(oxidoreductase activity, acting on the aldehyde or oxo group of donors, NAD or NADP as acceptor);GO:0019253(reductive pentose-phosphate cycle);GO:0047100(glyceraldehyde…	01200(Carbon metabolism);00710(Carbon fixation in photosynthetic organisms)	K05298	EC:1.2.1.13	PREDICTED: glyceraldehyde-3-phosphate dehydrogenase GAPA2, chloroplastic-like isoform X1 [Brassica napus]	NA	25.5225	24.9337	25.8553	138.8	135.645	136.656	0.185627	-2.42952	6.92063e-113	3.68129e-111	down	yes
MSTRG.9111	BraA03g043890.3C	BraA03g043890.3C	GO:0003674(molecular_function);GO:0005886(plasma membrane);GO:0009505(plant-type cell wall);GO:0009651(response to salt stress);GO:0009825(multidimensional cell growth);GO:0009897(external side of plasma membrane);GO:0009930(longitudinal side of cell surface);GO:0010215(cellulose microfibril organization);GO:0016328(lateral plasma membrane);GO:0031225(anchored component of membrane);GO:0046658(an…	NA	NA	NA	PREDICTED: protein COBRA [Brassica napus]	NA	206.385	214.002	215.688	12.0915	14.1885	12.5706	16.3723	4.03319	7.48716e-113	3.97448e-111	up	yes
MSTRG.10413	BraA04g000230.3C	BraA04g000230.3C	GO:0002184(cytoplasmic translational termination);GO:0005507(copper ion binding);GO:0006412(translation);GO:0009507(chloroplast);GO:0009536(plastid);GO:0009570(chloroplast stroma);GO:0009579(thylakoid);GO:0009658(chloroplast organization);GO:0009793(embryo development ending in seed dormancy);GO:0009817(defense response to fungus, incompatible interaction);GO:0032544(plastid translation);GO:00427…	NA	NA	NA	PREDICTED: ribosome-recycling factor, chloroplastic-like [Brassica rapa]	NA	8.9926	8.02002	8.1087	27.3079	30.3834	28.1893	0.292515	-1.77342	9.26653e-113	4.90899e-111	down	yes
MSTRG.25732	BraA09g022250.3C	BraA09g022250.3C	NA	03030(DNA replication);03420(Nucleotide excision repair);03430(Mismatch repair);03440(Homologous recombination)	K07466	NA	BnaC07g27930D [Brassica napus]	NA	26.7397	22.8791	23.988	2.16246	2.46868	2.10906	10.9206	3.44898	2.08875e-112	1.10427e-110	up	yes
MSTRG.5980	BraA02g045720.3C	BraA02g045720.3C	GO:0005509(calcium ion binding);GO:0005515(protein binding);GO:0008266(poly(U) RNA binding);GO:0009507(chloroplast);GO:0009534(chloroplast thylakoid);GO:0009535(chloroplast thylakoid membrane);GO:0009543(chloroplast thylakoid lumen);GO:0009570(chloroplast stroma);GO:0009579(thylakoid);GO:0009654(photosystem II oxygen evolving complex);GO:0010205(photoinhibition);GO:0010207(photosystem II assembly…	00195(Photosynthesis)	K02716	NA	PREDICTED: oxygen-evolving enhancer protein 1-1, chloroplastic-like [Brassica rapa]	NA	20.7662	22.3718	21.7493	115.914	121.575	117.326	0.182877	-2.45106	2.27916e-112	1.20248e-110	down	yes
MSTRG.3120	BraA02g000890.3C	BraA02g000890.3C	GO:0003674(molecular_function);GO:0008150(biological_process);GO:0009507(chloroplast);GO:0009543(chloroplast thylakoid lumen);GO:0009579(thylakoid);GO:0031977(thylakoid lumen)	NA	NA	NA	PREDICTED: thylakoid lumenal 15.0 kDa protein 2, chloroplastic [Brassica rapa]	NA	0.622946	0.401957	0.866437	15.2162	15.1729	14.4309	0.0421986	-4.56666	2.38528e-112	1.25591e-110	down	yes
MSTRG.9067	BraA03g043300.3C	BraA03g043300.3C	GO:0005515(protein binding);GO:0005739(mitochondrion);GO:0005773(vacuole);GO:0005774(vacuolar membrane);GO:0005777(peroxisome);GO:0005778(peroxisomal membrane);GO:0005794(Golgi apparatus);GO:0005829(cytosol);GO:0006979(response to oxidative stress);GO:0009506(plasmodesma);GO:0009507(chloroplast);GO:0009514(glyoxysome);GO:0009536(plastid);GO:0009735(response to cytokinin);GO:0009941(chloroplast en…	00053(Ascorbate and aldarate metabolism);00480(Glutathione metabolism)	K00434	EC:1.11.1.11	PREDICTED: L-ascorbate peroxidase 3, peroxisomal-like [Brassica rapa]	NA	3.04919	1.91009	2.94727	22.6967	24.361	21.7478	0.114912	-3.1214	3.1395e-112	1.64967e-110	down	yes
MSTRG.7645	BraA03g022860.3C	BraA03g022860.3C	GO:0000272(polysaccharide catabolic process);GO:0004568(chitinase activity);GO:0005576(extracellular region);GO:0006032(chitin catabolic process);GO:0006952(defense response);GO:0008061(chitin binding);GO:0016998(cell wall macromolecule catabolic process)	00520(Amino sugar and nucleotide sugar metabolism)	K01183	EC:3.2.1.14	PREDICTED: basic endochitinase CHB4 [Brassica rapa]	NA	32.3859	34.21	36.7089	242.167	231.277	201.99	0.152946	-2.70891	3.41648e-112	1.79158e-110	down	yes
MSTRG.10164	BraA03g059840.3C	BraA03g059840.3C	GO:0005634(nucleus);GO:0006457(protein folding);GO:0009507(chloroplast);GO:0009536(plastid);GO:0009570(chloroplast stroma)	04141(Protein processing in endoplasmic reticulum)	K09517	NA	PREDICTED: chaperone protein dnaJ 11, chloroplastic [Brassica oleracea var. oleracea]	NA	26.557	26.0852	25.4024	120.386	119.501	128.743	0.211715	-2.2398	3.49796e-112	1.8306e-110	down	yes
MSTRG.15189	BraA05g039300.3C	BraA05g039300.3C	GO:0003674(molecular_function);GO:0005886(plasma membrane);GO:0008150(biological_process);GO:0031225(anchored component of membrane)	NA	NA	NA	PREDICTED: uncharacterized GPI-anchored protein At3g06035 [Brassica rapa]	NA	42.5996	49.9324	47.5014	2.69531	2.50164	2.95871	17.1701	4.10182	3.69091e-112	1.92768e-110	up	yes
MSTRG.2001	BraA01g029070.3C	BraA01g029070.3C	GO:0004672(protein kinase activity);GO:0004674(protein serine/threonine kinase activity);GO:0005524(ATP binding);GO:0005886(plasma membrane);GO:0009506(plasmodesma);GO:0016021(integral component of membrane);GO:0016301(kinase activity);GO:0030246(carbohydrate binding);GO:0031625(ubiquitin protein ligase binding);GO:0032497(detection of lipopolysaccharide);GO:0045087(innate immune response);GO:004…	00520(Amino sugar and nucleotide sugar metabolism)	K01183	EC:3.2.1.14	PREDICTED: G-type lectin S-receptor-like serine/threonine-protein kinase SD1-29 [Brassica rapa]	NA	1.11472	0.995736	1.16501	5.40823	4.93996	5.45718	0.207237	-2.27065	5.16703e-112	2.6932e-110	down	yes
MSTRG.15555	BraA06g002000.3C	BraA06g002000.3C	GO:0004553(hydrolase activity, hydrolyzing O-glycosyl compounds);GO:0005576(extracellular region);GO:0005634(nucleus);GO:0005773(vacuole);GO:0005777(peroxisome);GO:0005783(endoplasmic reticulum);GO:0005788(endoplasmic reticulum lumen);GO:0005975(carbohydrate metabolic process);GO:0008422(beta-glucosidase activity);GO:0009414(response to water deprivation);GO:0009506(plasmodesma);GO:0009507(chloro…	00906(Carotenoid biosynthesis)	K15748	EC:3.2.1.175	PREDICTED: beta-D-glucopyranosyl abscisate beta-glucosidase-like [Brassica napus]	NA	662.789	751.621	822.652	17.8583	23.4776	25.8619	33.2907	5.05705	5.63014e-112	2.92869e-110	up	yes
MSTRG.8916	BraA03g041290.3C;BraA03g041310.3C;BraA03g041300.3C	BraA03g041290.3C;BraA03g041310.3C;BraA03g041300.3C	GO:0000911(cytokinesis by cell plate formation);GO:0005484(SNAP receptor activity);GO:0005515(protein binding);GO:0005634(nucleus);GO:0005886(plasma membrane);GO:0009504(cell plate);GO:0009507(chloroplast);GO:0009612(response to mechanical stimulus);GO:0009737(response to abscisic acid);GO:0015031(protein transport);GO:0016021(integral component of membrane);GO:0016192(vesicle-mediated transport)…	04130(SNARE interactions in vesicular transport);04130(SNARE interactions in vesicular transport)	K08509	NA	PREDICTED: SNAP25 homologous protein SNAP33-like [Brassica rapa];BnaA03g37550D [Brassica napus]	NA	4.58154	3.79328	3.61401	16.2565	16.6661	15.5156	0.247508	-2.01445	5.78215e-112	3.00174e-110	down	yes
MSTRG.25203	BraA09g014110.3C	BraA09g014110.3C	GO:0005507(copper ion binding);GO:0005886(plasma membrane);GO:0009055(electron carrier activity);GO:0031225(anchored component of membrane);GO:0046658(anchored component of plasma membrane)	NA	NA	NA	PREDICTED: mavicyanin [Brassica rapa]	NA	76.1529	75.1792	72.521	6.78994	5.53405	6.24252	12.0568	3.59178	6.30922e-112	3.26881e-110	up	yes
MSTRG.16591	BraA06g016530.3C	BraA06g016530.3C	GO:0003674(molecular_function);GO:0005634(nucleus);GO:0008150(biological_process)	NA	NA	NA	PREDICTED: protein MIZU-KUSSEI 1 [Brassica rapa]	NA	2.26379	1.92742	1.71758	17.0381	15.6944	15.879	0.121551	-3.04036	7.55125e-112	3.89672e-110	down	yes
MSTRG.28023	BraA09g057760.3C	BraA09g057760.3C	GO:0003714(transcription corepressor activity);GO:0005515(protein binding);GO:0005634(nucleus);GO:0006351(transcription, DNA-templated);GO:0006355(regulation of transcription, DNA-templated);GO:0006952(defense response);GO:0009611(response to wounding);GO:0009753(response to jasmonic acid);GO:0031347(regulation of defense response);GO:1903507(negative regulation of nucleic acid-templated transcri…	04075(Plant hormone signal transduction)	K13464	NA	PREDICTED: protein TIFY 11A-like [Brassica napus]	NA	46.8445	50.5418	48.5039	4.796	4.5888	4.12757	10.7968	3.43253	7.7648e-112	3.99895e-110	up	yes
MSTRG.24116	BraA09g001100.3C	BraA09g001100.3C	GO:0005515(protein binding);GO:0005886(plasma membrane);GO:0009496(plastoquinol--plastocyanin reductase activity);GO:0009507(chloroplast);GO:0009512(cytochrome b6f complex);GO:0009534(chloroplast thylakoid);GO:0009535(chloroplast thylakoid membrane);GO:0009579(thylakoid);GO:0009767(photosynthetic electron transport chain);GO:0009941(chloroplast envelope);GO:0010196(nonphotochemical quenching);GO:…	00195(Photosynthesis)	K02636	EC:1.10.9.1	PREDICTED: cytochrome b6-f complex iron-sulfur subunit, chloroplastic [Brassica rapa]	NA	31.0576	29.6101	28.3627	157.957	164.475	170.958	0.180446	-2.47036	7.91305e-112	4.06721e-110	down	yes
MSTRG.566	BraA01g007240.3C	BraA01g007240.3C	GO:0003824(catalytic activity);GO:0005737(cytoplasm);GO:0005829(cytosol);GO:0006508(proteolysis);GO:0008233(peptidase activity);GO:0019760(glucosinolate metabolic process);GO:0034722(gamma-glutamyl-peptidase activity)	NA	NA	NA	PREDICTED: gamma-glutamyl peptidase 1-like [Brassica rapa]	NA	32.782	41.6971	38.8723	2.01538	2.21688	2.60174	16.5864	4.05193	8.71455e-112	4.4703e-110	up	yes
MSTRG.8065	BraA03g028730.3C	BraA03g028730.3C	GO:0005737(cytoplasm);GO:0016020(membrane);GO:0016706(oxidoreductase activity, acting on paired donors, with incorporation or reduction of molecular oxygen, 2-oxoglutarate as one donor, and incorporation of one atom each of oxygen into both donors);GO:0019761(glucosinolate biosynthetic process);GO:0046872(metal ion binding);GO:0051213(dioxygenase activity);GO:0055114(oxidation-reduction process)	00904(Diterpenoid biosynthesis)	K05282	EC:1.14.11.12	PREDICTED: probable 2-oxoglutarate-dependent dioxygenase AOP1 [Brassica rapa]	NA	14.3889	14.2063	14.7254	0.323281	0.344143	0.439591	39.1328	5.29031	9.45248e-112	4.83926e-110	up	yes
MSTRG.24908	BraA09g010000.3C	BraA09g010000.3C	GO:0004760(serine-pyruvate transaminase activity);GO:0005777(peroxisome);GO:0005886(plasma membrane);GO:0008453(alanine-glyoxylate transaminase activity);GO:0009507(chloroplast);GO:0009570(chloroplast stroma);GO:0009853(photorespiration);GO:0016020(membrane);GO:0048046(apoplast);GO:0050281(serine-glyoxylate transaminase activity)	01200(Carbon metabolism);00630(Glyoxylate and dicarboxylate metabolism);00250(Alanine, aspartate and glutamate metabolism);00260(Glycine, serine and threonine metabolism);04146(Peroxisome)	K00830	EC:2.6.1.44;EC:2.6.1.45	PREDICTED: serine--glyoxylate aminotransferase [Brassica rapa]	NA	27.7996	23.9071	22.8681	155.46	163.728	149.798	0.159013	-2.65278	9.49557e-112	4.85173e-110	down	yes
MSTRG.6456	BraA03g006230.3C	BraA03g006230.3C	GO:0003723(RNA binding);GO:0003735(structural constituent of ribosome);GO:0005829(cytosol);GO:0005840(ribosome);GO:0006412(translation);GO:0009507(chloroplast);GO:0009570(chloroplast stroma);GO:0009941(chloroplast envelope);GO:0015935(small ribosomal subunit);GO:0019843(rRNA binding);GO:0042254(ribosome biogenesis)	03010(Ribosome)	K02952	NA	PREDICTED: 30S ribosomal protein S13, chloroplastic [Brassica rapa]	NA	10.6085	9.37473	8.86164	37.2892	38.792	40.6225	0.247163	-2.01647	1.16076e-111	5.91918e-110	down	yes
MSTRG.13297	BraA05g010690.3C	BraA05g010690.3C	GO:0005794(Golgi apparatus);GO:0009416(response to light stimulus);GO:0009507(chloroplast);GO:0009522(photosystem I);GO:0009534(chloroplast thylakoid);GO:0009535(chloroplast thylakoid membrane);GO:0009579(thylakoid);GO:0009768(photosynthesis, light harvesting in photosystem I);GO:0009769(photosynthesis, light harvesting in photosystem II);GO:0009941(chloroplast envelope);GO:0010287(plastoglobule)…	00196(Photosynthesis - antenna proteins)	K08912	NA	PREDICTED: chlorophyll a-b binding protein 1, chloroplastic-like [Brassica napus]	NA	1.17686	2.75492	2.2406	89.1049	76.2145	94.3801	0.0237674	-5.39487	1.17842e-111	5.99747e-110	down	yes
MSTRG.11015	BraA04g009080.3C	BraA04g009080.3C	GO:0009507(chloroplast);GO:0016787(hydrolase activity)	NA	NA	NA	PREDICTED: uncharacterized protein LOC103863664 [Brassica rapa]	NA	0.046921	0.132093	0.0001	8.09903	6.82884	7.10366	0.00812989	-6.94255	1.36185e-111	6.91741e-110	down	yes
MSTRG.757	BraA01g009870.3C	BraA01g009870.3C	GO:0003677(DNA binding);GO:0003700(transcription factor activity, sequence-specific DNA binding);GO:0005515(protein binding);GO:0005634(nucleus);GO:0006351(transcription, DNA-templated);GO:0006355(regulation of transcription, DNA-templated);GO:0009637(response to blue light);GO:0009965(leaf morphogenesis);GO:0030154(cell differentiation);GO:0045962(positive regulation of development, heterochroni…	NA	NA	NA	PREDICTED: transcription factor TCP2 [Brassica rapa]	NA	6.77124	6.48359	6.11738	22.813	25.6121	23.1642	0.270602	-1.88575	1.63619e-111	8.29461e-110	down	yes
MSTRG.20677	BraA07g030750.3C	BraA07g030750.3C	GO:0003700(transcription factor activity, sequence-specific DNA binding);GO:0005634(nucleus);GO:0006355(regulation of transcription, DNA-templated);GO:0008270(zinc ion binding)	04712(Circadian rhythm - plant)	K12135	NA	PREDICTED: zinc finger protein CONSTANS-LIKE 6-like [Brassica rapa]	NA	0.0001	0.0001	0.0001	6.82068	7.02328	3.25051	1.75495e-05	-15.7982	2.14555e-111	1.08556e-109	down	yes
MSTRG.6074	BraA03g001030.3C	BraA03g001030.3C	GO:0004722(protein serine/threonine phosphatase activity);GO:0005515(protein binding);GO:0005634(nucleus);GO:0005737(cytoplasm);GO:0006470(protein dephosphorylation);GO:0016791(phosphatase activity);GO:0046872(metal ion binding);GO:1900056(negative regulation of leaf senescence)	00010(Glycolysis / Gluconeogenesis);00040(Pentose and glucuronate interconversions);00053(Ascorbate and aldarate metabolism);00620(Pyruvate metabolism);00071(Fatty acid degradation);00561(Glycerolipid metabolism);00280(Valine, leucine and isoleucine degradation);00310(Lysine degradation);00330(Arginine and proline metabolism);00340(Histidine metabolism);00380(Tryptophan metabolism);00410(beta-Ala…	K00128	EC:1.2.1.3	PREDICTED: probable protein phosphatase 2C 67 [Brassica rapa]	NA	0.0001	0.0001	0.0001	3.32262	2.91701	3.85399	2.97218e-05	-15.0381	2.19818e-111	1.11002e-109	down	yes
MSTRG.276	BraA01g003490.3C	BraA01g003490.3C	GO:0009507(chloroplast);GO:0048255(mRNA stabilization)	NA	NA	NA	PREDICTED: pentatricopeptide repeat-containing protein MRL1, chloroplastic isoform X1 [Brassica rapa]	NA	2.74637	2.80288	3.02066	15.7704	13.9481	14.4279	0.194125	-2.36495	2.42185e-111	1.22059e-109	down	yes
MSTRG.15413	BraA05g042610.3C	BraA05g042610.3C	GO:0003677(DNA binding);GO:0005634(nucleus);GO:0006355(regulation of transcription, DNA-templated)	NA	NA	NA	PREDICTED: protein LIGHT-DEPENDENT SHORT HYPOCOTYLS 2 [Brassica rapa]	NA	26.9603	23.8004	25.5295	0.10399	0.341475	0.188938	120.255	6.90996	2.53599e-111	1.27563e-109	up	yes
MSTRG.12934	BraA05g005410.3C	BraA05g005410.3C	GO:0003674(molecular_function);GO:0005515(protein binding);GO:0005739(mitochondrion);GO:0005777(peroxisome);GO:0005778(peroxisomal membrane);GO:0005779(integral component of peroxisomal membrane);GO:0007031(peroxisome organization);GO:0009507(chloroplast);GO:0016559(peroxisome fission);GO:0042802(identical protein binding);GO:0044375(regulation of peroxisome size)	04146(Peroxisome)	K13352	NA	PREDICTED: peroxisomal membrane protein 11D-like [Brassica rapa]	NA	0.0001	0.24136	0.130332	12.8501	14.5804	12.2489	0.00936989	-6.73775	3.12633e-111	1.56953e-109	down	yes
MSTRG.20496	BraA07g028240.3C	BraA07g028240.3C	GO:0003677(DNA binding);GO:0003700(transcription factor activity, sequence-specific DNA binding);GO:0005634(nucleus);GO:0006355(regulation of transcription, DNA-templated);GO:0009751(response to salicylic acid);GO:0009753(response to jasmonic acid)	00190(Oxidative phosphorylation);00860(Porphyrin and chlorophyll metabolism)	K02259	NA	PREDICTED: transcription factor MYB122-like [Brassica rapa]	NA	54.0599	55.0565	55.1545	3.11605	4.23911	4.17605	14.2458	3.83246	3.73832e-111	1.87314e-109	up	yes
MSTRG.15537	BraA06g001720.3C	BraA06g001720.3C	GO:0003674(molecular_function);GO:0008150(biological_process);GO:0009507(chloroplast);GO:0016021(integral component of membrane)	04146(Peroxisome)	K13348	NA	BnaA06g01790D [Brassica napus]	NA	3.28999	3.58279	3.23079	16.2037	15.8557	19.0445	0.197707	-2.33857	4.37261e-111	2.18672e-109	down	yes
MSTRG.25124	BraA09g013000.3C	BraA09g013000.3C	GO:0005737(cytoplasm);GO:0008150(biological_process)	04144(Endocytosis)	K12486	NA	PREDICTED: C2 domain-containing protein At1g63220 isoform X1 [Brassica rapa]	NA	18.0231	18.3873	16.6676	0.0001	0.0001	0.0001	176927	17.4328	4.75447e-111	2.37312e-109	up	yes
MSTRG.30638	BraA10g029560.3C	BraA10g029560.3C	GO:0005576(extracellular region);GO:0005618(cell wall);GO:0005829(cytosol);GO:0006952(defense response);GO:0007165(signal transduction);GO:0009505(plant-type cell wall);GO:0009506(plasmodesma);GO:0016020(membrane);GO:0090353(polygalacturonase inhibitor activity)	04626(Plant-pathogen interaction)	K13420	EC:2.7.11.1	PREDICTED: polygalacturonase inhibitor 2-like [Brassica rapa]	NA	40.219	39.3922	35.4242	2.24092	2.65408	2.21589	16.1774	4.0159	6.92336e-111	3.44772e-109	up	yes
MSTRG.21330	BraA07g039280.3C	BraA07g039280.3C	GO:0003924(GTPase activity);GO:0005198(structural molecule activity);GO:0005200(structural constituent of cytoskeleton);GO:0005525(GTP binding);GO:0005737(cytoplasm);GO:0005773(vacuole);GO:0005874(microtubule);GO:0007017(microtubule-based process);GO:0009416(response to light stimulus);GO:0009826(unidimensional cell growth)	04145(Phagosome)	K07375	NA	PREDICTED: tubulin beta-1 chain [Brassica rapa]	NA	1314.6	1232.5	1249.51	70.4284	76.1168	77.2475	16.9649	4.08448	6.93404e-111	3.44772e-109	up	yes
MSTRG.12976	BraA05g006100.3C	BraA05g006100.3C	GO:0005737(cytoplasm);GO:0016740(transferase activity);GO:0016747(transferase activity, transferring acyl groups other than amino-acyl groups);GO:0080167(response to karrikin)	00940(Phenylpropanoid biosynthesis);00945(Stilbenoid, diarylheptanoid and gingerol biosynthesis);00941(Flavonoid biosynthesis)	K13065	EC:2.3.1.133	PREDICTED: uncharacterized acetyltransferase At3g50280 [Brassica rapa]	NA	1.50537	0.783919	0.930766	17.5676	16.428	15.8187	0.0646414	-3.9514	7.18377e-111	3.56505e-109	down	yes
MSTRG.7754	BraA03g024480.3C	BraA03g024480.3C	GO:0003674(molecular_function);GO:0009416(response to light stimulus);GO:0009507(chloroplast);GO:0009570(chloroplast stroma);GO:0009744(response to sucrose);GO:0009941(chloroplast envelope);GO:0019253(reductive pentose-phosphate cycle);GO:0034605(cellular response to heat);GO:0043234(protein complex);GO:0070417(cellular response to cold);GO:0071454(cellular response to anoxia);GO:0080153(negative…	NA	NA	NA	PREDICTED: calvin cycle protein CP12-1, chloroplastic isoform X1 [Brassica rapa]	NA	33.674	38.5389	38.6923	204.596	202.786	231.405	0.173619	-2.52601	7.975e-111	3.95014e-109	down	yes
MSTRG.4495	BraA02g020900.3C	BraA02g020900.3C	GO:0004866(endopeptidase inhibitor activity);GO:0005515(protein binding);GO:0005618(cell wall);GO:0009507(chloroplast);GO:0048046(apoplast);GO:0080027(response to herbivore)	NA	NA	NA	Kunitz-type cysteine protease inhibitor [Brassica rapa]	NA	1062.43	1091.05	1035.6	63.7777	68.0044	61.9894	16.4579	4.04071	1.21922e-110	6.02748e-109	up	yes
MSTRG.22082	BraA08g006950.3C	BraA08g006950.3C	GO:0005515(protein binding);GO:0009507(chloroplast);GO:0009534(chloroplast thylakoid);GO:0009535(chloroplast thylakoid membrane);GO:0009538(photosystem I reaction center);GO:0009579(thylakoid);GO:0009941(chloroplast envelope);GO:0010287(plastoglobule);GO:0015979(photosynthesis);GO:0016020(membrane);GO:0016021(integral component of membrane);GO:0019684(photosynthesis, light reaction)	00195(Photosynthesis)	K02699	NA	BnaA08g04820D [Brassica napus]	NA	15.3613	15.044	16.1924	76.8529	78.7728	72.078	0.204642	-2.28883	1.80792e-110	8.92081e-109	down	yes
MSTRG.11326	BraA04g013980.3C	BraA04g013980.3C	GO:0005794(Golgi apparatus);GO:0008150(biological_process);GO:0016021(integral component of membrane);GO:0016740(transferase activity);GO:0016757(transferase activity, transferring glycosyl groups)	NA	NA	NA	PREDICTED: uncharacterized protein LOC103864083 [Brassica rapa]	NA	32.4113	33.0487	36.8554	3.09515	2.81169	3.31892	11.0902	3.47121	2.02181e-110	9.95723e-109	up	yes
MSTRG.8408	BraA03g033310.3C	BraA03g033310.3C	GO:0003779(actin binding);GO:0005886(plasma membrane);GO:0016021(integral component of membrane)	04626(Plant-pathogen interaction)	K18875	NA	PREDICTED: formin-like protein 10 [Brassica rapa]	NA	36.1187	41.9807	42.3092	2.55202	2.59074	2.7533	15.2492	3.93066	2.03613e-110	1.00087e-108	up	yes
MSTRG.25874	BraA09g024650.3C	BraA09g024650.3C	GO:0000311(plastid large ribosomal subunit);GO:0003735(structural constituent of ribosome);GO:0006412(translation);GO:0009507(chloroplast);GO:0009570(chloroplast stroma);GO:0009735(response to cytokinin);GO:0009941(chloroplast envelope)	03010(Ribosome)	K02876	NA	PREDICTED: 50S ribosomal protein L15, chloroplastic [Brassica rapa]	NA	9.16229	8.34321	8.61017	29.8853	31.1277	29.7086	0.287866	-1.79653	2.53828e-110	1.24534e-108	down	yes
MSTRG.29864	BraA10g019420.3C	BraA10g019420.3C	GO:0006810(transport);GO:0009507(chloroplast);GO:0009535(chloroplast thylakoid membrane);GO:0010598(NAD(P)H dehydrogenase complex (plastoquinone));GO:0016021(integral component of membrane);GO:0016491(oxidoreductase activity);GO:0048038(quinone binding);GO:0055114(oxidation-reduction process)	NA	NA	NA	PREDICTED: NAD(P)H-quinone oxidoreductase subunit U, chloroplastic [Brassica rapa]	NA	0.0001	0.0001	0.0001	4.96256	4.4161	4.57045	2.15067e-05	-15.5049	2.73656e-110	1.34009e-108	down	yes
MSTRG.434	BraA01g005600.3C	BraA01g005600.3C	GO:0003674(molecular_function);GO:0005576(extracellular region);GO:0008150(biological_process);GO:0009505(plant-type cell wall)	NA	NA	NA	PREDICTED: uncharacterized protein LOC103850912 [Brassica rapa]	NA	256.181	246.792	260.053	16.9579	17.4054	17.1195	14.821	3.88957	2.95366e-110	1.44367e-108	up	yes
MSTRG.5789	BraA02g042590.3C	BraA02g042590.3C	GO:0004185(serine-type carboxypeptidase activity);GO:0005576(extracellular region);GO:0005773(vacuole);GO:0006508(proteolysis);GO:0009505(plant-type cell wall);GO:0051603(proteolysis involved in cellular protein catabolic process)	00460(Cyanoamino acid metabolism)	K08249	EC:4.1.2.11	PREDICTED: serine carboxypeptidase-like 34 [Brassica rapa]	NA	11.6949	13.668	12.4325	65.5916	70.91	69.5889	0.183392	-2.447	9.91652e-110	4.8378e-108	down	yes
MSTRG.25357	BraA09g016320.3C	BraA09g016320.3C	GO:0005515(protein binding);GO:0009409(response to cold);GO:0009507(chloroplast);GO:0009522(photosystem I);GO:0009534(chloroplast thylakoid);GO:0009535(chloroplast thylakoid membrane);GO:0009579(thylakoid);GO:0009644(response to high light intensity);GO:0009645(response to low light intensity stimulus);GO:0009735(response to cytokinin);GO:0009768(photosynthesis, light harvesting in photosystem I)…	00196(Photosynthesis - antenna proteins)	K08909	NA	PREDICTED: photosystem I chlorophyll a/b-binding protein 3-1, chloroplastic [Brassica rapa]	NA	26.2188	21.9606	21.0325	149.553	141.716	156.798	0.154468	-2.69462	1.29288e-109	6.29552e-108	down	yes
MSTRG.4512	BraA02g021090.3C	BraA02g021090.3C	GO:0006952(defense response);GO:0009507(chloroplast);GO:0009555(pollen development);GO:0009611(response to wounding);GO:0009617(response to bacterium);GO:0009695(jasmonic acid biosynthetic process);GO:0009901(anther dehiscence);GO:0010193(response to ozone);GO:0016165(linoleate 13S-lipoxygenase activity);GO:0031408(oxylipin biosynthetic process);GO:0034440(lipid oxidation);GO:0040007(growth);GO:0…	00591(Linoleic acid metabolism);00592(alpha-Linolenic acid metabolism)	K00454	EC:1.13.11.12	PREDICTED: lipoxygenase 4, chloroplastic [Brassica rapa]	NA	101.268	105.073	108.373	4.90857	6.21795	5.87732	18.5084	4.21011	1.97807e-109	9.61388e-108	up	yes
MSTRG.28565	BraA09g064740.3C	BraA09g064740.3C	GO:0005576(extracellular region);GO:0016020(membrane);GO:0016829(lyase activity);GO:0030570(pectate lyase activity);GO:0045490(pectin catabolic process);GO:0046872(metal ion binding)	00040(Pentose and glucuronate interconversions)	K01728	EC:4.2.2.2	PREDICTED: probable pectate lyase 1 isoform X2 [Brassica rapa]	NA	12.8914	12.4498	11.8916	0.104465	0.262618	0.197038	66.0013	6.04442	2.43183e-109	1.17971e-107	up	yes
MSTRG.19596	BraA07g016020.3C	BraA07g016020.3C	GO:0003777(microtubule motor activity);GO:0005524(ATP binding);GO:0005634(nucleus);GO:0005874(microtubule);GO:0008017(microtubule binding)	04144(Endocytosis)	K10396	NA	PREDICTED: kinesin-like protein KIN-6 [Brassica rapa]	NA	5.92429	6.4732	6.00371	0.297926	0.267392	0.265159	22.1574	4.46972	2.79542e-109	1.35356e-107	up	yes
MSTRG.12469	BraA04g031640.3C	BraA04g031640.3C	GO:0000060(protein import into nucleus, translocation);GO:0003677(DNA binding);GO:0003700(transcription factor activity, sequence-specific DNA binding);GO:0005515(protein binding);GO:0005634(nucleus);GO:0005737(cytoplasm);GO:0006351(transcription, DNA-templated);GO:0008134(transcription factor binding);GO:0009409(response to cold);GO:0009739(response to gibberellin);GO:0009908(flower development)…	03060(Protein export)	K03217	NA	PREDICTED: MADS-box protein SOC1-like [Brassica rapa]	NA	0.285511	0.168772	0.100557	7.09361	7.50836	6.88937	0.0258169	-5.27554	2.80971e-109	1.35794e-107	down	yes
MSTRG.19183	BraA07g009380.3C	BraA07g009380.3C	GO:0000481(maturation of 5S rRNA);GO:0003723(RNA binding);GO:0005634(nucleus);GO:0005730(nucleolus);GO:0005840(ribosome);GO:0009409(response to cold);GO:0009507(chloroplast);GO:0009570(chloroplast stroma);GO:0009737(response to abscisic acid);GO:0032040(small-subunit processome);GO:0032508(DNA duplex unwinding);GO:0034337(RNA folding)	03010(Ribosome)	K02945	NA	PREDICTED: uncharacterized protein LOC103828714 [Brassica rapa]	NA	6.11414	6.02044	6.08966	21.8006	23.0067	20.2635	0.280068	-1.83615	4.73081e-109	2.28215e-107	down	yes
MSTRG.14123	BraA05g025380.3C	BraA05g025380.3C	GO:0008194(UDP-glycosyltransferase activity);GO:0009813(flavonoid biosynthetic process);GO:0016757(transferase activity, transferring glycosyl groups);GO:0043231(intracellular membrane-bounded organelle);GO:0052696(flavonoid glucuronidation);GO:0080043(quercetin 3-O-glucosyltransferase activity);GO:0080044(quercetin 7-O-glucosyltransferase activity)	00942(Anthocyanin biosynthesis)	K12938	EC:2.4.1.-	PREDICTED: UDP-glycosyltransferase 71B2 [Brassica rapa]	NA	0.432776	0.535055	0.359536	6.05736	6.95371	6.12605	0.0693609	-3.84973	5.46484e-109	2.63135e-107	down	yes
MSTRG.4064	BraA02g014330.3C	BraA02g014330.3C	GO:0005634(nucleus)	NA	NA	NA	PREDICTED: uncharacterized protein LOC103852006 isoform X1 [Brassica rapa]	NA	0.1323	0.153201	0.192417	5.69275	5.30993	5.79121	0.0284578	-5.13503	5.59285e-109	2.68799e-107	down	yes
MSTRG.3754	BraA02g009850.3C	BraA02g009850.3C	GO:0008150(biological_process);GO:0009507(chloroplast);GO:0046872(metal ion binding)	NA	NA	NA	PREDICTED: stress-response A/B barrel domain-containing protein At5g22580-like [Brassica rapa]	NA	354.848	383.749	379.469	27.9512	26.9326	28.256	13.448	3.74932	7.3049e-109	3.50432e-107	up	yes
MSTRG.27414	BraA09g049160.3C	BraA09g049160.3C	GO:0005524(ATP binding);GO:0005774(vacuolar membrane);GO:0005886(plasma membrane);GO:0008559(xenobiotic-transporting ATPase activity);GO:0016021(integral component of membrane);GO:0042626(ATPase activity, coupled to transmembrane movement of substances)	02010(ABC transporters)	K05666	NA	PREDICTED: ABC transporter C family member 10 [Brassica rapa]	NA	0.382222	0.479009	0.343336	2.92322	3.04297	3.0147	0.134126	-2.89834	4.94589e-108	2.35954e-106	down	yes
MSTRG.15872	BraA06g006230.3C	BraA06g006230.3C	GO:0000272(polysaccharide catabolic process);GO:0003723(RNA binding);GO:0003824(catalytic activity);GO:0005515(protein binding);GO:0005773(vacuole);GO:0005777(peroxisome);GO:0005794(Golgi apparatus);GO:0005840(ribosome);GO:0005996(monosaccharide metabolic process);GO:0006364(rRNA processing);GO:0007623(circadian rhythm);GO:0009409(response to cold);GO:0009506(plasmodesma);GO:0009507(chloroplast);…	NA	NA	NA	PREDICTED: chloroplast stem-loop binding protein of 41 kDa b, chloroplastic [Brassica rapa]	NA	14.8804	12.7152	13.1431	69.2961	71.9461	70.5134	0.192385	-2.37793	5.43609e-108	2.58864e-106	down	yes
MSTRG.20902	BraA07g033870.3C	BraA07g033870.3C	GO:0004672(protein kinase activity);GO:0004674(protein serine/threonine kinase activity);GO:0005515(protein binding);GO:0005524(ATP binding);GO:0006468(protein phosphorylation);GO:0007623(circadian rhythm);GO:0009507(chloroplast);GO:0009535(chloroplast thylakoid membrane);GO:0009643(photosynthetic acclimation);GO:0016301(kinase activity);GO:0042548(regulation of photosynthesis, light reaction);GO…	03008(Ribosome biogenesis in eukaryotes);04712(Circadian rhythm - plant)	K03097	EC:2.7.11.1	PREDICTED: serine/threonine-protein kinase STN7, chloroplastic [Brassica rapa]	NA	9.99133	9.4616	8.52554	47.626	46.9727	51.2079	0.191888	-2.38167	5.45341e-108	2.59212e-106	down	yes
MSTRG.17312	BraA06g027510.3C	BraA06g027510.3C	GO:0005516(calmodulin binding);GO:0009507(chloroplast);GO:0009522(photosystem I);GO:0009534(chloroplast thylakoid);GO:0009535(chloroplast thylakoid membrane);GO:0009543(chloroplast thylakoid lumen);GO:0009579(thylakoid);GO:0009773(photosynthetic electron transport in photosystem I);GO:0015979(photosynthesis);GO:0030093(chloroplast photosystem I)	00195(Photosynthesis)	K02701	NA	PREDICTED: photosystem I reaction center subunit N, chloroplastic isoform X1 [Brassica rapa]	NA	17.995	15.8776	17.3155	84.7155	79.5526	82.3058	0.207597	-2.26814	6.10406e-108	2.89607e-106	down	yes
MSTRG.12756	BraA05g003010.3C	BraA05g003010.3C	GO:0005773(vacuole);GO:0005794(Golgi apparatus);GO:0009506(plasmodesma);GO:0016021(integral component of membrane);GO:0016413(O-acetyltransferase activity);GO:0071554(cell wall organization or biogenesis)	NA	NA	NA	BnaA05g34290D [Brassica napus]	NA	29.4483	29.1243	31.3471	1.52355	1.36796	0.9618	23.3357	4.54447	6.39656e-108	3.0293e-106	up	yes
MSTRG.21334	BraA07g039320.3C	BraA07g039320.3C	GO:0003674(molecular_function);GO:0005576(extracellular region);GO:0005618(cell wall);GO:0006952(defense response);GO:0009625(response to insect);GO:0009723(response to ethylene);GO:0009751(response to salicylic acid);GO:0009753(response to jasmonic acid);GO:0009861(jasmonic acid and ethylene-dependent systemic resistance);GO:0031640(killing of cells of other organism);GO:0050832(defense response…	NA	NA	NA	PREDICTED: defensin-like protein 4 [Brassica rapa]	NA	491.965	419.65	429.104	3002.86	2848.69	2762.7	0.15564	-2.68372	9.66247e-108	4.55931e-106	down	yes
MSTRG.6729	BraA03g009830.3C	BraA03g009830.3C	GO:0001666(response to hypoxia);GO:0005829(cytosol);GO:0005985(sucrose metabolic process);GO:0005986(sucrose biosynthetic process);GO:0006970(response to osmotic stress);GO:0008194(UDP-glycosyltransferase activity);GO:0009409(response to cold);GO:0009413(response to flooding);GO:0009414(response to water deprivation);GO:0009506(plasmodesma);GO:0009744(response to sucrose);GO:0009749(response to g…	00500(Starch and sucrose metabolism)	K00695	EC:2.4.1.13	PREDICTED: sucrose synthase 1-like [Brassica napus]	NA	37.8375	42.6416	45.4	1.31424	1.15505	1.80118	29.4767	4.8815	1.01791e-107	4.79434e-106	up	yes
MSTRG.16603	BraA06g016710.3C	BraA06g016710.3C	GO:0004674(protein serine/threonine kinase activity);GO:0005509(calcium ion binding);GO:0005524(ATP binding);GO:0005623(cell);GO:0005886(plasma membrane);GO:0006468(protein phosphorylation);GO:0007166(cell surface receptor signaling pathway);GO:0009311(oligosaccharide metabolic process);GO:0009751(response to salicylic acid);GO:0009826(unidimensional cell growth);GO:0009992(cellular water homeost…	NA	NA	NA	PREDICTED: wall-associated receptor kinase 5-like [Brassica napus]	NA	0.223092	0.176977	0.175419	2.95055	2.98337	2.98039	0.0645578	-3.95326	1.52372e-107	7.16368e-106	down	yes
MSTRG.29158	BraA10g007760.3C	BraA10g007760.3C	GO:0009507(chloroplast);GO:0009517(PSII associated light-harvesting complex II);GO:0009523(photosystem II);GO:0009534(chloroplast thylakoid);GO:0009535(chloroplast thylakoid membrane);GO:0009579(thylakoid);GO:0010027(thylakoid membrane organization);GO:0010196(nonphotochemical quenching);GO:0015979(photosynthesis);GO:0016020(membrane);GO:0016021(integral component of membrane);GO:0016168(chloroph…	00195(Photosynthesis)	K03542	NA	PREDICTED: photosystem II 22 kDa protein, chloroplastic [Brassica rapa]	NA	13.983	11.1001	15.5384	96.9947	100.628	91.0201	0.140732	-2.82897	1.91451e-107	8.98467e-106	down	yes
MSTRG.18865	BraA07g003080.3C	BraA07g003080.3C	GO:0003674(molecular_function);GO:0005737(cytoplasm);GO:0005886(plasma membrane);GO:0009409(response to cold);GO:0009414(response to water deprivation);GO:0009644(response to high light intensity);GO:0009651(response to salt stress)	04144(Endocytosis)	K19366	NA	PREDICTED: senescence/dehydration-associated protein At3g51250-like [Brassica rapa]	NA	87.3719	88.1925	85.2411	5.18338	4.28992	3.63493	19.8963	4.31443	4.36555e-107	2.04502e-105	up	yes
MSTRG.22089	BraA08g007230.3C	BraA08g007230.3C	GO:0004365(glyceraldehyde-3-phosphate dehydrogenase (NAD+) (phosphorylating) activity);GO:0005829(cytosol);GO:0006006(glucose metabolic process);GO:0006096(glycolytic process);GO:0009409(response to cold);GO:0009416(response to light stimulus);GO:0009507(chloroplast);GO:0009535(chloroplast thylakoid membrane);GO:0009570(chloroplast stroma);GO:0009744(response to sucrose);GO:0009941(chloroplast en…	01200(Carbon metabolism);00710(Carbon fixation in photosynthetic organisms)	K05298	EC:1.2.1.13	PREDICTED: glyceraldehyde-3-phosphate dehydrogenase GAPB, chloroplastic [Brassica rapa]	NA	24.2854	23.5348	21.4747	123.282	121.108	118.063	0.191183	-2.38697	5.39714e-107	2.5237e-105	down	yes
MSTRG.18547	BraA06g043250.3C	BraA06g043250.3C	GO:0003677(DNA binding);GO:0003700(transcription factor activity, sequence-specific DNA binding);GO:0005515(protein binding);GO:0005634(nucleus);GO:0006351(transcription, DNA-templated);GO:0009658(chloroplast organization);GO:0009910(negative regulation of flower development);GO:0010380(regulation of chlorophyll biosynthetic process);GO:0045893(positive regulation of transcription, DNA-templated)…	04075(Plant hormone signal transduction)	K14491	NA	PREDICTED: transcription activator GLK2-like [Brassica rapa]	NA	2.51564	2.45474	1.84665	13.4727	13.2228	13.6843	0.168823	-2.56642	5.99613e-107	2.79874e-105	down	yes
MSTRG.19225	BraA07g010120.3C	BraA07g010120.3C	GO:0003674(molecular_function);GO:0009507(chloroplast);GO:0009534(chloroplast thylakoid);GO:0009535(chloroplast thylakoid membrane);GO:0009538(photosystem I reaction center);GO:0009579(thylakoid);GO:0009941(chloroplast envelope);GO:0010287(plastoglobule);GO:0015979(photosynthesis);GO:0016020(membrane);GO:0016021(integral component of membrane)	00195(Photosynthesis)	K02694	NA	PREDICTED: photosystem I reaction center subunit III, chloroplastic-like [Brassica rapa]	NA	7.03633	7.4827	8.52744	33.3404	33.2276	36.2664	0.224112	-2.15771	6.79614e-107	3.16644e-105	down	yes
MSTRG.23296	BraA08g025570.3C	BraA08g025570.3C	GO:0003677(DNA binding);GO:0003700(transcription factor activity, sequence-specific DNA binding);GO:0005634(nucleus);GO:0006351(transcription, DNA-templated);GO:0006355(regulation of transcription, DNA-templated);GO:0009873(ethylene-activated signaling pathway);GO:0048573(photoperiodism, flowering)	01200(Carbon metabolism);01230(Biosynthesis of amino acids);00010(Glycolysis / Gluconeogenesis);03018(RNA degradation)	K01689	EC:4.2.1.11	PREDICTED: AP2/ERF and B3 domain-containing transcription repressor TEM1-like [Brassica rapa]	NA	4.22881	3.95303	5.51699	27.5638	25.0544	28.9082	0.168029	-2.57321	7.33808e-107	3.4128e-105	down	yes
MSTRG.29552	BraA10g014690.3C	BraA10g014690.3C	GO:0000977(RNA polymerase II regulatory region sequence-specific DNA binding);GO:0001085(RNA polymerase II transcription factor binding);GO:0001228(transcriptional activator activity, RNA polymerase II transcription regulatory region sequence-specific binding);GO:0003682(chromatin binding);GO:0003700(transcription factor activity, sequence-specific DNA binding);GO:0005515(protein binding);GO:0005…	NA	NA	NA	PREDICTED: GATA transcription factor 21-like [Brassica rapa]	NA	0.22975	0.129661	0.410326	11.5669	11.528	9.36721	0.0237119	-5.39825	7.62012e-107	3.53762e-105	down	yes
MSTRG.18290	BraA06g039880.3C	BraA06g039880.3C	GO:0005576(extracellular region);GO:0005618(cell wall);GO:0006952(defense response);GO:0009506(plasmodesma);GO:0030414(peptidase inhibitor activity);GO:0031640(killing of cells of other organism);GO:0050832(defense response to fungus)	NA	NA	NA	PREDICTED: defensin-like protein 2 [Brassica rapa]	NA	1798.74	1986.84	1917.53	83.425	105.283	105.676	19.373	4.27598	9.01648e-107	4.17839e-105	up	yes
MSTRG.6363	BraA03g004140.3C	BraA03g004140.3C	GO:0004805(trehalose-phosphatase activity);GO:0005992(trehalose biosynthetic process);GO:0009507(chloroplast)	00500(Starch and sucrose metabolism)	K01087	EC:3.1.3.12	PREDICTED: probable trehalose-phosphate phosphatase I isoform X1 [Brassica oleracea var. oleracea]	NA	22.3897	24.3065	22.0282	0.323663	0.69155	0.425671	47.696	5.5758	2.13534e-106	9.87784e-105	up	yes
MSTRG.17191	BraA06g025890.3C	BraA06g025890.3C	GO:0004857(enzyme inhibitor activity)	00040(Pentose and glucuronate interconversions);00500(Starch and sucrose metabolism)	K01051	EC:3.1.1.11	PREDICTED: 21 kDa protein [Brassica rapa]	NA	242.941	241.14	212.1	11.8949	12.8678	9.1839	20.5081	4.35812	3.39057e-106	1.56565e-104	up	yes
MSTRG.5372	BraA02g035900.3C	BraA02g035900.3C	GO:0003723(RNA binding);GO:0004521(endoribonuclease activity);GO:0004540(ribonuclease activity);GO:0005576(extracellular region);GO:0005618(cell wall);GO:0005886(plasma membrane);GO:0007568(aging);GO:0009611(response to wounding);GO:0009718(anthocyanin-containing compound biosynthetic process);GO:0009867(jasmonic acid mediated signaling pathway);GO:0016036(cellular response to phosphate starvatio…	NA	NA	NA	PREDICTED: ribonuclease 1 [Brassica rapa]	NA	35.8412	35.392	39.1462	1.14442	1.16635	0.647299	37.3148	5.22167	3.86897e-106	1.78338e-104	up	yes
MSTRG.1586	BraA01g022010.3C	BraA01g022010.3C	GO:0000103(sulfate assimilation);GO:0004020(adenylylsulfate kinase activity);GO:0004781(sulfate adenylyltransferase (ATP) activity);GO:0005524(ATP binding);GO:0009507(chloroplast);GO:0009570(chloroplast stroma);GO:0009970(cellular response to sulfate starvation);GO:0070206(protein trimerization);GO:0070814(hydrogen sulfide biosynthetic process)	00920(Sulfur metabolism);00230(Purine metabolism);00450(Selenocompound metabolism);00261(Monobactam biosynthesis)	K13811	EC:2.7.7.4;EC:2.7.1.25	PREDICTED: ATP-sulfurylase 3, chloroplastic [Brassica rapa]	NA	166.454	171.935	170.085	9.85404	11.2506	11.8071	15.4496	3.9495	4.03659e-106	1.85419e-104	up	yes
MSTRG.29920	BraA10g020320.3C	BraA10g020320.3C	GO:0005737(cytoplasm);GO:0006979(response to oxidative stress);GO:0009506(plasmodesma);GO:0016757(transferase activity, transferring glycosyl groups);GO:0034484(raffinose catabolic process);GO:0047274(galactinol-sucrose galactosyltransferase activity);GO:0052692(raffinose alpha-galactosidase activity);GO:0080167(response to karrikin)	00052(Galactose metabolism)	K06617	EC:2.4.1.82	PREDICTED: probable galactinol--sucrose galactosyltransferase 6 isoform X1 [Brassica rapa]	NA	10.0444	9.50242	9.58051	50.361	47.9592	50.6128	0.195573	-2.35422	4.03692e-106	1.85419e-104	down	yes
MSTRG.27512	BraA09g050640.3C	BraA09g050640.3C	GO:0005886(plasma membrane);GO:0031225(anchored component of membrane);GO:0046658(anchored component of plasma membrane)	03015(mRNA surveillance pathway)	K03456	NA	PREDICTED: fasciclin-like arabinogalactan protein 10 [Brassica rapa]	NA	37.9076	38.1562	37.859	3.08093	3.46082	3.87556	10.9359	3.451	4.06892e-106	1.86558e-104	up	yes
MSTRG.26392	BraA09g034170.3C	BraA09g034170.3C	GO:0003883(CTP synthase activity);GO:0005524(ATP binding);GO:0005737(cytoplasm);GO:0044210('de novo' CTP biosynthetic process)	00240(Pyrimidine metabolism)	K01937	EC:6.3.4.2	PREDICTED: CTP synthase [Brassica rapa]	NA	26.0639	25.0787	25.9242	2.69768	2.62462	2.83718	9.44508	3.23956	5.05179e-106	2.30806e-104	up	yes
MSTRG.16812	BraA06g019590.3C	BraA06g019590.3C	GO:0003674(molecular_function);GO:0005515(protein binding);GO:0005777(peroxisome);GO:0005778(peroxisomal membrane);GO:0005779(integral component of peroxisomal membrane);GO:0007031(peroxisome organization);GO:0016559(peroxisome fission);GO:0042802(identical protein binding);GO:0044375(regulation of peroxisome size)	04146(Peroxisome)	K13352	NA	PREDICTED: peroxisomal membrane protein 11B [Brassica rapa]	NA	0.0001	0.0001	0.0001	6.01039	7.58928	6.28092	1.50901e-05	-16.016	5.59189e-106	2.55032e-104	down	yes
MSTRG.23820	BraA08g032770.3C	BraA08g032770.3C	GO:0005509(calcium ion binding);GO:0005739(mitochondrion);GO:0005773(vacuole);GO:0005783(endoplasmic reticulum);GO:0005788(endoplasmic reticulum lumen);GO:0005794(Golgi apparatus);GO:0006457(protein folding);GO:0006979(response to oxidative stress);GO:0009507(chloroplast);GO:0009651(response to salt stress);GO:0030246(carbohydrate binding);GO:0048046(apoplast);GO:0051082(unfolded protein binding)	04141(Protein processing in endoplasmic reticulum);04145(Phagosome)	K08057	NA	PREDICTED: calreticulin-2 [Brassica rapa]	NA	56.1953	59.1963	62.3593	4.305	3.86724	3.41913	15.3348	3.93873	1.12564e-105	5.12474e-104	up	yes
MSTRG.28481	BraA09g062800.3C	BraA09g062800.3C	GO:0005515(protein binding);GO:0005739(mitochondrion);GO:0009507(chloroplast);GO:0009522(photosystem I);GO:0009535(chloroplast thylakoid membrane);GO:0009579(thylakoid);GO:0009767(photosynthetic electron transport chain);GO:0009768(photosynthesis, light harvesting in photosystem I);GO:0016021(integral component of membrane)	00195(Photosynthesis)	K14332	NA	PREDICTED: photosystem I subunit O [Brassica rapa]	NA	25.9173	26.8403	29.1388	138.324	126.709	132.884	0.205813	-2.2806	1.42471e-105	6.47492e-104	down	yes
MSTRG.3527	BraA02g006830.3C	BraA02g006830.3C	GO:0005506(iron ion binding);GO:0009507(chloroplast);GO:0009534(chloroplast thylakoid);GO:0009535(chloroplast thylakoid membrane);GO:0009941(chloroplast envelope);GO:0016021(integral component of membrane);GO:0046872(metal ion binding)	NA	NA	NA	PREDICTED: uncharacterized protein LOC103851083 isoform X1 [Brassica rapa]	NA	3.0599	3.24057	3.11755	16.5745	15.8505	16.4392	0.192739	-2.37528	1.54304e-105	7.00045e-104	down	yes
MSTRG.11450	BraA04g016140.3C	BraA04g016140.3C	GO:0003674(molecular_function);GO:0005576(extracellular region);GO:0008150(biological_process);GO:0009507(chloroplast);GO:0009579(thylakoid);GO:0016020(membrane)	NA	NA	NA	PREDICTED: PLAT domain-containing protein 2 [Brassica rapa]	NA	282.766	284.039	278.717	19.1857	15.9662	19.2117	15.5531	3.95913	1.90786e-105	8.64042e-104	up	yes
MSTRG.26020	BraA09g027240.3C	BraA09g027240.3C	GO:0004601(peroxidase activity);GO:0005576(extracellular region);GO:0006979(response to oxidative stress);GO:0020037(heme binding);GO:0042744(hydrogen peroxide catabolic process);GO:0046872(metal ion binding);GO:0055114(oxidation-reduction process)	00940(Phenylpropanoid biosynthesis)	K00430	EC:1.11.1.7	PREDICTED: peroxidase 39 [Brassica rapa]	NA	46.6754	46.4376	43.5799	2.36728	3.47296	2.43986	16.5086	4.04514	2.11308e-105	9.5531e-104	up	yes
MSTRG.26531	BraA09g036440.3C	BraA09g036440.3C	GO:0005576(extracellular region);GO:0005886(plasma membrane);GO:0009505(plant-type cell wall);GO:0009506(plasmodesma);GO:0009753(response to jasmonic acid)	NA	NA	NA	PREDICTED: non-classical arabinogalactan protein 31 [Brassica rapa]	NA	258.325	297.068	304.59	3.85852	6.29404	7.01344	50.098	5.64668	2.33936e-105	1.05393e-103	up	yes
MSTRG.14728	BraA05g034030.3C	BraA05g034030.3C	GO:0003723(RNA binding);GO:0003735(structural constituent of ribosome);GO:0005840(ribosome);GO:0006412(translation);GO:0009507(chloroplast);GO:0009570(chloroplast stroma);GO:0015935(small ribosomal subunit)	03010(Ribosome)	K02946	NA	PREDICTED: 30S ribosomal protein S10, chloroplastic-like [Brassica rapa]	NA	6.39202	6.90574	5.90281	23.5994	22.8961	21.558	0.282139	-1.82552	2.83588e-105	1.2732e-103	down	yes
MSTRG.30641	BraA10g029580.3C	BraA10g029580.3C	GO:0004672(protein kinase activity);GO:0005524(ATP binding);GO:0005576(extracellular region);GO:0006468(protein phosphorylation);GO:0016021(integral component of membrane);GO:0016301(kinase activity);GO:0016310(phosphorylation)	04075(Plant hormone signal transduction)	K13415	EC:2.7.10.1;EC:2.7.11.1	PREDICTED: probably inactive leucine-rich repeat receptor-like protein kinase At5g06940 [Brassica rapa]	NA	16.2055	16.4193	17.8144	1.02183	0.774071	1.1441	17.1561	4.10065	2.97486e-105	1.33328e-103	up	yes
MSTRG.14376	BraA05g029080.3C	BraA05g029080.3C	GO:0005576(extracellular region);GO:0006869(lipid transport);GO:0008289(lipid binding)	NA	NA	NA	hypothetical protein LC_TR17681_c0_g1_i1_g.60235 [Noccaea caerulescens]	NA	100.542	108.32	97.7868	7.80839	8.50171	8.07951	12.5729	3.65225	3.90377e-105	1.74658e-103	up	yes
MSTRG.22225	BraA08g009620.3C	BraA08g009620.3C	GO:0000139(Golgi membrane);GO:0003824(catalytic activity);GO:0005618(cell wall);GO:0005794(Golgi apparatus);GO:0008150(biological_process);GO:0016020(membrane);GO:0016021(integral component of membrane);GO:0016757(transferase activity, transferring glycosyl groups)	NA	NA	NA	PREDICTED: probable xyloglucan galactosyltransferase GT14 [Brassica rapa]	NA	11.6488	11.8094	12.598	0.522119	0.565364	0.432003	23.7292	4.56859	7.60935e-105	3.39862e-103	up	yes
MSTRG.1708	BraA01g023990.3C	BraA01g023990.3C	GO:0005774(vacuolar membrane);GO:0005886(plasma membrane);GO:0016020(membrane);GO:0031225(anchored component of membrane);GO:0046658(anchored component of plasma membrane)	03015(mRNA surveillance pathway)	K03456	NA	PREDICTED: fasciclin-like arabinogalactan protein 2 [Brassica rapa]	NA	113.026	108.208	113.237	8.84228	8.91285	8.75518	12.6166	3.65725	7.69072e-105	3.42905e-103	up	yes
MSTRG.26779	BraA09g040260.3C	BraA09g040260.3C	GO:0003677(DNA binding);GO:0003700(transcription factor activity, sequence-specific DNA binding);GO:0005634(nucleus);GO:0005737(cytoplasm);GO:0006351(transcription, DNA-templated);GO:0006355(regulation of transcription, DNA-templated);GO:0009873(ethylene-activated signaling pathway)	04626(Plant-pathogen interaction)	K13434	NA	PREDICTED: ethylene-responsive transcription factor ERF019 isoform X1 [Brassica rapa]	NA	19.1686	14.7906	17.1482	0.307295	0.394138	0.493644	42.7649	5.41836	9.07506e-105	4.03934e-103	up	yes
MSTRG.4627	BraA02g022730.3C	BraA02g022730.3C	GO:0004518(nuclease activity);GO:0005634(nucleus);GO:0031063(regulation of histone deacetylation);GO:0043565(sequence-specific DNA binding);GO:0045892(negative regulation of transcription, DNA-templated);GO:0050832(defense response to fungus)	NA	NA	NA	PREDICTED: bifunctional nuclease 1 [Brassica rapa]	NA	27.249	27.6917	28.8121	144.115	136.33	143.585	0.197517	-2.33995	9.57862e-105	4.25616e-103	down	yes
MSTRG.30874	BraA10g033420.3C	BraA10g033420.3C	GO:0008150(biological_process);GO:0009507(chloroplast);GO:0009535(chloroplast thylakoid membrane);GO:0016021(integral component of membrane);GO:0031072(heat shock protein binding);GO:0051082(unfolded protein binding)	NA	NA	NA	PREDICTED: uncharacterized protein LOC103847473 [Brassica rapa]	NA	17.3986	18.2227	14.6223	62.7078	66.0171	64.0777	0.260596	-1.94011	9.81404e-105	4.3533e-103	down	yes
MSTRG.24691	BraA09g007260.3C	BraA09g007260.3C	GO:0003674(molecular_function);GO:0005575(cellular_component);GO:0008150(biological_process)	NA	NA	NA	PREDICTED: uncharacterized protein LOC103837409 [Brassica rapa]	NA	0.043254	0.105576	0.037151	6.88049	8.78497	6.86871	0.00825329	-6.92082	1.46211e-104	6.4745e-103	down	yes
MSTRG.450	BraA01g005820.3C	BraA01g005820.3C	GO:0009507(chloroplast);GO:0009534(chloroplast thylakoid);GO:0009535(chloroplast thylakoid membrane);GO:0009579(thylakoid);GO:0009735(response to cytokinin);GO:0009941(chloroplast envelope);GO:0015078(hydrogen ion transmembrane transporter activity);GO:0015986(ATP synthesis coupled proton transport);GO:0016020(membrane);GO:0016021(integral component of membrane);GO:0016787(hydrolase activity);GO:…	00190(Oxidative phosphorylation);00195(Photosynthesis)	K02109	NA	PREDICTED: ATP synthase subunit b', chloroplastic [Brassica rapa]	NA	20.4992	22.2073	20.5176	95.7575	97.5168	97.341	0.217553	-2.20056	2.41756e-104	1.06872e-102	down	yes
MSTRG.29138	BraA10g007220.3C	BraA10g007220.3C	GO:0004565(beta-galactosidase activity);GO:0005576(extracellular region);GO:0005618(cell wall);GO:0005773(vacuole);GO:0005975(carbohydrate metabolic process);GO:0048046(apoplast)	00052(Galactose metabolism);00600(Sphingolipid metabolism);00531(Glycosaminoglycan degradation);00604(Glycosphingolipid biosynthesis - ganglio series);00511(Other glycan degradation)	K12309	EC:3.2.1.23	PREDICTED: beta-galactosidase 5 [Brassica rapa]	NA	36.9016	36.5774	35.0151	2.43545	2.94828	2.78901	13.2751	3.73065	2.75321e-104	1.21503e-102	up	yes
MSTRG.6786	BraA03g010480.3C	BraA03g010480.3C	GO:0005634(nucleus);GO:0008270(zinc ion binding);GO:1902456(regulation of stomatal opening)	04120(Ubiquitin mediated proteolysis)	K10144	EC:2.3.2.27	PREDICTED: E3 ubiquitin-protein ligase MIEL1-like [Brassica rapa]	NA	7.67779	6.52252	5.87968	36.8513	35.8721	35.0722	0.186278	-2.42447	3.12261e-104	1.3757e-102	down	yes
MSTRG.26424	BraA09g034680.3C	BraA09g034680.3C	GO:0009507(chloroplast);GO:0009522(photosystem I);GO:0009534(chloroplast thylakoid);GO:0009535(chloroplast thylakoid membrane);GO:0009579(thylakoid);GO:0015979(photosynthesis);GO:0016020(membrane);GO:0016021(integral component of membrane);GO:0016168(chlorophyll binding)	00195(Photosynthesis)	K02698	NA	PREDICTED: photosystem I reaction center subunit psaK, chloroplastic [Brassica rapa]	NA	5.22824	4.6474	3.7117	30.4929	32.2503	32.1647	0.143163	-2.80427	4.56448e-104	2.00752e-102	down	yes
MSTRG.2909	BraA01g043070.3C	BraA01g043070.3C	GO:0009507(chloroplast);GO:0009570(chloroplast stroma);GO:0080158(chloroplast ribulose bisphosphate carboxylase complex biogenesis)	02010(ABC transporters)	K05658	EC:3.6.3.44	BnaC01g40070D [Brassica napus]	NA	7.93093	8.34066	7.91547	25.4311	25.7442	29.031	0.301561	-1.72948	7.06669e-104	3.10276e-102	down	yes
MSTRG.22167	BraA08g008710.3C	BraA08g008710.3C	GO:0005634(nucleus)	NA	NA	NA	PREDICTED: uncharacterized protein LOC103833655 isoform X1 [Brassica rapa]	NA	9.42886	7.07834	8.68971	46.9228	50.7817	49.8496	0.170764	-2.54993	7.82847e-104	3.43141e-102	down	yes
MSTRG.2228	BraA01g032940.3C	BraA01g032940.3C	GO:0003674(molecular_function);GO:0008150(biological_process);GO:0009507(chloroplast)	NA	NA	NA	PREDICTED: uncharacterized protein LOC103835837 [Brassica rapa]	NA	3.14972	4.26068	3.40481	22.5579	20.6104	19.2456	0.173282	-2.5288	1.17238e-103	5.13015e-102	down	yes
MSTRG.19785	BraA07g018660.3C	BraA07g018660.3C	GO:0005249(voltage-gated potassium channel activity);GO:0005261(cation channel activity);GO:0005516(calmodulin binding);GO:0005886(plasma membrane);GO:0005887(integral component of plasma membrane);GO:0030551(cyclic nucleotide binding);GO:0030552(cAMP binding);GO:0030553(cGMP binding);GO:0042391(regulation of membrane potential)	04626(Plant-pathogen interaction)	K05391	NA	PREDICTED: putative cyclic nucleotide-gated ion channel 15 [Brassica rapa]	NA	9.83676	9.89105	9.62396	0.763206	0.70809	0.7825	13.0233	3.70302	1.2663e-103	5.53179e-102	up	yes
MSTRG.22829	BraA08g019180.3C	BraA08g019180.3C	GO:0005634(nucleus);GO:0005737(cytoplasm);GO:0005829(cytosol)	NA	NA	NA	PREDICTED: protein TSS-like [Brassica rapa]	NA	7.47882	7.29529	7.81655	39.3918	39.4334	37.1839	0.194732	-2.36044	1.3404e-103	5.84562e-102	down	yes
MSTRG.29767	BraA10g018010.3C	BraA10g018010.3C	GO:0002229(defense response to oomycetes);GO:0004674(protein serine/threonine kinase activity);GO:0005524(ATP binding);GO:0005886(plasma membrane);GO:0006468(protein phosphorylation);GO:0009611(response to wounding);GO:0016021(integral component of membrane);GO:0016301(kinase activity);GO:0030246(carbohydrate binding);GO:0048041(focal adhesion assembly);GO:0071318(cellular response to ATP)	04626(Plant-pathogen interaction)	K13430	EC:2.7.11.1	PREDICTED: L-type lectin-domain containing receptor kinase I.9-like [Brassica rapa]	NA	16.5327	16.1253	15.742	0.599692	0.933858	0.928579	19.6578	4.29703	1.46309e-103	6.36996e-102	up	yes
MSTRG.3786	BraA02g010810.3C	BraA02g010810.3C	GO:0004674(protein serine/threonine kinase activity);GO:0004714(transmembrane receptor protein tyrosine kinase activity);GO:0005524(ATP binding);GO:0005886(plasma membrane);GO:0016021(integral component of membrane);GO:0016301(kinase activity);GO:0016310(phosphorylation)	04626(Plant-pathogen interaction)	K16224	NA	BnaA02g06920D [Brassica napus]	NA	5.02089	5.01745	4.97922	0.111808	0.129192	0.163408	37.1347	5.2147	1.48499e-103	6.45449e-102	up	yes
MSTRG.4789	BraA02g024980.3C	BraA02g024980.3C	GO:0005515(protein binding);GO:0009507(chloroplast);GO:0009523(photosystem II);GO:0009534(chloroplast thylakoid);GO:0009535(chloroplast thylakoid membrane);GO:0009579(thylakoid);GO:0009654(photosystem II oxygen evolving complex);GO:0009735(response to cytokinin);GO:0010270(photosystem II oxygen evolving complex assembly);GO:0015979(photosynthesis)	00195(Photosynthesis)	K03541	NA	PREDICTED: photosystem II 10 kDa polypeptide, chloroplastic-like [Brassica oleracea var. oleracea]	NA	14.9193	13.5773	15.3694	55.4133	56.8774	51.7393	0.267427	-1.90278	4.30864e-103	1.8696e-101	down	yes
MSTRG.28782	BraA10g001400.3C	BraA10g001400.3C	GO:0000139(Golgi membrane);GO:0000271(polysaccharide biosynthetic process);GO:0005794(Golgi apparatus);GO:0006970(response to osmotic stress);GO:0009414(response to water deprivation);GO:0009651(response to salt stress);GO:0009832(plant-type cell wall biogenesis);GO:0016021(integral component of membrane);GO:0016760(cellulose synthase (UDP-forming) activity);GO:0030244(cellulose biosynthetic proc…	00500(Starch and sucrose metabolism);00520(Amino sugar and nucleotide sugar metabolism)	K00770	EC:2.4.2.24	PREDICTED: cellulose synthase-like protein D5 [Brassica rapa]	NA	10.2636	10.7403	10.6461	0.910532	0.990449	1.06387	10.6751	3.41617	5.16788e-103	2.2387e-101	up	yes
MSTRG.8733	BraA03g038140.3C	BraA03g038140.3C	NA	NA	NA	NA	PREDICTED: uncharacterized protein LOC103859728 [Brassica rapa]	NA	68.196	88.4326	84.7202	0.380593	0.731474	1.18325	105.148	6.71628	5.57167e-103	2.40958e-101	up	yes
MSTRG.26397	BraA09g034270.3C	BraA09g034270.3C	GO:0005737(cytoplasm);GO:0009055(electron carrier activity);GO:0016614(oxidoreductase activity, acting on CH-OH group of donors);GO:0050660(flavin adenine dinucleotide binding);GO:0055114(oxidation-reduction process)	NA	NA	NA	PREDICTED: reticuline oxidase-like protein [Brassica rapa]	NA	60.6469	62.2175	66.7773	4.52099	4.48442	5.15318	13.3941	3.74353	5.63631e-103	2.43348e-101	up	yes
MSTRG.23944	BraA08g033850.3C	BraA08g033850.3C	GO:0005509(calcium ion binding);GO:0008266(poly(U) RNA binding);GO:0009507(chloroplast);GO:0009534(chloroplast thylakoid);GO:0009535(chloroplast thylakoid membrane);GO:0009543(chloroplast thylakoid lumen);GO:0009570(chloroplast stroma);GO:0009579(thylakoid);GO:0009654(photosystem II oxygen evolving complex);GO:0009941(chloroplast envelope);GO:0019684(photosynthesis, light reaction);GO:0019898(ext…	00195(Photosynthesis)	K02717	NA	BnaA08g28710D [Brassica napus]	NA	22.4681	27.4049	23.4445	139.104	138.538	132.045	0.17896	-2.48229	5.73526e-103	2.47208e-101	down	yes
MSTRG.28827	BraA10g002190.3C	BraA10g002190.3C	GO:0003959(NADPH dehydrogenase activity);GO:0009507(chloroplast);GO:0009534(chloroplast thylakoid);GO:0009535(chloroplast thylakoid membrane);GO:0009941(chloroplast envelope);GO:0015979(photosynthesis);GO:0015995(chlorophyll biosynthetic process);GO:0016491(oxidoreductase activity);GO:0016630(protochlorophyllide reductase activity);GO:0031969(chloroplast membrane);GO:0055114(oxidation-reduction p…	00860(Porphyrin and chlorophyll metabolism)	K00218	EC:1.3.1.33	PREDICTED: protochlorophyllide reductase C, chloroplastic [Brassica rapa]	NA	5.49169	5.09276	5.46317	20.9762	18.5484	19.7486	0.27074	-1.88502	7.33539e-103	3.15653e-101	down	yes
MSTRG.5597	BraA02g039660.3C	BraA02g039660.3C	GO:0005576(extracellular region);GO:0006869(lipid transport);GO:0008289(lipid binding)	NA	NA	NA	PREDICTED: putative lipid-transfer protein DIR1 [Brassica rapa]	NA	1987.16	2130.14	2161.14	133.074	143.749	138.897	15.1026	3.91673	9.53025e-103	4.09422e-101	up	yes
MSTRG.24485	BraA09g005890.3C	BraA09g005890.3C	GO:0005515(protein binding);GO:0005634(nucleus);GO:0006511(ubiquitin-dependent protein catabolic process);GO:0009723(response to ethylene);GO:0009873(ethylene-activated signaling pathway);GO:0010105(negative regulation of ethylene-activated signaling pathway);GO:0016567(protein ubiquitination);GO:0019005(SCF ubiquitin ligase complex)	04075(Plant hormone signal transduction)	K14515	NA	PREDICTED: EIN3-binding F-box protein 2-like [Brassica rapa]	NA	10.0018	10.4827	10.8824	47.7371	47.085	49.721	0.217006	-2.20419	1.5464e-102	6.62139e-101	down	yes
MSTRG.3287	BraA02g003580.3C	BraA02g003580.3C	GO:0005524(ATP binding);GO:0005886(plasma membrane);GO:0009651(response to salt stress);GO:0016887(ATPase activity)	03050(Proteasome)	K03063	NA	PREDICTED: AAA-ATPase At3g28600-like [Brassica rapa]	NA	27.1941	30.2543	30.9097	0.290674	0.460883	0.148239	98.1979	6.61762	1.64715e-102	7.04118e-101	up	yes
MSTRG.1177	BraA01g015780.3C	BraA01g015780.3C	GO:0000036(ACP phosphopantetheine attachment site binding involved in fatty acid biosynthetic process);GO:0005829(cytosol);GO:0006633(fatty acid biosynthetic process);GO:0009507(chloroplast)	00190(Oxidative phosphorylation)	K03955	NA	PREDICTED: acyl carrier protein 4, chloroplastic [Brassica rapa]	NA	3.25833	3.21861	3.75786	14.78	16.7553	16.7814	0.211828	-2.23904	1.72916e-102	7.37953e-101	down	yes
MSTRG.29028	BraA10g005320.3C	BraA10g005320.3C	GO:0005737(cytoplasm);GO:0016491(oxidoreductase activity);GO:0016706(oxidoreductase activity, acting on paired donors, with incorporation or reduction of molecular oxygen, 2-oxoglutarate as one donor, and incorporation of one atom each of oxygen into both donors);GO:0046872(metal ion binding);GO:0055114(oxidation-reduction process)	00402(Benzoxazinoid biosynthesis)	K13229	EC:1.14.20.2	PREDICTED: 1-aminocyclopropane-1-carboxylate oxidase homolog 1 [Brassica rapa]	NA	1.73497	1.73898	1.30553	10.8498	10.2108	11.0208	0.14898	-2.74681	1.98592e-102	8.4475e-101	down	yes
MSTRG.15565	BraA06g002130.3C	BraA06g002130.3C	GO:0003674(molecular_function);GO:0008150(biological_process);GO:0009507(chloroplast);GO:0009535(chloroplast thylakoid membrane);GO:0016021(integral component of membrane)	NA	NA	NA	PREDICTED: protein CURVATURE THYLAKOID 1C, chloroplastic [Brassica rapa]	NA	6.57377	9.87582	7.1292	46.7117	48.3105	49.4157	0.163245	-2.61489	2.37852e-102	1.01009e-100	down	yes
MSTRG.25309	BraA09g015630.3C	BraA09g015630.3C	GO:0003746(translation elongation factor activity);GO:0003924(GTPase activity);GO:0005524(ATP binding);GO:0005525(GTP binding);GO:0005739(mitochondrion);GO:0006414(translational elongation);GO:0008135(translation factor activity, RNA binding);GO:0009507(chloroplast);GO:0009570(chloroplast stroma);GO:0009658(chloroplast organization);GO:0009791(post-embryonic development);GO:0009845(seed germinati…	03008(Ribosome biogenesis in eukaryotes)	K14536	EC:3.6.5.-	BnaA09g12770D [Brassica napus]	NA	9.22183	9.21013	8.93641	40.0877	41.8618	42.0103	0.220784	-2.17929	3.50649e-102	1.48424e-100	down	yes
MSTRG.502	BraA01g006470.3C	BraA01g006470.3C	GO:0004672(protein kinase activity);GO:0005524(ATP binding);GO:0005886(plasma membrane);GO:0006468(protein phosphorylation);GO:0009507(chloroplast);GO:0010287(plastoglobule);GO:0015996(chlorophyll catabolic process);GO:0080183(response to photooxidative stress)	04626(Plant-pathogen interaction)	K13457	NA	PREDICTED: uncharacterized aarF domain-containing protein kinase At4g31390, chloroplastic [Brassica rapa]	NA	2.8439	2.61568	2.18208	11.1556	10.2759	11.3185	0.233333	-2.09954	4.05398e-102	1.71319e-100	down	yes
MSTRG.27948	BraA09g056680.3C	BraA09g056680.3C	GO:0001046(core promoter sequence-specific DNA binding);GO:0003677(DNA binding);GO:0003700(transcription factor activity, sequence-specific DNA binding);GO:0005515(protein binding);GO:0005634(nucleus);GO:0005737(cytoplasm);GO:0005829(cytosol);GO:0006351(transcription, DNA-templated);GO:0006355(regulation of transcription, DNA-templated);GO:0009742(brassinosteroid mediated signaling pathway);GO:00…	04075(Plant hormone signal transduction)	K14503	NA	BnaA09g44210D [Brassica napus]	NA	16.2379	16.8451	14.4418	0.623034	0.734611	0.862864	21.4027	4.41972	4.80079e-102	2.02219e-100	up	yes
MSTRG.17842	BraA06g034390.3C	BraA06g034390.3C	GO:0003674(molecular_function);GO:0008150(biological_process);GO:0009507(chloroplast);GO:0009570(chloroplast stroma)	02010(ABC transporters)	K05658	EC:3.6.3.44	PREDICTED: rubisco accumulation factor 1, chloroplastic [Brassica rapa]	NA	4.49512	5.57631	5.2622	20.5279	25.1756	21.2586	0.22899	-2.12664	6.71341e-102	2.82323e-100	down	yes
MSTRG.25895	BraA09g024970.3C	BraA09g024970.3C	GO:0005509(calcium ion binding);GO:0009507(chloroplast);GO:0009534(chloroplast thylakoid);GO:0009535(chloroplast thylakoid membrane);GO:0009543(chloroplast thylakoid lumen);GO:0009570(chloroplast stroma);GO:0009579(thylakoid);GO:0009654(photosystem II oxygen evolving complex);GO:0015979(photosynthesis);GO:0019898(extrinsic component of membrane);GO:0030095(chloroplast photosystem II);GO:0031977(t…	00195(Photosynthesis)	K08901	NA	PREDICTED: oxygen-evolving enhancer protein 3-2, chloroplastic [Brassica rapa]	NA	54.3687	52.5614	54.1781	259.254	258.052	266.786	0.205471	-2.28299	7.59714e-102	3.18453e-100	down	yes
MSTRG.23492	BraA08g028480.3C	BraA08g028480.3C	GO:0006952(defense response);GO:0008909(isochorismate synthase activity);GO:0009058(biosynthetic process);GO:0009507(chloroplast);GO:0009536(plastid);GO:0009697(salicylic acid biosynthetic process);GO:0042372(phylloquinone biosynthetic process)	00130(Ubiquinone and other terpenoid-quinone biosynthesis);01053(Biosynthesis of siderophore group nonribosomal peptides)	K02552	EC:5.4.4.2	BnaA08g22340D [Brassica napus]	NA	4.86289	3.74262	4.54598	16.7835	16.3298	16.3815	0.265715	-1.91205	8.01611e-102	3.35472e-100	down	yes
MSTRG.18013	BraA06g036490.3C	BraA06g036490.3C	GO:0003674(molecular_function);GO:0008150(biological_process);GO:0009507(chloroplast)	00040(Pentose and glucuronate interconversions);00500(Starch and sucrose metabolism)	K01051	EC:3.1.1.11	PREDICTED: uncharacterized protein LOC103875092 [Brassica rapa]	NA	12.0571	10.6424	12.9751	46.3662	45.0332	49.9906	0.252314	-1.98671	8.50143e-102	3.55209e-100	down	yes
MSTRG.8557	BraA03g035390.3C	BraA03g035390.3C	GO:0000166(nucleotide binding);GO:0005886(plasma membrane);GO:0006281(DNA repair);GO:0007165(signal transduction);GO:0009411(response to UV);GO:0009507(chloroplast);GO:0009650(UV protection);GO:0042493(response to drug)	NA	NA	NA	BnaA03g32350D [Brassica napus]	NA	579.182	553.617	548.519	34.207	34.0729	38.9061	15.686	3.97141	1.32606e-101	5.53166e-100	up	yes
MSTRG.27084	BraA09g044960.3C	BraA09g044960.3C	GO:0005985(sucrose metabolic process);GO:0006000(fructose metabolic process);GO:0009409(response to cold);GO:0009507(chloroplast);GO:0009570(chloroplast stroma);GO:0009735(response to cytokinin);GO:0009773(photosynthetic electron transport in photosystem I);GO:0010319(stromule);GO:0015979(photosynthesis);GO:0019253(reductive pentose-phosphate cycle);GO:0030388(fructose 1,6-bisphosphate metabolic …	01200(Carbon metabolism);00010(Glycolysis / Gluconeogenesis);00030(Pentose phosphate pathway);00051(Fructose and mannose metabolism);00710(Carbon fixation in photosynthetic organisms)	K03841	EC:3.1.3.11	PREDICTED: fructose-1,6-bisphosphatase, chloroplastic [Brassica rapa]	NA	5.62138	5.47027	8.28873	59.8026	58.6107	57.9943	0.109861	-3.18624	1.44261e-101	6.00819e-100	down	yes
MSTRG.22624	BraA08g016150.3C	BraA08g016150.3C	GO:0006952(defense response);GO:0008194(UDP-glycosyltransferase activity);GO:0009813(flavonoid biosynthetic process);GO:0010294(abscisic acid glucosyltransferase activity);GO:0016758(transferase activity, transferring hexosyl groups);GO:0035251(UDP-glucosyltransferase activity);GO:0043231(intracellular membrane-bounded organelle);GO:0047893(flavonol 3-O-glucosyltransferase activity);GO:0051707(re…	00906(Carotenoid biosynthesis)	K14595	EC:2.4.1.263	PREDICTED: UDP-glucosyl transferase 73B2-like [Brassica napus]	NA	5.56997	5.22307	5.63794	18.3898	17.0906	18.0728	0.306816	-1.70456	1.53391e-101	6.37818e-100	down	yes
MSTRG.7386	BraA03g019340.3C	BraA03g019340.3C	GO:0004601(peroxidase activity);GO:0005576(extracellular region);GO:0005829(cytosol);GO:0006979(response to oxidative stress);GO:0020037(heme binding);GO:0042744(hydrogen peroxide catabolic process);GO:0046872(metal ion binding);GO:0048511(rhythmic process);GO:0050832(defense response to fungus);GO:0055114(oxidation-reduction process)	00940(Phenylpropanoid biosynthesis)	K00430	EC:1.11.1.7	PREDICTED: peroxidase 21 isoform X1 [Brassica rapa]	NA	10.9351	9.12184	10.6891	34.4332	39.2276	37.102	0.277585	-1.849	3.30414e-101	1.3717e-99	down	yes
MSTRG.13918	BraA05g021680.3C	BraA05g021680.3C	GO:0004674(protein serine/threonine kinase activity);GO:0005524(ATP binding);GO:0005886(plasma membrane);GO:0006468(protein phosphorylation);GO:0007169(transmembrane receptor protein tyrosine kinase signaling pathway);GO:0016021(integral component of membrane)	04075(Plant hormone signal transduction)	K13415	EC:2.7.10.1;EC:2.7.11.1	PREDICTED: MDIS1-interacting receptor like kinase 2 [Brassica rapa]	NA	3.79359	3.4897	3.90758	18.2005	17.9616	15.7559	0.215549	-2.21391	3.5281e-101	1.46233e-99	down	yes
MSTRG.55	BraA01g000720.3C	BraA01g000720.3C	GO:0003674(molecular_function);GO:0005768(endosome);GO:0005794(Golgi apparatus);GO:0005802(trans-Golgi network);GO:0008150(biological_process);GO:0016021(integral component of membrane)	NA	NA	NA	PREDICTED: uncharacterized protein LOC103853165 [Brassica rapa]	NA	115.659	115.74	105.616	8.22654	9.0273	7.83132	13.4348	3.74791	4.84409e-101	2.00457e-99	up	yes
MSTRG.1857	BraA01g027230.3C	BraA01g027230.3C	GO:0004089(carbonate dehydratase activity);GO:0005739(mitochondrion);GO:0008270(zinc ion binding);GO:0009507(chloroplast);GO:0015976(carbon utilization)	00910(Nitrogen metabolism)	K01673	EC:4.2.1.1	BnaA01g21620D [Brassica napus]	NA	2.94309	2.74095	2.32602	15.3214	13.4953	15.1962	0.181994	-2.45804	6.22317e-101	2.57115e-99	down	yes
MSTRG.28885	BraA10g003210.3C	BraA10g003210.3C	GO:0005576(extracellular region);GO:0016020(membrane);GO:0016829(lyase activity);GO:0030570(pectate lyase activity);GO:0045490(pectin catabolic process);GO:0046872(metal ion binding)	00040(Pentose and glucuronate interconversions)	K01728	EC:4.2.2.2	PREDICTED: probable pectate lyase 1 [Brassica rapa]	NA	27.9735	25.3607	25.6915	3.0216	3.09109	3.23084	8.4578	3.08028	1.2277e-100	5.06427e-99	up	yes
MSTRG.4478	BraA02g020620.3C	BraA02g020620.3C	GO:0005524(ATP binding);GO:0005886(plasma membrane);GO:0009737(response to abscisic acid);GO:0016021(integral component of membrane);GO:0042626(ATPase activity, coupled to transmembrane movement of substances);GO:0080168(abscisic acid transport)	02010(ABC transporters)	K05681	NA	PREDICTED: ABC transporter G family member 25-like [Brassica rapa]	NA	24.9453	21.891	22.7098	2.44512	2.63393	2.24852	9.49101	3.24656	1.66405e-100	6.84242e-99	up	yes
MSTRG.8684	BraA03g037440.3C	BraA03g037440.3C	GO:0000326(protein storage vacuole);GO:0005618(cell wall);GO:0005737(cytoplasm);GO:0005773(vacuole);GO:0005774(vacuolar membrane);GO:0005794(Golgi apparatus);GO:0005886(plasma membrane);GO:0005887(integral component of plasma membrane);GO:0006810(transport);GO:0006833(water transport);GO:0008519(ammonium transmembrane transporter activity);GO:0009505(plant-type cell wall);GO:0009506(plasmodesma);…	NA	NA	NA	PREDICTED: aquaporin TIP2-1-like [Brassica napus]	NA	259.876	230.899	232.864	16.8088	16.3767	18.1661	14.0918	3.81679	1.67716e-100	6.8854e-99	up	yes
MSTRG.9429	BraA03g048280.3C	BraA03g048280.3C	GO:0005524(ATP binding);GO:0005618(cell wall);GO:0009507(chloroplast);GO:0009570(chloroplast stroma);GO:0009735(response to cytokinin);GO:0010007(magnesium chelatase complex);GO:0015979(photosynthesis);GO:0015995(chlorophyll biosynthetic process);GO:0016851(magnesium chelatase activity);GO:0016887(ATPase activity)	00860(Porphyrin and chlorophyll metabolism)	K03405	EC:6.6.1.1	PREDICTED: magnesium-chelatase subunit ChlI-1, chloroplastic-like [Brassica rapa]	NA	2.47722	2.10265	2.29435	10.8887	12.2195	12.5308	0.192885	-2.37419	2.56317e-100	1.04896e-98	down	yes
MSTRG.770	BraA01g009960.3C	BraA01g009960.3C	GO:0005524(ATP binding);GO:0005618(cell wall);GO:0009507(chloroplast);GO:0009570(chloroplast stroma);GO:0009735(response to cytokinin);GO:0010007(magnesium chelatase complex);GO:0015979(photosynthesis);GO:0015995(chlorophyll biosynthetic process);GO:0016851(magnesium chelatase activity);GO:0016887(ATPase activity)	00860(Porphyrin and chlorophyll metabolism)	K03405	EC:6.6.1.1	PREDICTED: magnesium-chelatase subunit ChlI-1, chloroplastic [Brassica rapa]	NA	5.34903	5.28017	6.3738	20.4603	20.423	20.9812	0.274843	-1.86332	4.74004e-100	1.93676e-98	down	yes
MSTRG.14114	BraA05g025190.3C	BraA05g025190.3C	GO:0005886(plasma membrane);GO:0016567(protein ubiquitination)	NA	NA	NA	PREDICTED: BTB/POZ domain-containing protein At3g22104 isoform X1 [Brassica rapa]	NA	0.521901	0.838478	0.68641	5.46291	6.05412	6.09395	0.116222	-3.10504	5.89818e-100	2.40618e-98	down	yes
MSTRG.22555	BraA08g015000.3C	BraA08g015000.3C	GO:0005634(nucleus);GO:0006869(lipid transport);GO:0007165(signal transduction);GO:0008142(oxysterol binding);GO:0008202(steroid metabolic process);GO:0008289(lipid binding);GO:0035091(phosphatidylinositol binding)	00500(Starch and sucrose metabolism);00520(Amino sugar and nucleotide sugar metabolism)	K00770	EC:2.4.2.24	PREDICTED: oxysterol-binding protein-related protein 2A-like isoform X1 [Brassica rapa]	NA	12.3528	11.8349	12.2477	0.696141	0.808136	0.519985	17.9993	4.16987	8.15704e-100	3.32246e-98	up	yes
MSTRG.323	BraA01g004080.3C	BraA01g004080.3C	GO:0009523(photosystem II);GO:0009535(chloroplast thylakoid membrane);GO:0009611(response to wounding);GO:0009644(response to high light intensity);GO:0015979(photosynthesis);GO:0016021(integral component of membrane);GO:0016168(chlorophyll binding);GO:0071486(cellular response to high light intensity);GO:0071492(cellular response to UV-A)	NA	NA	NA	PREDICTED: stress enhanced protein 1, chloroplastic isoform X1 [Brassica rapa]	NA	10.1389	9.92979	8.00026	36.129	37.2407	35.5805	0.257631	-1.95662	9.66359e-100	3.92991e-98	down	yes
MSTRG.2361	BraA01g034810.3C	BraA01g034810.3C	GO:0003714(transcription corepressor activity);GO:0005515(protein binding);GO:0005634(nucleus);GO:0006351(transcription, DNA-templated);GO:0006355(regulation of transcription, DNA-templated);GO:0006952(defense response);GO:0009611(response to wounding);GO:0009867(jasmonic acid mediated signaling pathway);GO:0031347(regulation of defense response);GO:0042802(identical protein binding);GO:1903507(n…	04075(Plant hormone signal transduction)	K13464	NA	PREDICTED: protein TIFY 6B-like isoform X2 [Brassica rapa]	NA	18.1883	18.3392	18.2683	2.13015	2.31157	1.97869	8.53463	3.09333	1.04551e-99	4.24515e-98	up	yes
MSTRG.21324	BraA07g039180.3C	BraA07g039180.3C	GO:0003756(protein disulfide isomerase activity);GO:0009507(chloroplast);GO:0009534(chloroplast thylakoid);GO:0009535(chloroplast thylakoid membrane);GO:0009570(chloroplast stroma);GO:0010206(photosystem II repair);GO:0016021(integral component of membrane);GO:0031072(heat shock protein binding);GO:0046872(metal ion binding);GO:0051082(unfolded protein binding)	NA	NA	NA	PREDICTED: protein disulfide-isomerase LQY1, chloroplastic [Brassica rapa]	NA	4.3601	4.36175	4.17503	23.0327	24.8973	24.2907	0.178576	-2.48539	1.13398e-99	4.59715e-98	down	yes
MSTRG.6994	BraA03g013540.3C	BraA03g013540.3C	GO:0004553(hydrolase activity, hydrolyzing O-glycosyl compounds);GO:0005886(plasma membrane);GO:0005975(carbohydrate metabolic process)	00500(Starch and sucrose metabolism)	K19891	EC:3.2.1.39	PREDICTED: glucan endo-1,3-beta-glucosidase 12-like isoform X2 [Brassica rapa]	NA	43.9804	46.915	48.7627	1.99344	2.90751	3.13678	17.3753	4.11897	1.61473e-99	6.52569e-98	up	yes
MSTRG.25065	BraA09g012070.3C	BraA09g012070.3C	GO:0005506(iron ion binding);GO:0005737(cytoplasm);GO:0006949(syncytium formation);GO:0019310(inositol catabolic process);GO:0019853(L-ascorbic acid biosynthetic process);GO:0050113(inositol oxygenase activity);GO:0055114(oxidation-reduction process)	00053(Ascorbate and aldarate metabolism);00562(Inositol phosphate metabolism)	K00469	EC:1.13.99.1	PREDICTED: inositol oxygenase 2-like [Brassica rapa]	NA	10.8568	11.2194	9.83722	48.471	48.2482	44.6625	0.225725	-2.14736	2.31117e-99	9.32566e-98	down	yes
MSTRG.29616	BraA10g015870.3C	BraA10g015870.3C	NA	NA	NA	NA	PREDICTED: VAN3-binding protein-like [Brassica rapa]	NA	0.040718	0.0001	0.031531	4.49286	7.27963	3.54493	0.00472332	-7.72598	2.41434e-99	9.72681e-98	down	yes
MSTRG.9796	BraA03g053920.3C	BraA03g053920.3C	GO:0004721(phosphoprotein phosphatase activity);GO:0004722(protein serine/threonine phosphatase activity);GO:0005634(nucleus);GO:0005730(nucleolus);GO:0005737(cytoplasm);GO:0008287(protein serine/threonine phosphatase complex);GO:0009507(chloroplast);GO:0009570(chloroplast stroma);GO:0009579(thylakoid);GO:0009767(photosynthetic electron transport chain);GO:0016021(integral component of membrane);…	NA	NA	NA	PREDICTED: protein phosphatase 2C 57 [Brassica rapa]	NA	5.91273	6.78363	6.20924	27.0758	27.3406	29.8537	0.224345	-2.15621	3.0979e-99	1.24614e-97	down	yes
MSTRG.17055	BraA06g023070.3C	BraA06g023070.3C	GO:0009536(plastid)	00190(Oxidative phosphorylation);00195(Photosynthesis)	K02111	EC:3.6.3.14	atpA gene product (chloroplast) [Brassica napus]	NA	592.85	609.05	592.917	3073.53	3192.75	2922.12	0.195335	-2.35598	3.98675e-99	1.60119e-97	down	yes
MSTRG.7917	BraA03g026730.3C	BraA03g026730.3C	GO:0000050(urea cycle);GO:0004053(arginase activity);GO:0005739(mitochondrion);GO:0006527(arginine catabolic process);GO:0006595(polyamine metabolic process);GO:0008783(agmatinase activity);GO:0009507(chloroplast);GO:0042742(defense response to bacterium);GO:0050897(cobalt ion binding)	01230(Biosynthesis of amino acids);00220(Arginine biosynthesis);00330(Arginine and proline metabolism)	K01476	EC:3.5.3.1	PREDICTED: arginase 1, mitochondrial [Brassica rapa]	NA	3.61726	2.16867	1.87777	30.9085	30.6114	32.876	0.0811868	-3.62261	5.65465e-99	2.26755e-97	down	yes
MSTRG.11532	BraA04g017450.3C	BraA04g017450.3C	GO:0003677(DNA binding);GO:0003700(transcription factor activity, sequence-specific DNA binding);GO:0005634(nucleus);GO:0006351(transcription, DNA-templated);GO:0006355(regulation of transcription, DNA-templated);GO:0009965(leaf morphogenesis)	NA	NA	NA	PREDICTED: BEL1-like homeodomain protein 4 [Brassica rapa]	NA	1.00154	1.47693	1.35941	7.58842	8.37224	8.33312	0.157977	-2.66221	6.02388e-99	2.41188e-97	down	yes
MSTRG.154	BraA01g002030.3C	BraA01g002030.3C	GO:0003700(transcription factor activity, sequence-specific DNA binding);GO:0005515(protein binding);GO:0005634(nucleus);GO:0005737(cytoplasm);GO:0009741(response to brassinosteroid)	04075(Plant hormone signal transduction)	K14503	NA	PREDICTED: BES1/BZR1 homolog protein 2 [Brassica rapa]	NA	7.63451	8.30909	10.9689	59.4795	58.4199	58.9133	0.152209	-2.71587	7.46171e-99	2.98296e-97	down	yes
MSTRG.10787	BraA04g005700.3C	BraA04g005700.3C	GO:0005985(sucrose metabolic process);GO:0006000(fructose metabolic process);GO:0009409(response to cold);GO:0009507(chloroplast);GO:0009570(chloroplast stroma);GO:0009735(response to cytokinin);GO:0009773(photosynthetic electron transport in photosystem I);GO:0010319(stromule);GO:0015979(photosynthesis);GO:0019253(reductive pentose-phosphate cycle);GO:0030388(fructose 1,6-bisphosphate metabolic …	01200(Carbon metabolism);00010(Glycolysis / Gluconeogenesis);00030(Pentose phosphate pathway);00051(Fructose and mannose metabolism);00710(Carbon fixation in photosynthetic organisms)	K03841	EC:3.1.3.11	PREDICTED: fructose-1,6-bisphosphatase, chloroplastic [Brassica napus]	NA	8.90362	8.89601	9.72179	43.3665	38.5669	45.134	0.216589	-2.20697	1.01695e-98	4.05917e-97	down	yes
MSTRG.23438	BraA08g027880.3C	BraA08g027880.3C	GO:0005507(copper ion binding);GO:0009411(response to UV);GO:0009507(chloroplast);GO:0009534(chloroplast thylakoid);GO:0009535(chloroplast thylakoid membrane);GO:0009543(chloroplast thylakoid lumen);GO:0009570(chloroplast stroma);GO:0009579(thylakoid);GO:0017148(negative regulation of translation);GO:0031977(thylakoid lumen);GO:0046688(response to copper ion);GO:0055035(plastid thylakoid membrane…	00195(Photosynthesis)	K02638	NA	PREDICTED: plastocyanin [Brassica rapa]	NA	54.8424	53.4904	52.9766	231.119	252.438	246.163	0.221056	-2.17751	1.14089e-98	4.5469e-97	down	yes
MSTRG.10461	BraA04g001740.3C	BraA04g001740.3C	GO:0005886(plasma membrane);GO:0008150(biological_process);GO:0016021(integral component of membrane)	NA	NA	NA	PREDICTED: UPF0481 protein At3g47200-like [Brassica rapa]	NA	0.0001	0.0001	0.0001	4.32493	3.18613	3.23508	2.7917e-05	-15.1285	1.21458e-98	4.83312e-97	down	yes
MSTRG.21582	BraA07g042600.3C	BraA07g042600.3C	GO:0005576(extracellular region);GO:0006508(proteolysis);GO:0048046(apoplast)	NA	NA	NA	PREDICTED: aspartyl protease family protein At5g10770 [Brassica rapa]	NA	27.6139	29.0553	28.3646	3.18665	3.11607	3.17132	8.97544	3.16598	1.55812e-98	6.19065e-97	up	yes
MSTRG.11753	BraA04g020490.3C	BraA04g020490.3C	GO:0005576(extracellular region);GO:0005783(endoplasmic reticulum);GO:0006633(fatty acid biosynthetic process);GO:0016020(membrane);GO:0016746(transferase activity, transferring acyl groups);GO:0016747(transferase activity, transferring acyl groups other than amino-acyl groups)	00062(Fatty acid elongation)	K15397	EC:2.3.1.199	PREDICTED: 3-ketoacyl-CoA synthase 12 [Brassica rapa]	NA	7.53794	6.62147	7.00557	24.4852	22.994	27.5745	0.281998	-1.82625	1.71614e-98	6.79766e-97	down	yes
MSTRG.10444	BraA04g001430.3C	BraA04g001430.3C	GO:0005506(iron ion binding);GO:0005576(extracellular region);GO:0016020(membrane);GO:0016021(integral component of membrane);GO:0016709(oxidoreductase activity, acting on paired donors, with incorporation or reduction of molecular oxygen, NAD(P)H as one donor, and incorporation of one atom of oxygen);GO:0019825(oxygen binding);GO:0020037(heme binding);GO:0044550(secondary metabolite biosynthetic…	00380(Tryptophan metabolism)	K07408	EC:1.14.14.1	BnaA04g00950D [Brassica napus]	NA	3.39623	2.65671	3.758	15.339	15.0994	14.8837	0.216472	-2.20775	1.96184e-98	7.75902e-97	down	yes
MSTRG.16817	BraA06g019570.3C	BraA06g019570.3C	GO:0003924(GTPase activity);GO:0004517(nitric-oxide synthase activity);GO:0005525(GTP binding);GO:0005739(mitochondrion);GO:0006809(nitric oxide biosynthetic process);GO:0006979(response to oxidative stress);GO:0009507(chloroplast);GO:0009651(response to salt stress);GO:0009657(plastid organization);GO:0010027(thylakoid membrane organization);GO:0010193(response to ozone);GO:0010322(regulation of…	00220(Arginine biosynthesis);00330(Arginine and proline metabolism);04626(Plant-pathogen interaction)	K13427	EC:1.14.13.39	PREDICTED: NO-associated protein 1, chloroplastic/mitochondrial [Brassica rapa]	NA	3.54864	3.96155	3.92433	12.6538	12.1641	12.2953	0.308099	-1.69854	1.98497e-98	7.83851e-97	down	yes
MSTRG.6228	BraA03g003410.3C	BraA03g003410.3C	GO:0004185(serine-type carboxypeptidase activity);GO:0005576(extracellular region);GO:0006508(proteolysis);GO:0051603(proteolysis involved in cellular protein catabolic process)	00460(Cyanoamino acid metabolism)	K08249	EC:4.1.2.11	BnaA03g02410D [Brassica napus]	NA	80.1023	80.2111	81.6876	6.82601	7.25349	6.68001	11.6574	3.54317	2.28297e-98	9.00158e-97	up	yes
MSTRG.2964	BraA01g043890.3C	BraA01g043890.3C	GO:0000139(Golgi membrane);GO:0000271(polysaccharide biosynthetic process);GO:0005768(endosome);GO:0005783(endoplasmic reticulum);GO:0005794(Golgi apparatus);GO:0005802(trans-Golgi network);GO:0005886(plasma membrane);GO:0009409(response to cold);GO:0009832(plant-type cell wall biogenesis);GO:0016021(integral component of membrane);GO:0016757(transferase activity, transferring glycosyl groups);GO…	00500(Starch and sucrose metabolism);00520(Amino sugar and nucleotide sugar metabolism)	K00770	EC:2.4.2.24	PREDICTED: cellulose synthase-like protein D3 [Brassica rapa]	NA	17.7494	19.1226	19.062	0.546048	0.83036	0.891165	24.6669	4.62451	2.37076e-98	9.3335e-97	up	yes
MSTRG.22409	BraA08g012500.3C	BraA08g012500.3C	GO:0003735(structural constituent of ribosome);GO:0005840(ribosome);GO:0006412(translation);GO:0009507(chloroplast);GO:0009570(chloroplast stroma);GO:0009941(chloroplast envelope);GO:0016020(membrane);GO:0019843(rRNA binding);GO:0042254(ribosome biogenesis)	03010(Ribosome)	K02884	NA	PREDICTED: 50S ribosomal protein L19-1, chloroplastic [Brassica rapa]	NA	14.3112	15.2824	13.7473	41.6744	42.7712	40.6405	0.346488	-1.52912	2.45783e-98	9.66163e-97	down	yes
MSTRG.17136	BraA06g025020.3C	BraA06g025020.3C	GO:0005516(calmodulin binding);GO:0005634(nucleus);GO:0008150(biological_process)	NA	NA	NA	PREDICTED: protein IQ-DOMAIN 1-like [Brassica rapa]	NA	1.19475	0.822118	1.25974	9.74217	8.65334	9.19228	0.11877	-3.07375	2.56809e-98	1.00798e-96	down	yes
MSTRG.25223	BraA09g014400.3C	BraA09g014400.3C	GO:0004553(hydrolase activity, hydrolyzing O-glycosyl compounds);GO:0005576(extracellular region);GO:0008810(cellulase activity);GO:0030245(cellulose catabolic process);GO:0030246(carbohydrate binding);GO:0071555(cell wall organization)	00500(Starch and sucrose metabolism)	K01179	EC:3.2.1.4	PREDICTED: endoglucanase 6 [Brassica rapa]	NA	99.7571	95.8215	95.8155	3.89199	5.8497	4.73329	20.1309	4.33134	3.53808e-98	1.3866e-96	up	yes
MSTRG.9781	BraA03g053770.3C	BraA03g053770.3C	GO:0005739(mitochondrion);GO:0009507(chloroplast);GO:0015979(photosynthesis);GO:0016301(kinase activity);GO:0016310(phosphorylation);GO:0016773(phosphotransferase activity, alcohol group as acceptor)	NA	NA	NA	PREDICTED: uncharacterized protein LOC103861704 [Brassica rapa]	NA	8.00334	7.95811	7.44159	23.4604	22.761	22.0836	0.342626	-1.54529	4.49561e-98	1.7592e-96	down	yes
MSTRG.7374	BraA03g019170.3C	BraA03g019170.3C	GO:0004553(hydrolase activity, hydrolyzing O-glycosyl compounds);GO:0005576(extracellular region);GO:0005618(cell wall);GO:0005975(carbohydrate metabolic process);GO:0010411(xyloglucan metabolic process);GO:0016762(xyloglucan:xyloglucosyl transferase activity);GO:0016798(hydrolase activity, acting on glycosyl bonds);GO:0016998(cell wall macromolecule catabolic process);GO:0042546(cell wall biogen…	04075(Plant hormone signal transduction)	K14504	EC:2.4.1.207	PREDICTED: probable xyloglucan endotransglucosylase/hydrolase protein 32 [Brassica rapa]	NA	94.2829	93.7668	94.7963	7.39788	5.8615	6.91376	14.0209	3.80951	7.13721e-98	2.78868e-96	up	yes
MSTRG.28663	BraA09g066210.3C	BraA09g066210.3C	GO:0005215(transporter activity);GO:0005515(protein binding);GO:0005773(vacuole);GO:0005886(plasma membrane);GO:0005887(integral component of plasma membrane);GO:0006810(transport);GO:0006833(water transport);GO:0009414(response to water deprivation);GO:0009506(plasmodesma);GO:0009507(chloroplast);GO:0009992(cellular water homeostasis);GO:0015250(water channel activity);GO:0015254(glycerol channe…	00531(Glycosaminoglycan degradation)	K10532	EC:2.3.1.78	PREDICTED: aquaporin PIP1-3 [Brassica rapa]	NA	66.3634	62.4924	62.0474	7.11933	7.12782	5.88762	9.48127	3.24508	7.26638e-98	2.83487e-96	up	yes
MSTRG.22126	BraA08g007920.3C	BraA08g007920.3C	GO:0003735(structural constituent of ribosome);GO:0005634(nucleus);GO:0005762(mitochondrial large ribosomal subunit);GO:0005840(ribosome);GO:0006412(translation);GO:0009409(response to cold);GO:0009507(chloroplast);GO:0009570(chloroplast stroma);GO:0009658(chloroplast organization);GO:0009793(embryo development ending in seed dormancy);GO:0009941(chloroplast envelope);GO:0010027(thylakoid membran…	03010(Ribosome)	K02888	NA	PREDICTED: 50S ribosomal protein L21, chloroplastic [Brassica rapa]	NA	26.9454	26.3223	27.7222	111.865	109.868	110.155	0.244028	-2.03488	7.27794e-98	2.83511e-96	down	yes
MSTRG.25048	BraA09g011880.3C	BraA09g011880.3C	GO:0004553(hydrolase activity, hydrolyzing O-glycosyl compounds);GO:0005576(extracellular region);GO:0005618(cell wall);GO:0005886(plasma membrane);GO:0005975(carbohydrate metabolic process);GO:0006952(defense response);GO:0009506(plasmodesma);GO:0031225(anchored component of membrane);GO:0042973(glucan endo-1,3-beta-D-glucosidase activity);GO:0046658(anchored component of plasma membrane);GO:007…	00500(Starch and sucrose metabolism)	K19893	EC:3.2.1.39	PREDICTED: glucan endo-1,3-beta-glucosidase 8 [Brassica rapa]	NA	19.1421	20.5978	20.493	0.892819	1.12588	0.693009	22.2122	4.47328	8.93787e-98	3.47651e-96	up	yes
MSTRG.13788	BraA05g019040.3C	BraA05g019040.3C	GO:0001678(cellular glucose homeostasis);GO:0004340(glucokinase activity);GO:0004396(hexokinase activity);GO:0005515(protein binding);GO:0005524(ATP binding);GO:0005536(glucose binding);GO:0005739(mitochondrion);GO:0005829(cytosol);GO:0006096(glycolytic process);GO:0006970(response to osmotic stress);GO:0008865(fructokinase activity);GO:0009409(response to cold);GO:0009536(plastid);GO:0009651(res…	01200(Carbon metabolism);00010(Glycolysis / Gluconeogenesis);00051(Fructose and mannose metabolism);00052(Galactose metabolism);00500(Starch and sucrose metabolism);00520(Amino sugar and nucleotide sugar metabolism);00524(Butirosin and neomycin biosynthesis)	K00844	EC:2.7.1.1	PREDICTED: hexokinase-3-like [Brassica rapa]	NA	18.3265	16.4685	17.4846	1.65593	1.58372	1.41633	11.2285	3.48909	1.25699e-97	4.88192e-96	up	yes
MSTRG.20671	BraA07g030680.3C	BraA07g030680.3C	GO:0003674(molecular_function);GO:0005575(cellular_component);GO:0008150(biological_process)	NA	NA	NA	PREDICTED: uncharacterized protein LOC103830960 [Brassica rapa]	NA	3.37715	3.22748	3.44833	17.1895	18.0415	18.0199	0.188785	-2.40519	1.39179e-97	5.39734e-96	down	yes
MSTRG.22203	BraA08g009230.3C	BraA08g009230.3C	GO:0003674(molecular_function);GO:0009507(chloroplast);GO:0009523(photosystem II);GO:0009535(chloroplast thylakoid membrane);GO:0015979(photosynthesis);GO:0016021(integral component of membrane)	NA	NA	NA	PREDICTED: uncharacterized protein LOC103833703 [Brassica rapa]	NA	10.6895	11.6778	11.6281	46.0583	46.5885	54.4312	0.231139	-2.11317	1.51291e-97	5.85827e-96	down	yes
MSTRG.17293	BraA06g027250.3C	BraA06g027250.3C	GO:0004565(beta-galactosidase activity);GO:0005576(extracellular region);GO:0005618(cell wall);GO:0005773(vacuole);GO:0005975(carbohydrate metabolic process);GO:0009505(plant-type cell wall);GO:0048046(apoplast);GO:0080167(response to karrikin)	00052(Galactose metabolism);00600(Sphingolipid metabolism);00531(Glycosaminoglycan degradation);00604(Glycosphingolipid biosynthesis - ganglio series);00511(Other glycan degradation)	K12309	EC:3.2.1.23	PREDICTED: beta-galactosidase 10 [Brassica rapa]	NA	104.192	105.07	105.043	7.77177	8.63636	7.90743	12.9261	3.69221	1.94939e-97	7.53715e-96	up	yes
MSTRG.12526	BraA04g032340.3C	BraA04g032340.3C	GO:0003677(DNA binding);GO:0003700(transcription factor activity, sequence-specific DNA binding);GO:0005634(nucleus);GO:0006351(transcription, DNA-templated);GO:0006355(regulation of transcription, DNA-templated);GO:0009908(flower development);GO:0048366(leaf development)	04075(Plant hormone signal transduction)	K14486	NA	PREDICTED: B3 domain-containing transcription factor NGA1-like [Brassica napus]	NA	0.0001	0.0001	0.0001	5.99594	4.02224	6.50796	1.81531e-05	-15.7494	2.16669e-97	8.36484e-96	down	yes
MSTRG.178	BraA01g002330.3C	BraA01g002330.3C	GO:0000209(protein polyubiquitination);GO:0004842(ubiquitin-protein transferase activity);GO:0005524(ATP binding);GO:0005634(nucleus);GO:0005737(cytoplasm);GO:0006511(ubiquitin-dependent protein catabolic process);GO:0009739(response to gibberellin);GO:0031625(ubiquitin protein ligase binding);GO:0043161(proteasome-mediated ubiquitin-dependent protein catabolic process);GO:0061630(ubiquitin prote…	04120(Ubiquitin mediated proteolysis)	K10688	EC:2.3.2.25	PREDICTED: probable ubiquitin-conjugating enzyme E2 17 [Brassica rapa]	NA	0.760584	0.962018	1.18804	8.16685	10.2124	9.07707	0.10601	-3.23773	3.08268e-97	1.18834e-95	down	yes
MSTRG.5502	BraA02g037860.3C	BraA02g037860.3C	GO:0005794(Golgi apparatus);GO:0009507(chloroplast);GO:0009522(photosystem I);GO:0009535(chloroplast thylakoid membrane);GO:0009579(thylakoid);GO:0009637(response to blue light);GO:0009768(photosynthesis, light harvesting in photosystem I);GO:0009941(chloroplast envelope);GO:0010114(response to red light);GO:0010218(response to far red light);GO:0010287(plastoglobule);GO:0015979(photosynthesis);G…	00196(Photosynthesis - antenna proteins)	K08913	NA	PREDICTED: chlorophyll a-b binding protein 5, chloroplastic-like [Brassica rapa]	NA	22.7712	27.9126	29.3968	155.647	152.008	167.501	0.168535	-2.56888	3.16772e-97	1.21931e-95	down	yes
MSTRG.27569	BraA09g051560.3C	BraA09g051560.3C	GO:0000413(protein peptidyl-prolyl isomerization);GO:0003755(peptidyl-prolyl cis-trans isomerase activity);GO:0005515(protein binding);GO:0005739(mitochondrion);GO:0006457(protein folding);GO:0006979(response to oxidative stress);GO:0007165(signal transduction);GO:0009507(chloroplast);GO:0009535(chloroplast thylakoid membrane);GO:0009570(chloroplast stroma);GO:0009579(thylakoid);GO:0009642(respon…	03040(Spliceosome)	K09567	EC:5.2.1.8	PREDICTED: peptidyl-prolyl cis-trans isomerase CYP20-3, chloroplastic [Brassica rapa]	NA	18.2521	19.9071	20.3657	77.7434	83.6969	81.9454	0.240462	-2.05612	3.47379e-97	1.33514e-95	down	yes
MSTRG.22475	BraA08g013250.3C	BraA08g013250.3C	GO:0003674(molecular_function);GO:0005634(nucleus);GO:0008150(biological_process);GO:0009507(chloroplast);GO:0016020(membrane)	NA	NA	NA	PREDICTED: protein PAM68, chloroplastic isoform X2 [Brassica rapa]	NA	6.11397	6.52812	7.41406	31.0203	28.8048	29.2834	0.225076	-2.15152	4.16043e-97	1.59668e-95	down	yes
MSTRG.1744	BraA01g024740.3C	BraA01g024740.3C	GO:0000156(phosphorelay response regulator activity);GO:0000160(phosphorelay signal transduction system);GO:0005515(protein binding);GO:0005634(nucleus);GO:0005737(cytoplasm);GO:0006351(transcription, DNA-templated);GO:0006355(regulation of transcription, DNA-templated);GO:0007623(circadian rhythm);GO:0009735(response to cytokinin);GO:0009736(cytokinin-activated signaling pathway);GO:0010114(resp…	04075(Plant hormone signal transduction)	K14492	NA	PREDICTED: two-component response regulator ARR5 [Brassica oleracea var. oleracea]	NA	34.36	35.0496	35.3638	4.27286	4.46413	3.94579	8.26108	3.04633	4.79068e-97	1.83583e-95	up	yes
MSTRG.25119	BraA09g012900.3C	BraA09g012900.3C	GO:0005634(nucleus);GO:0016567(protein ubiquitination);GO:0030246(carbohydrate binding)	NA	NA	NA	PREDICTED: F-box protein PP2-A11 [Brassica rapa]	NA	3.93351	3.23896	4.02454	18.2144	16.9386	15.9679	0.21903	-2.1908	5.3262e-97	2.03804e-95	down	yes
MSTRG.7301	BraA03g018080.3C	BraA03g018080.3C	GO:0005794(Golgi apparatus);GO:0009416(response to light stimulus);GO:0009507(chloroplast);GO:0009522(photosystem I);GO:0009534(chloroplast thylakoid);GO:0009535(chloroplast thylakoid membrane);GO:0009579(thylakoid);GO:0009768(photosynthesis, light harvesting in photosystem I);GO:0009769(photosynthesis, light harvesting in photosystem II);GO:0009941(chloroplast envelope);GO:0010287(plastoglobule)…	00196(Photosynthesis - antenna proteins)	K08912	NA	PREDICTED: chlorophyll a-b binding protein 1, chloroplastic [Brassica napus]	NA	15.1951	17.8093	17.2376	71.4938	73.0537	71.282	0.232785	-2.10293	5.56824e-97	2.12751e-95	down	yes
MSTRG.29831	BraA10g019040.3C	BraA10g019040.3C	GO:0003677(DNA binding);GO:0003700(transcription factor activity, sequence-specific DNA binding);GO:0005515(protein binding);GO:0005634(nucleus);GO:0005783(endoplasmic reticulum);GO:0006351(transcription, DNA-templated);GO:0007275(multicellular organism development);GO:0009626(plant-type hypersensitive response);GO:0009910(negative regulation of flower development);GO:0034976(response to endoplas…	03018(RNA degradation)	K12581	NA	PREDICTED: NAC domain-containing protein 89-like [Brassica rapa]	NA	14.2159	13.8878	14.4767	0.425157	0.256889	0.250002	45.6848	5.51364	7.3722e-97	2.81262e-95	up	yes
MSTRG.24326	BraA09g002530.3C	BraA09g002530.3C	GO:0005737(cytoplasm);GO:0009416(response to light stimulus);GO:0009507(chloroplast);GO:0009733(response to auxin)	04075(Plant hormone signal transduction)	K14487	NA	PREDICTED: jasmonic acid-amido synthetase JAR1 [Brassica rapa]	NA	13.1237	13.403	13.7828	0.995648	0.713792	0.868932	15.6337	3.96659	7.38752e-97	2.81432e-95	up	yes
MSTRG.12271	BraA04g028520.3C	BraA04g028520.3C	GO:0005275(amine transmembrane transporter activity);GO:0005774(vacuolar membrane);GO:0005886(plasma membrane);GO:0006865(amino acid transport);GO:0016020(membrane);GO:0016021(integral component of membrane)	NA	NA	NA	BnaA04g29360D [Brassica napus]	NA	5.3668	5.01371	4.92115	16.8481	16.523	14.8519	0.31731	-1.65604	1.0157e-96	3.86369e-95	down	yes
MSTRG.10637	BraA04g003260.3C	BraA04g003260.3C	GO:0003824(catalytic activity);GO:0004222(metalloendopeptidase activity);GO:0005634(nucleus);GO:0006508(proteolysis);GO:0046872(metal ion binding)	NA	NA	NA	PREDICTED: insulin-degrading enzyme-like 2 [Brassica rapa]	NA	0.0001	0.008575	0.0001	1.49606	1.31356	1.47156	0.00204967	-8.93039	1.47967e-96	5.62038e-95	down	yes
MSTRG.4059	BraA02g014190.3C	BraA02g014190.3C	GO:0004411(homogentisate 1,2-dioxygenase activity);GO:0005737(cytoplasm);GO:0005829(cytosol);GO:0006559(L-phenylalanine catabolic process);GO:0006572(tyrosine catabolic process);GO:0046872(metal ion binding);GO:0055114(oxidation-reduction process);GO:1902000(homogentisate catabolic process)	00350(Tyrosine metabolism)	K00451	EC:1.13.11.5	PREDICTED: homogentisate 1,2-dioxygenase [Brassica rapa]	NA	10.7888	9.99403	9.81562	40.3671	43.0594	39.7212	0.24847	-2.00886	1.72765e-96	6.55269e-95	down	yes
MSTRG.28391	BraA09g062410.3C	BraA09g062410.3C	GO:0005634(nucleus);GO:0005737(cytoplasm);GO:0006979(response to oxidative stress);GO:0009409(response to cold);GO:0016051(carbohydrate biosynthetic process);GO:0016757(transferase activity, transferring glycosyl groups);GO:0016758(transferase activity, transferring hexosyl groups);GO:0046872(metal ion binding);GO:0047216(inositol 3-alpha-galactosyltransferase activity)	00052(Galactose metabolism)	K18819	EC:2.4.1.123	PREDICTED: galactinol synthase 3 [Brassica rapa]	NA	0.0001	0.052828	0.0001	7.65483	4.53186	5.26338	0.00303884	-8.36226	2.73567e-96	1.03608e-94	down	yes
MSTRG.27768	BraA09g054110.3C	BraA09g054110.3C	GO:0003677(DNA binding);GO:0003700(transcription factor activity, sequence-specific DNA binding);GO:0005634(nucleus);GO:0006351(transcription, DNA-templated);GO:0006355(regulation of transcription, DNA-templated);GO:0009965(leaf morphogenesis)	NA	NA	NA	PREDICTED: BEL1-like homeodomain protein 4 [Brassica rapa]	NA	1.36997	1.39764	1.38851	9.14136	9.23767	6.95915	0.164026	-2.608	3.62212e-96	1.36979e-94	down	yes
MSTRG.1327	BraA01g018190.3C	BraA01g018190.3C	GO:0005515(protein binding);GO:0009507(chloroplast);GO:0009534(chloroplast thylakoid);GO:0009535(chloroplast thylakoid membrane);GO:0009707(chloroplast outer membrane);GO:0009723(response to ethylene);GO:0009941(chloroplast envelope);GO:0015979(photosynthesis);GO:0015995(chlorophyll biosynthetic process);GO:0016020(membrane);GO:0016491(oxidoreductase activity);GO:0016630(protochlorophyllide reduc…	00860(Porphyrin and chlorophyll metabolism)	K00218	EC:1.3.1.33	BnaA01g16440D [Brassica napus]	NA	22.5787	25.4164	23.896	107.649	112.317	111.016	0.217205	-2.20287	4.13888e-96	1.56294e-94	down	yes
MSTRG.14341	BraA05g028530.3C	BraA05g028530.3C	GO:0008270(zinc ion binding);GO:0016021(integral component of membrane);GO:0016567(protein ubiquitination)	NA	NA	NA	PREDICTED: RING-H2 finger protein ATL78-like [Brassica rapa]	NA	28.7122	32.195	33.8615	1.68875	1.98798	1.73996	17.4957	4.12893	4.47184e-96	1.68622e-94	up	yes
MSTRG.1273	BraA01g017270.3C;BraA01g017260.3C	BraA01g017270.3C;BraA01g017260.3C	GO:0004332(fructose-bisphosphate aldolase activity);GO:0005737(cytoplasm);GO:0006096(glycolytic process);GO:0009507(chloroplast);GO:0004845(uracil phosphoribosyltransferase activity);GO:0004849(uridine kinase activity);GO:0005524(ATP binding);GO:0005525(GTP binding);GO:0005829(cytosol);GO:0006206(pyrimidine nucleobase metabolic process);GO:0009058(biosynthetic process);GO:0016301(kinase activity)…	01200(Carbon metabolism);01230(Biosynthesis of amino acids);00010(Glycolysis / Gluconeogenesis);00030(Pentose phosphate pathway);00051(Fructose and mannose metabolism);00710(Carbon fixation in photosynthetic organisms);00240(Pyrimidine metabolism)	K01623;K00876	EC:4.1.2.13;EC:2.7.1.48	PREDICTED: fructose-bisphosphate aldolase 7, cytosolic [Brassica rapa];PREDICTED: uridine kinase-like protein 4 [Brassica rapa]	NA	4.5252	3.86515	3.93256	18.4022	17.718	17.423	0.230148	-2.11936	4.62533e-96	1.74156e-94	down	yes
MSTRG.11974	BraA04g024190.3C;BraA04g024200.3C	BraA04g024190.3C;BraA04g024200.3C	GO:0005886(plasma membrane);GO:0007165(signal transduction);GO:0016301(kinase activity);GO:0003674(molecular_function);GO:0005829(cytosol);GO:0008150(biological_process)	NA	NA	NA	PREDICTED: receptor-like protein 12 [Brassica napus];PREDICTED: uncharacterized protein LOC103865288 [Brassica rapa]	NA	0.415215	0.374743	0.46276	4.32489	3.66017	3.40225	0.11001	-3.18429	4.6674e-96	1.75485e-94	down	yes
MSTRG.16076	BraA06g009110.3C	BraA06g009110.3C	GO:0005829(cytosol);GO:0005886(plasma membrane);GO:0008830(dTDP-4-dehydrorhamnose 3,5-epimerase activity);GO:0008831(dTDP-4-dehydrorhamnose reductase activity);GO:0009506(plasmodesma);GO:0010253(UDP-rhamnose biosynthetic process);GO:0010489(UDP-4-keto-6-deoxy-glucose-3,5-epimerase activity);GO:0010490(UDP-4-keto-rhamnose-4-keto-reductase activity);GO:0019305(dTDP-rhamnose biosynthetic process);GO…	00520(Amino sugar and nucleotide sugar metabolism);00523(Polyketide sugar unit biosynthesis)	K12451	EC:5.1.3.-;EC:1.1.1.-	PREDICTED: bifunctional dTDP-4-dehydrorhamnose 3,5-epimerase/dTDP-4-dehydrorhamnose reductase-like [Brassica rapa]	NA	26.2378	28.1859	28.6967	1.63087	2.1246	1.68294	15.284	3.93395	5.91023e-96	2.21891e-94	up	yes
MSTRG.19478	BraA07g014360.3C	BraA07g014360.3C	GO:0005215(transporter activity);GO:0005783(endoplasmic reticulum);GO:0005886(plasma membrane);GO:0007389(pattern specification process);GO:0009506(plasmodesma);GO:0009672(auxin:proton symporter activity);GO:0009734(auxin-activated signaling pathway);GO:0009926(auxin polar transport);GO:0009942(longitudinal axis specification);GO:0010252(auxin homeostasis);GO:0010329(auxin efflux transmembrane tr…	00240(Pyrimidine metabolism);00450(Selenocompound metabolism)	K00384	EC:1.8.1.9	PREDICTED: auxin efflux carrier component 7 [Brassica rapa]	NA	23.6812	21.1535	22.5717	1.89035	2.34132	2.23251	10.4277	3.38235	7.55148e-96	2.83098e-94	up	yes
MSTRG.24478	BraA09g005820.3C	BraA09g005820.3C	GO:0004672(protein kinase activity);GO:0005524(ATP binding);GO:0005739(mitochondrion);GO:0006468(protein phosphorylation)	NA	NA	NA	PREDICTED: pentatricopeptide repeat-containing protein At5g25630 [Brassica rapa]	NA	3.83876	2.95278	3.24727	14.4157	13.6457	13.2111	0.243232	-2.03959	1.2106e-95	4.53188e-94	down	yes
MSTRG.4271	BraA02g017420.3C	BraA02g017420.3C	GO:0004497(monooxygenase activity);GO:0009507(chloroplast);GO:0009570(chloroplast stroma);GO:0009573(chloroplast ribulose bisphosphate carboxylase complex);GO:0009579(thylakoid);GO:0009637(response to blue light);GO:0009853(photorespiration);GO:0009941(chloroplast envelope);GO:0010114(response to red light);GO:0010218(response to far red light);GO:0015977(carbon fixation);GO:0016020(membrane);GO:…	01200(Carbon metabolism);00630(Glyoxylate and dicarboxylate metabolism);00710(Carbon fixation in photosynthetic organisms)	K01602	EC:4.1.1.39	PREDICTED: ribulose bisphosphate carboxylase small chain 1B, chloroplastic-like [Brassica rapa]	NA	0.0001	0.0001	0.0001	6.79382	7.21164	9.00716	1.30363e-05	-16.2271	1.69138e-95	6.32255e-94	down	yes
MSTRG.15617	BraA06g002820.3C	BraA06g002820.3C	GO:0005198(structural molecule activity);GO:0009507(chloroplast);GO:0009534(chloroplast thylakoid);GO:0009535(chloroplast thylakoid membrane);GO:0009941(chloroplast envelope);GO:0010287(plastoglobule);GO:0016020(membrane)	NA	NA	NA	PREDICTED: probable plastid-lipid-associated protein 12, chloroplastic [Brassica rapa]	NA	0.590994	0.246117	0.350769	10.8013	8.70979	9.13403	0.0414689	-4.59183	1.81566e-95	6.77734e-94	down	yes
MSTRG.2628	BraA01g038730.3C	BraA01g038730.3C	GO:0003883(CTP synthase activity);GO:0005524(ATP binding);GO:0005737(cytoplasm);GO:0005829(cytosol);GO:0009793(embryo development ending in seed dormancy);GO:0044210('de novo' CTP biosynthetic process);GO:0046686(response to cadmium ion)	00240(Pyrimidine metabolism)	K01937	EC:6.3.4.2	PREDICTED: CTP synthase [Brassica rapa]	NA	32.3283	28.8204	29.6932	3.71208	3.90623	3.64538	8.06501	3.01168	2.1538e-95	8.02794e-94	up	yes
MSTRG.17408	BraA06g028680.3C	BraA06g028680.3C	GO:0003735(structural constituent of ribosome);GO:0005840(ribosome);GO:0006412(translation);GO:0009295(nucleoid);GO:0009507(chloroplast);GO:0009570(chloroplast stroma);GO:0009941(chloroplast envelope);GO:0042254(ribosome biogenesis)	03010(Ribosome)	K02904	NA	PREDICTED: 50S ribosomal protein L29, chloroplastic-like [Brassica rapa]	NA	12.1484	10.1333	11.1738	36.9516	38.1318	35.7942	0.301734	-1.72865	2.33149e-95	8.67776e-94	down	yes
MSTRG.3473	BraA02g006130.3C	BraA02g006130.3C	GO:0005515(protein binding);GO:0005618(cell wall);GO:0005634(nucleus);GO:0005794(Golgi apparatus);GO:0005829(cytosol);GO:0009555(pollen development);GO:0009651(response to salt stress);GO:0009832(plant-type cell wall biogenesis);GO:0016020(membrane);GO:0016866(intramolecular transferase activity);GO:0022626(cytosolic ribosome);GO:0030244(cellulose biosynthetic process);GO:0033356(UDP-L-arabinose …	00520(Amino sugar and nucleotide sugar metabolism)	K13379	EC:2.4.1.-;EC:5.4.99.30	PREDICTED: UDP-arabinopyranose mutase 2-like [Brassica napus]	NA	35.5858	37.5935	41.1155	2.8683	2.37084	3.32057	13.3527	3.73905	3.12106e-95	1.15875e-93	up	yes
MSTRG.5029	BraA02g028970.3C	BraA02g028970.3C	GO:0005634(nucleus);GO:0005886(plasma membrane);GO:0005986(sucrose biosynthetic process);GO:0016157(sucrose synthase activity);GO:0016757(transferase activity, transferring glycosyl groups);GO:0046524(sucrose-phosphate synthase activity)	00500(Starch and sucrose metabolism)	K00696	EC:2.4.1.14	PREDICTED: probable sucrose-phosphate synthase 4 [Brassica rapa]	NA	0.523045	0.399927	0.446601	3.11373	3.47504	3.11859	0.141086	-2.82535	3.12221e-95	1.15875e-93	down	yes
MSTRG.9341	BraA03g047040.3C	BraA03g047040.3C	GO:0005737(cytoplasm)	NA	NA	NA	PREDICTED: putative 57 kDa heat shock protein [Brassica rapa]	NA	15.2658	16.9941	16.1854	0.258997	0.390939	0.220241	55.673	5.79891	3.48001e-95	1.28969e-93	up	yes
MSTRG.12021	BraA04g024890.3C	BraA04g024890.3C	GO:0005634(nucleus);GO:0008270(zinc ion binding);GO:0009553(embryo sac development);GO:0009555(pollen development)	NA	NA	NA	PREDICTED: uncharacterized protein LOC103865364 isoform X1 [Brassica rapa]	NA	10.0383	9.46292	9.84412	0.7472	0.744259	0.833172	12.6237	3.65806	4.4324e-95	1.64031e-93	up	yes
MSTRG.25714	BraA09g021970.3C	BraA09g021970.3C	GO:0004674(protein serine/threonine kinase activity);GO:0005524(ATP binding);GO:0005576(extracellular region);GO:0005886(plasma membrane);GO:0006468(protein phosphorylation);GO:0009506(plasmodesma);GO:0016021(integral component of membrane);GO:0016301(kinase activity);GO:0042742(defense response to bacterium)	00520(Amino sugar and nucleotide sugar metabolism)	K01183	EC:3.2.1.14	PREDICTED: putative cysteine-rich receptor-like protein kinase 39 isoform X2 [Brassica rapa]	NA	0.907466	0.693197	0.944862	7.80896	5.92912	6.86008	0.12358	-3.01648	5.43234e-95	2.00749e-93	down	yes
MSTRG.25627	BraA09g020370.3C	BraA09g020370.3C	GO:0000932(cytoplasmic mRNA processing body);GO:0003676(nucleic acid binding);GO:0003677(DNA binding);GO:0003700(transcription factor activity, sequence-specific DNA binding);GO:0005515(protein binding);GO:0005634(nucleus);GO:0010494(cytoplasmic stress granule);GO:0046872(metal ion binding)	NA	NA	NA	PREDICTED: zinc finger CCCH domain-containing protein 61 [Brassica rapa]	NA	12.0729	9.32605	13.16	69.6576	69.9414	73.885	0.161881	-2.627	7.87315e-95	2.90533e-93	down	yes
MSTRG.28294	BraA09g061090.3C	BraA09g061090.3C	GO:0005618(cell wall);GO:0005886(plasma membrane);GO:0009505(plant-type cell wall);GO:0030246(carbohydrate binding)	NA	NA	NA	PREDICTED: epidermis-specific secreted glycoprotein EP1-like [Brassica rapa]	NA	58.6326	57.9268	62.8742	3.58589	4.60027	4.61804	14.0137	3.80876	9.52707e-95	3.51065e-93	up	yes
MSTRG.20974	BraA07g034810.3C	BraA07g034810.3C	GO:0004364(glutathione transferase activity);GO:0005634(nucleus);GO:0005737(cytoplasm);GO:0006749(glutathione metabolic process);GO:0009407(toxin catabolic process);GO:0009636(response to toxic substance)	00480(Glutathione metabolism)	K00799	EC:2.5.1.18	PREDICTED: glutathione S-transferase U12 [Brassica rapa]	NA	24.1852	18.8662	25.7828	134.362	132.778	137.011	0.170318	-2.5537	1.26188e-94	4.64333e-93	down	yes
MSTRG.150	BraA01g001970.3C	BraA01g001970.3C	GO:0003677(DNA binding);GO:0003700(transcription factor activity, sequence-specific DNA binding);GO:0005634(nucleus);GO:0006351(transcription, DNA-templated);GO:0006355(regulation of transcription, DNA-templated);GO:0009965(leaf morphogenesis)	NA	NA	NA	PREDICTED: BEL1-like homeodomain protein 2 [Brassica rapa]	NA	3.17539	3.28408	3.11657	10.0936	9.78463	9.1573	0.329804	-1.60032	1.46868e-94	5.39663e-93	down	yes
MSTRG.12969	BraA05g006030.3C	BraA05g006030.3C	GO:0009507(chloroplast);GO:0009522(photosystem I);GO:0009523(photosystem II);GO:0009534(chloroplast thylakoid);GO:0009535(chloroplast thylakoid membrane);GO:0009579(thylakoid);GO:0009637(response to blue light);GO:0009765(photosynthesis, light harvesting);GO:0009768(photosynthesis, light harvesting in photosystem I);GO:0009941(chloroplast envelope);GO:0010114(response to red light);GO:0010218(res…	00196(Photosynthesis - antenna proteins)	K08915	NA	PREDICTED: chlorophyll a-b binding protein CP29.3, chloroplastic [Brassica rapa]	NA	13.0781	12.3654	13.3619	56.2258	53.657	64.2752	0.222817	-2.16607	1.60132e-94	5.87566e-93	down	yes
MSTRG.13117	BraA05g008240.3C	BraA05g008240.3C	GO:0000166(nucleotide binding);GO:0003723(RNA binding);GO:0006397(mRNA processing);GO:0008266(poly(U) RNA binding);GO:0009409(response to cold);GO:0009507(chloroplast);GO:0009534(chloroplast thylakoid);GO:0009535(chloroplast thylakoid membrane);GO:0009570(chloroplast stroma);GO:0009579(thylakoid);GO:0009737(response to abscisic acid);GO:0009941(chloroplast envelope);GO:0010319(stromule);GO:003052…	03013(RNA transport);03015(mRNA surveillance pathway);03018(RNA degradation)	K13126	NA	PREDICTED: RNA-binding protein CP29B, chloroplastic-like [Brassica rapa]	NA	30.0335	30.1348	28.282	138.193	126.804	145.662	0.215386	-2.215	2.09541e-94	7.67773e-93	down	yes
MSTRG.9160	BraA03g044520.3C	BraA03g044520.3C	GO:0005351(sugar:proton symporter activity);GO:0008643(carbohydrate transport);GO:0015144(carbohydrate transmembrane transporter activity);GO:0016020(membrane);GO:0016021(integral component of membrane);GO:0022891(substrate-specific transmembrane transporter activity);GO:0055085(transmembrane transport)	NA	NA	NA	PREDICTED: sugar transport protein 3 [Brassica rapa]	NA	0.39915	0.458498	0.411031	5.62888	4.91289	4.74542	0.0829897	-3.59092	2.59639e-94	9.49992e-93	down	yes
MSTRG.29142	BraA10g007340.3C	BraA10g007340.3C	GO:0005515(protein binding);GO:0005739(mitochondrion);GO:0005886(plasma membrane);GO:0006865(amino acid transport);GO:0015171(amino acid transmembrane transporter activity);GO:0016020(membrane);GO:0016021(integral component of membrane);GO:0032973(amino acid export);GO:0034639(L-amino acid efflux transmembrane transporter activity);GO:0043090(amino acid import);GO:0080144(amino acid homeostasis)	01200(Carbon metabolism);01230(Biosynthesis of amino acids);00010(Glycolysis / Gluconeogenesis);00030(Pentose phosphate pathway);00051(Fructose and mannose metabolism);00710(Carbon fixation in photosynthetic organisms)	K01623	EC:4.1.2.13	PREDICTED: WAT1-related protein At1g44800-like [Brassica rapa]	NA	24.9027	28.0452	22.1958	0.540774	0.844505	0.985223	31.6995	4.98639	2.82489e-94	1.03214e-92	up	yes
MSTRG.21193	BraA07g037640.3C	BraA07g037640.3C	GO:0005737(cytoplasm);GO:0009506(plasmodesma);GO:0016021(integral component of membrane)	NA	NA	NA	PREDICTED: probable inactive serine/threonine-protein kinase fnkC [Brassica rapa]	NA	84.242	90.8471	99.2791	4.96689	6.80586	5.40619	15.9712	3.9974	3.10249e-94	1.13197e-92	up	yes
MSTRG.11922	BraA04g023310.3C	BraA04g023310.3C	GO:0005737(cytoplasm);GO:0009507(chloroplast);GO:0019762(glucosinolate catabolic process);GO:0030246(carbohydrate binding);GO:0080028(nitrile biosynthetic process)	04075(Plant hormone signal transduction)	K14501	EC:3.1.3.16	PREDICTED: nitrile-specifier protein 2-like [Brassica rapa]	NA	9.74779	11.2018	10.0744	0.350727	0.366614	0.351515	29.0254	4.85925	3.80118e-94	1.38494e-92	up	yes
MSTRG.10811	BraA04g005990.3C	BraA04g005990.3C	GO:0000287(magnesium ion binding);GO:0004427(inorganic diphosphatase activity);GO:0005737(cytoplasm);GO:0005829(cytosol);GO:0006796(phosphate-containing compound metabolic process);GO:0016020(membrane);GO:0046686(response to cadmium ion)	00190(Oxidative phosphorylation)	K01507	EC:3.6.1.1	PREDICTED: soluble inorganic pyrophosphatase 4-like [Brassica rapa]	NA	70.5199	83.5133	81.3114	5.23675	4.09568	6.14819	15.2025	3.92624	4.21371e-94	1.53309e-92	up	yes
MSTRG.12189	BraA04g027390.3C	BraA04g027390.3C	GO:0005215(transporter activity);GO:0005887(integral component of plasma membrane);GO:0006814(sodium ion transport);GO:0006849(plasma membrane pyruvate transport);GO:0008508(bile acid:sodium symporter activity);GO:0009507(chloroplast);GO:0009534(chloroplast thylakoid);GO:0009941(chloroplast envelope);GO:0016020(membrane);GO:0050833(pyruvate transmembrane transporter activity);GO:1901475(pyruvate …	NA	NA	NA	PREDICTED: sodium/pyruvate cotransporter BASS2, chloroplastic [Brassica rapa]	NA	1.33787	1.72527	1.8135	10.3201	11.0189	9.94785	0.155869	-2.6816	4.23386e-94	1.53826e-92	down	yes
MSTRG.10323	BraA03g063040.3C	BraA03g063040.3C	NA	NA	NA	NA	PREDICTED: probable E3 ubiquitin-protein ligase ARI16 [Brassica napus]	NA	1.46592	1.14029	1.32225	8.28224	7.91611	6.71665	0.171436	-2.54426	5.13839e-94	1.86428e-92	down	yes
MSTRG.21870	BraA08g003460.3C	BraA08g003460.3C	GO:0005739(mitochondrion);GO:0005777(peroxisome);GO:0008270(zinc ion binding);GO:0008748(N-ethylmaleimide reductase activity);GO:0016491(oxidoreductase activity);GO:0043738(reduced coenzyme F420 dehydrogenase activity);GO:0043826(sulfur oxygenase reductase activity);GO:0043883(malolactic enzyme activity);GO:0043914(NADPH:sulfur oxidoreductase activity);GO:0052693(epoxyqueuosine reductase activity…	01212(Fatty acid metabolism);00061(Fatty acid biosynthesis);01040(Biosynthesis of unsaturated fatty acids);00780(Biotin metabolism)	K00059	EC:1.1.1.100	BnaA08g02470D [Brassica napus]	NA	3.42491	2.22198	2.68399	14.5737	14.3088	13.7686	0.195326	-2.35604	6.21433e-94	2.24836e-92	down	yes
MSTRG.20707	BraA07g031150.3C	BraA07g031150.3C	GO:0005576(extracellular region);GO:0030570(pectate lyase activity);GO:0045490(pectin catabolic process);GO:0046872(metal ion binding)	00040(Pentose and glucuronate interconversions)	K01728	EC:4.2.2.2	PREDICTED: probable pectate lyase 5 [Brassica rapa]	NA	63.5556	65.7668	68.0045	2.1411	2.3786	1.16901	34.6875	5.11634	6.43112e-94	2.32354e-92	up	yes
MSTRG.20397	BraA07g026930.3C	BraA07g026930.3C	GO:0003333(amino acid transmembrane transport);GO:0005215(transporter activity);GO:0005886(plasma membrane);GO:0006865(amino acid transport);GO:0009733(response to auxin);GO:0009734(auxin-activated signaling pathway);GO:0009926(auxin polar transport);GO:0010311(lateral root formation);GO:0010328(auxin influx transmembrane transporter activity);GO:0015171(amino acid transmembrane transporter activ…	04075(Plant hormone signal transduction)	K13946	NA	PREDICTED: auxin transporter-like protein 3 isoform X1 [Brassica oleracea var. oleracea]	NA	16.3594	17.4365	18.0446	1.36134	1.69115	1.50227	11.3816	3.50863	9.41236e-94	3.39592e-92	up	yes
MSTRG.6998	BraA03g013630.3C	BraA03g013630.3C	GO:0005576(extracellular region);GO:0016042(lipid catabolic process);GO:0016298(lipase activity);GO:0052689(carboxylic ester hydrolase activity)	00860(Porphyrin and chlorophyll metabolism);00900(Terpenoid backbone biosynthesis)	K10960	EC:1.3.1.83	PREDICTED: GDSL esterase/lipase At5g55050-like [Brassica rapa]	NA	36.2801	35.6157	35.1979	3.87652	3.29993	2.92551	10.6013	3.40617	1.27072e-93	4.5783e-92	up	yes
MSTRG.23836	BraA08g032930.3C	BraA08g032930.3C	GO:0005351(sugar:proton symporter activity);GO:0005355(glucose transmembrane transporter activity);GO:0005783(endoplasmic reticulum);GO:0005886(plasma membrane);GO:0005887(integral component of plasma membrane);GO:0009414(response to water deprivation);GO:0009651(response to salt stress);GO:0009737(response to abscisic acid);GO:0010200(response to chitin);GO:0015144(carbohydrate transmembrane tra…	NA	NA	NA	BnaA08g26700D [Brassica napus]	NA	25.7098	27.6765	25.9516	3.16822	3.4318	3.1153	8.16628	3.02968	1.43625e-93	5.1675e-92	up	yes
MSTRG.30640	BraA10g029570.3C	BraA10g029570.3C	GO:0005634(nucleus)	NA	NA	NA	PREDICTED: uncharacterized protein LOC103847033 [Brassica rapa]	NA	14.9384	19.6556	14.3086	0.806124	0.755121	1.01059	19.0146	4.24904	1.61002e-93	5.78469e-92	up	yes
MSTRG.24925	BraA09g010190.3C	BraA09g010190.3C	NA	NA	NA	NA	PREDICTED: classical arabinogalactan protein 9-like [Brassica napus]	NA	48.6389	41.0472	47.034	2.02965	2.41614	1.53428	22.8626	4.51492	1.94678e-93	6.98494e-92	up	yes
MSTRG.3841	BraA02g010640.3C	BraA02g010640.3C	GO:0000139(Golgi membrane);GO:0003924(GTPase activity);GO:0005515(protein binding);GO:0005525(GTP binding);GO:0005773(vacuole);GO:0005774(vacuolar membrane);GO:0005794(Golgi apparatus);GO:0005886(plasma membrane);GO:0006886(intracellular protein transport);GO:0006904(vesicle docking involved in exocytosis);GO:0006913(nucleocytoplasmic transport);GO:0007264(small GTPase mediated signal transductio…	04144(Endocytosis)	K07901	NA	PREDICTED: ras-related protein RABE1c-like isoform X1 [Brassica rapa]	NA	13.739	11.9027	12.5787	57.3077	57.981	56.1029	0.223001	-2.16488	2.53364e-93	9.078e-92	down	yes
MSTRG.3984	BraA02g013080.3C	BraA02g013080.3C	GO:0006857(oligopeptide transport);GO:0015031(protein transport);GO:0015198(oligopeptide transporter activity);GO:0015833(peptide transport);GO:0016020(membrane);GO:0016021(integral component of membrane);GO:0055085(transmembrane transport)	NA	NA	NA	PREDICTED: oligopeptide transporter 1 [Brassica rapa]	NA	0.453886	0.654473	0.568444	4.22892	4.54842	4.5937	0.125406	-2.99533	2.93365e-93	1.04967e-91	down	yes
MSTRG.10243	BraA03g061220.3C	BraA03g061220.3C	GO:0002229(defense response to oomycetes);GO:0005506(iron ion binding);GO:0006569(tryptophan catabolic process);GO:0006952(defense response);GO:0009414(response to water deprivation);GO:0009507(chloroplast);GO:0009617(response to bacterium);GO:0009625(response to insect);GO:0009682(induced systemic resistance);GO:0009684(indoleacetic acid biosynthetic process);GO:0010120(camalexin biosynthetic pr…	01210(2-Oxocarboxylic acid metabolism);00380(Tryptophan metabolism);00966(Glucosinolate biosynthesis)	K11812	EC:1.14.13.125	PREDICTED: cytochrome P450 79B1-like [Brassica rapa]	NA	14.9129	17.7198	18.3449	0.299519	0.551572	0.285132	44.8659	5.48755	3.87033e-93	1.38291e-91	up	yes
MSTRG.27756	BraA09g053960.3C	BraA09g053960.3C	GO:0003735(structural constituent of ribosome);GO:0005840(ribosome);GO:0006412(translation);GO:0009507(chloroplast)	03010(Ribosome)	K02916	NA	PREDICTED: 50S ribosomal protein L35, chloroplastic [Brassica rapa]	NA	14.7659	16.7098	14.9436	45.9925	49.0788	43.9168	0.333981	-1.58216	4.36456e-93	1.55736e-91	down	yes
MSTRG.4034	BraA02g013860.3C	BraA02g013860.3C	GO:0005737(cytoplasm);GO:0009507(chloroplast);GO:0009733(response to auxin);GO:0009734(auxin-activated signaling pathway);GO:0009826(unidimensional cell growth);GO:0010252(auxin homeostasis);GO:0010279(indole-3-acetic acid amido synthetase activity)	04075(Plant hormone signal transduction)	K14487	NA	PREDICTED: indole-3-acetic acid-amido synthetase GH3.6 [Brassica rapa]	NA	7.47369	7.54952	8.74914	0.303396	0.280552	0.228118	29.2739	4.87154	4.78069e-93	1.70349e-91	up	yes
MSTRG.8297	BraA03g031830.3C	BraA03g031830.3C	GO:0000325(plant-type vacuole);GO:0004540(ribonuclease activity);GO:0004568(chitinase activity);GO:0005576(extracellular region);GO:0008061(chitin binding);GO:0009615(response to virus);GO:0009627(systemic acquired resistance);GO:0009651(response to salt stress);GO:0009723(response to ethylene);GO:0009817(defense response to fungus, incompatible interaction);GO:0031640(killing of cells of other o…	NA	NA	NA	PREDICTED: pathogenesis-related protein PR-4-like [Brassica rapa]	NA	5.33233	3.70863	3.45378	41.2801	38.7214	32.6276	0.110937	-3.17219	6.7245e-93	2.39283e-91	down	yes
MSTRG.24463	BraA09g005510.3C	BraA09g005510.3C	GO:0003723(RNA binding);GO:0004004(ATP-dependent RNA helicase activity);GO:0004386(helicase activity);GO:0005524(ATP binding);GO:0005634(nucleus);GO:0008026(ATP-dependent helicase activity);GO:0008270(zinc ion binding);GO:0009507(chloroplast);GO:0009570(chloroplast stroma);GO:0009793(embryo development ending in seed dormancy);GO:0009941(chloroplast envelope);GO:0010501(RNA secondary structure un…	00270(Cysteine and methionine metabolism);00480(Glutathione metabolism)	K01919	EC:6.3.2.2	PREDICTED: DEAD-box ATP-dependent RNA helicase 3, chloroplastic [Brassica napus]	NA	4.24838	4.72513	4.60345	13.7117	13.1366	14.9638	0.324714	-1.62276	7.38864e-93	2.62196e-91	down	yes
MSTRG.7477	BraA03g020630.3C	BraA03g020630.3C	GO:0005773(vacuole);GO:0005886(plasma membrane);GO:0005887(integral component of plasma membrane);GO:0006810(transport);GO:0006833(water transport);GO:0009506(plasmodesma);GO:0009624(response to nematode);GO:0009992(cellular water homeostasis);GO:0015250(water channel activity);GO:0015254(glycerol channel activity);GO:0016020(membrane);GO:0034220(ion transmembrane transport);GO:0055085(transmembr…	00531(Glycosaminoglycan degradation)	K10532	EC:2.3.1.78	probable aquaporin PIP2-6 [Brassica rapa]	NA	30.6964	27.9311	24.2112	1.1356	0.690224	1.21151	27.2735	4.76943	8.11471e-93	2.87567e-91	up	yes
MSTRG.28933	BraA10g003800.3C	BraA10g003800.3C	GO:0002181(cytoplasmic translation);GO:0003723(RNA binding);GO:0003735(structural constituent of ribosome);GO:0005840(ribosome);GO:0006412(translation);GO:0009507(chloroplast);GO:0009570(chloroplast stroma);GO:0009735(response to cytokinin);GO:0009793(embryo development ending in seed dormancy);GO:0009941(chloroplast envelope);GO:0015934(large ribosomal subunit);GO:0016020(membrane);GO:0019843(rR…	03010(Ribosome)	K02933	NA	PREDICTED: 50S ribosomal protein L6, chloroplastic [Brassica rapa]	NA	12.1067	12.6104	12.9008	36.9126	39.6076	40.5876	0.321225	-1.63835	8.50289e-93	3.00912e-91	down	yes
MSTRG.27324	BraA09g048100.3C	BraA09g048100.3C	GO:0005737(cytoplasm);GO:0006979(response to oxidative stress);GO:0009506(plasmodesma);GO:0016757(transferase activity, transferring glycosyl groups);GO:0034484(raffinose catabolic process);GO:0047274(galactinol-sucrose galactosyltransferase activity);GO:0052692(raffinose alpha-galactosidase activity);GO:0080167(response to karrikin)	00052(Galactose metabolism)	K06617	EC:2.4.1.82	PREDICTED: probable galactinol--sucrose galactosyltransferase 2 [Brassica rapa]	NA	28.712	26.3828	23.5742	137.808	132.057	132.372	0.195579	-2.35418	1.05188e-92	3.71745e-91	down	yes
MSTRG.24926	BraA09g010200.3C	BraA09g010200.3C	GO:0003674(molecular_function);GO:0005576(extracellular region);GO:0009739(response to gibberellin);GO:0009740(gibberellic acid mediated signaling pathway)	NA	NA	NA	PREDICTED: gibberellin-regulated protein 7 isoform X1 [Brassica rapa]	NA	28.5792	27.906	29.0941	0.915901	0.51603	0.543518	43.3214	5.43701	1.90514e-92	6.72379e-91	up	yes
MSTRG.20518	BraA07g028600.3C	BraA07g028600.3C	GO:0001561(fatty acid alpha-oxidation);GO:0004601(peroxidase activity);GO:0005576(extracellular region);GO:0006629(lipid metabolic process);GO:0006979(response to oxidative stress);GO:0008219(cell death);GO:0009626(plant-type hypersensitive response);GO:0009627(systemic acquired resistance);GO:0009737(response to abscisic acid);GO:0009751(response to salicylic acid);GO:0012511(monolayer-surrounde…	00592(alpha-Linolenic acid metabolism)	K10529	EC:1.-.-.-	PREDICTED: alpha-dioxygenase 2 [Brassica rapa]	NA	14.5073	14.2465	14.4711	1.24508	1.0901	0.936213	13.213	3.72388	2.28952e-92	8.06938e-91	up	yes
MSTRG.4903	BraA02g026890.3C	BraA02g026890.3C	GO:0005515(protein binding);GO:0005634(nucleus);GO:0005643(nuclear pore);GO:0005654(nucleoplasm);GO:0005737(cytoplasm);GO:0005829(cytosol);GO:0006607(NLS-bearing protein import into nucleus);GO:0006886(intracellular protein transport);GO:0006952(defense response);GO:0008139(nuclear localization sequence binding);GO:0008565(protein transporter activity)	NA	NA	NA	PREDICTED: importin subunit alpha-3-like [Brassica rapa]	NA	21.828	21.0057	24.4964	1.83101	2.07323	1.50963	12.4366	3.63652	2.46539e-92	8.67742e-91	up	yes
MSTRG.9196	BraA03g045220.3C	BraA03g045220.3C	GO:0000139(Golgi membrane);GO:0000271(polysaccharide biosynthetic process);GO:0005794(Golgi apparatus);GO:0016021(integral component of membrane);GO:0016051(carbohydrate biosynthetic process);GO:0016757(transferase activity, transferring glycosyl groups);GO:0016758(transferase activity, transferring hexosyl groups);GO:0045489(pectin biosynthetic process);GO:0047262(polygalacturonate 4-alpha-galac…	00500(Starch and sucrose metabolism);00520(Amino sugar and nucleotide sugar metabolism)	K13648	EC:2.4.1.43	PREDICTED: probable galacturonosyltransferase-like 2 [Brassica rapa]	NA	44.7556	41.8266	41.5061	4.72699	4.07346	4.8459	9.38627	3.23055	2.48623e-92	8.73892e-91	up	yes
MSTRG.21285	BraA07g038680.3C	BraA07g038680.3C	GO:0000312(plastid small ribosomal subunit);GO:0000462(maturation of SSU-rRNA from tricistronic rRNA transcript (SSU-rRNA, 5.8S rRNA, LSU-rRNA));GO:0003735(structural constituent of ribosome);GO:0006412(translation);GO:0009507(chloroplast);GO:0009570(chloroplast stroma);GO:0009941(chloroplast envelope);GO:0016020(membrane);GO:0019843(rRNA binding);GO:0022627(cytosolic small ribosomal subunit)	03010(Ribosome)	K02996	NA	PREDICTED: 30S ribosomal protein S9, chloroplastic [Brassica rapa]	NA	12.2842	10.7478	11.3009	35.1134	37.4863	39.534	0.306179	-1.70755	6.97383e-92	2.44793e-90	down	yes
MSTRG.16721	BraA06g018350.3C	BraA06g018350.3C	GO:0005576(extracellular region);GO:0005886(plasma membrane);GO:0008152(metabolic process);GO:0016788(hydrolase activity, acting on ester bonds)	00562(Inositol phosphate metabolism);00564(Glycerophospholipid metabolism);00565(Ether lipid metabolism)	K01114	EC:3.1.4.3	BnaA06g16410D [Brassica napus]	NA	11.0633	8.65116	9.92993	0.512474	0.495968	0.439314	20.4761	4.35587	7.91147e-92	2.7733e-90	up	yes
MSTRG.25905	BraA09g025190.3C	BraA09g025190.3C	GO:0003674(molecular_function);GO:0005634(nucleus);GO:0008150(biological_process)	NA	NA	NA	PREDICTED: F-box protein At4g05010 [Brassica rapa]	NA	36.9981	40.0527	41.055	3.85641	4.7147	3.97684	9.41236	3.23456	8.09287e-92	2.83305e-90	up	yes
MSTRG.25213	BraA09g014260.3C	BraA09g014260.3C	GO:0003735(structural constituent of ribosome);GO:0005840(ribosome);GO:0006412(translation);GO:0009507(chloroplast);GO:0009535(chloroplast thylakoid membrane);GO:0009579(thylakoid);GO:0019843(rRNA binding);GO:0042254(ribosome biogenesis)	03010(Ribosome)	K02990	NA	PREDICTED: 30S ribosomal protein S6 alpha, chloroplastic-like [Brassica napus]	NA	17.6783	18.0557	17.0367	46.2821	49.5274	47.557	0.368082	-1.4419	1.72415e-91	6.02753e-90	down	yes
MSTRG.28426	BraA09g063370.3C	BraA09g063370.3C	GO:0007165(signal transduction);GO:0016021(integral component of membrane)	NA	NA	NA	PREDICTED: receptor-like protein 12 [Brassica rapa]	NA	0.872503	0.93328	0.7966	3.7455	4.22653	3.91511	0.218924	-2.1915	1.89492e-91	6.61561e-90	down	yes
MSTRG.27868	BraA09g055550.3C	BraA09g055550.3C	GO:0000220(vacuolar proton-transporting V-type ATPase, V0 domain);GO:0000325(plant-type vacuole);GO:0005737(cytoplasm);GO:0005739(mitochondrion);GO:0005773(vacuole);GO:0005774(vacuolar membrane);GO:0005794(Golgi apparatus);GO:0007035(vacuolar acidification);GO:0009507(chloroplast);GO:0009678(hydrogen-translocating pyrophosphatase activity);GO:0009705(plant-type vacuole membrane);GO:0015986(ATP sy…	00190(Oxidative phosphorylation);04145(Phagosome)	K02154	NA	PREDICTED: V-type proton ATPase subunit a2 [Brassica napus]	NA	56.292	58.1223	59.2276	4.57619	5.18228	5.19635	11.6111	3.53743	2.12772e-91	7.41839e-90	up	yes
MSTRG.12091	BraA04g025950.3C	BraA04g025950.3C	GO:0003674(molecular_function);GO:0005886(plasma membrane);GO:0008150(biological_process);GO:0016021(integral component of membrane)	NA	NA	NA	PREDICTED: UPF0481 protein At3g47200-like [Brassica rapa]	NA	10.528	9.26763	10.0402	38.9924	39.5169	36.8374	0.258662	-1.95086	2.14306e-91	7.46182e-90	down	yes
MSTRG.15181	BraA05g039220.3C	BraA05g039220.3C	GO:0005618(cell wall);GO:0005737(cytoplasm)	NA	NA	NA	PREDICTED: RNA-binding protein cabeza [Brassica rapa]	NA	22.9778	25.0743	25.4415	2.97743	2.8288	2.92407	8.41822	3.07351	2.63306e-91	9.15563e-90	up	yes
MSTRG.12170	BraA04g027160.3C	BraA04g027160.3C	GO:0004864(protein phosphatase inhibitor activity);GO:0004872(receptor activity);GO:0005515(protein binding);GO:0005634(nucleus);GO:0005737(cytoplasm);GO:0005886(plasma membrane);GO:0009738(abscisic acid-activated signaling pathway);GO:0010427(abscisic acid binding);GO:0080163(regulation of protein serine/threonine phosphatase activity)	04075(Plant hormone signal transduction)	K14496	NA	PREDICTED: abscisic acid receptor PYL4-like [Brassica rapa]	NA	5.89763	4.5483	4.78019	24.4402	24.8429	25.712	0.203029	-2.30025	3.50058e-91	1.21558e-89	down	yes
MSTRG.10501	BraA04g002380.3C	BraA04g002380.3C	GO:0004747(ribokinase activity);GO:0005524(ATP binding);GO:0005737(cytoplasm);GO:0006014(D-ribose metabolic process);GO:0008865(fructokinase activity);GO:0016301(kinase activity);GO:0019252(starch biosynthetic process)	00051(Fructose and mannose metabolism);00500(Starch and sucrose metabolism);00520(Amino sugar and nucleotide sugar metabolism)	K00847	EC:2.7.1.4	PREDICTED: probable fructokinase-4 [Brassica rapa]	NA	0.397649	0.428417	0.694087	8.9691	8.25136	8.37186	0.0593988	-4.07342	3.61517e-91	1.25369e-89	down	yes
MSTRG.2660	BraA01g039290.3C	BraA01g039290.3C	GO:0003674(molecular_function);GO:0005737(cytoplasm);GO:0006950(response to stress);GO:0016021(integral component of membrane)	NA	NA	NA	PREDICTED: uncharacterized protein LOC103845875 isoform X1 [Brassica rapa]	NA	1.19015	0.818871	0.731652	11.1763	9.19176	9.9171	0.0904955	-3.46601	4.39037e-91	1.52049e-89	down	yes
MSTRG.18163	BraA06g039380.3C	BraA06g039380.3C	GO:0005768(endosome);GO:0005794(Golgi apparatus);GO:0005802(trans-Golgi network);GO:0005886(plasma membrane);GO:0006817(phosphate ion transport);GO:0016021(integral component of membrane)	04075(Plant hormone signal transduction)	K14514	NA	PREDICTED: phosphate transporter PHO1 homolog 5-like [Brassica rapa]	NA	6.36917	5.69345	6.7814	0.339146	0.381322	0.336922	17.8213	4.15553	5.11266e-91	1.76827e-89	up	yes
MSTRG.21343	BraA07g039400.3C	BraA07g039400.3C	GO:0005576(extracellular region);GO:0016042(lipid catabolic process);GO:0016298(lipase activity);GO:0016746(transferase activity, transferring acyl groups);GO:0019953(sexual reproduction);GO:0052689(carboxylic ester hydrolase activity)	00561(Glycerolipid metabolism)	K00679	EC:2.3.1.158	PREDICTED: GDSL esterase/lipase EXL3 [Brassica rapa]	NA	15.4377	17.2515	21.6823	0.456146	0.614147	0.372818	37.6765	5.23559	6.60388e-91	2.28098e-89	up	yes
MSTRG.9801	BraA03g054040.3C	BraA03g054040.3C	GO:0005215(transporter activity);GO:0005886(plasma membrane);GO:0006811(ion transport);GO:0006873(cellular ion homeostasis);GO:0008308(voltage-gated anion channel activity);GO:0016021(integral component of membrane);GO:0055085(transmembrane transport)	NA	NA	NA	PREDICTED: S-type anion channel SLAH2 [Brassica rapa]	NA	18.2785	17.754	14.8206	1.55775	1.50471	1.60486	10.8956	3.44567	7.35427e-91	2.53678e-89	up	yes
MSTRG.27710	BraA09g053210.3C	BraA09g053210.3C	GO:0005576(extracellular region);GO:0005886(plasma membrane);GO:0009506(plasmodesma);GO:0016021(integral component of membrane)	NA	NA	NA	PREDICTED: uncharacterized protein LOC106307198 [Brassica oleracea var. oleracea]	NA	8.7236	9.63895	10.1952	0.52498	0.51079	0.452558	19.1878	4.26212	1.34208e-90	4.62322e-89	up	yes
MSTRG.19574	BraA07g015740.3C	BraA07g015740.3C	GO:0003674(molecular_function);GO:0005634(nucleus);GO:0005794(Golgi apparatus);GO:0005829(cytosol);GO:0006970(response to osmotic stress);GO:0009409(response to cold);GO:0009414(response to water deprivation);GO:0009415(response to water);GO:0009631(cold acclimation);GO:0009737(response to abscisic acid);GO:0010286(heat acclimation);GO:0016020(membrane);GO:0050832(defense response to fungus)	NA	NA	NA	PREDICTED: dehydrin ERD10-like [Brassica rapa]	NA	45.089	46.7685	39.5313	3.6073	4.50101	4.33301	10.5607	3.40063	1.51532e-90	5.21306e-89	up	yes
MSTRG.7866	BraA03g025960.3C;BraA03g025970.3C	BraA03g025960.3C;BraA03g025970.3C	GO:0004674(protein serine/threonine kinase activity);GO:0005524(ATP binding);GO:0005576(extracellular region);GO:0005773(vacuole);GO:0005886(plasma membrane);GO:0006468(protein phosphorylation);GO:0016021(integral component of membrane);GO:0016301(kinase activity);GO:0016301(kinase activity)	04626(Plant-pathogen interaction);04626(Plant-pathogen interaction)	K13430	EC:2.7.11.1	BnaA03g23220D [Brassica napus];PREDICTED: probable leucine-rich repeat receptor-like protein kinase At5g49770 isoform X4 [Brassica napus]	NA	1.18726	1.01904	1.36679	4.59964	5.06154	4.39518	0.254198	-1.97598	1.64959e-90	5.66747e-89	down	yes
MSTRG.25235	BraA09g014610.3C	BraA09g014610.3C	GO:0005753(mitochondrial proton-transporting ATP synthase complex);GO:0005773(vacuole);GO:0005774(vacuolar membrane);GO:0015986(ATP synthesis coupled proton transport);GO:0015991(ATP hydrolysis coupled proton transport);GO:0033178(proton-transporting two-sector ATPase complex, catalytic domain);GO:0046961(proton-transporting ATPase activity, rotational mechanism)	00190(Oxidative phosphorylation);04145(Phagosome)	K02150	NA	PREDICTED: V-type proton ATPase subunit E3 [Raphanus sativus]	NA	42.8721	47.8957	47.614	2.95329	4.0085	4.1353	12.4701	3.6404	2.0501e-90	7.03414e-89	up	yes
MSTRG.911	BraA01g012030.3C	BraA01g012030.3C	GO:0005509(calcium ion binding);GO:0009507(chloroplast);GO:0009534(chloroplast thylakoid);GO:0009535(chloroplast thylakoid membrane);GO:0009543(chloroplast thylakoid lumen);GO:0009570(chloroplast stroma);GO:0009579(thylakoid);GO:0009654(photosystem II oxygen evolving complex);GO:0015979(photosynthesis);GO:0019898(extrinsic component of membrane);GO:0030095(chloroplast photosystem II);GO:0031977(t…	00195(Photosynthesis)	K08901	NA	oxygen-evolving enhancer protein 3-1, chloroplastic [Brassica rapa]	NA	8.56549	10.7696	10.3564	37.5845	39.544	45.7767	0.241581	-2.04942	2.30756e-90	7.90705e-89	down	yes
MSTRG.2573	BraA01g037860.3C	BraA01g037860.3C	GO:0004674(protein serine/threonine kinase activity);GO:0005524(ATP binding);GO:0005886(plasma membrane);GO:0016301(kinase activity);GO:0016787(hydrolase activity);GO:0046777(protein autophosphorylation)	04626(Plant-pathogen interaction)	K13430	EC:2.7.11.1	PREDICTED: inactive protein kinase SELMODRAFT_444075-like [Brassica rapa]	NA	5.48941	5.667	5.03205	20.6226	21.2713	20.5666	0.259179	-1.94798	2.59111e-90	8.86693e-89	down	yes
MSTRG.12107	BraA04g026230.3C	BraA04g026230.3C	GO:0001053(plastid sigma factor activity);GO:0003677(DNA binding);GO:0003700(transcription factor activity, sequence-specific DNA binding);GO:0003899(DNA-directed RNA polymerase activity);GO:0005515(protein binding);GO:0005634(nucleus);GO:0006352(DNA-templated transcription, initiation);GO:0006355(regulation of transcription, DNA-templated);GO:0009507(chloroplast);GO:0009536(plastid);GO:0016987(s…	00970(Aminoacyl-tRNA biosynthesis)	K01872	EC:6.1.1.7	PREDICTED: RNA polymerase sigma factor sigF, chloroplastic [Brassica rapa]	NA	5.65462	4.96167	4.57236	16.875	16.0939	16.4192	0.307537	-1.70117	2.66345e-90	9.10246e-89	down	yes
MSTRG.4606	BraA02g022540.3C	BraA02g022540.3C	GO:0003714(transcription corepressor activity);GO:0005515(protein binding);GO:0005634(nucleus);GO:0006351(transcription, DNA-templated);GO:0006355(regulation of transcription, DNA-templated);GO:0006952(defense response);GO:0009611(response to wounding);GO:0009753(response to jasmonic acid);GO:0031347(regulation of defense response);GO:1903507(negative regulation of nucleic acid-templated transcri…	04075(Plant hormone signal transduction)	K13464	NA	PREDICTED: protein TIFY 10B-like [Brassica rapa]	NA	81.362	80.9281	87.3259	6.17259	6.8622	7.51771	12.1453	3.60232	2.72484e-90	9.3e-89	up	yes
MSTRG.9090	BraA03g043650.3C	BraA03g043650.3C	GO:0006461(protein complex assembly);GO:0009507(chloroplast);GO:0009523(photosystem II);GO:0009533(chloroplast stromal thylakoid);GO:0009534(chloroplast thylakoid);GO:0009535(chloroplast thylakoid membrane);GO:0009543(chloroplast thylakoid lumen);GO:0009570(chloroplast stroma);GO:0009579(thylakoid);GO:0009657(plastid organization);GO:0009735(response to cytokinin);GO:0009941(chloroplast envelope)…	NA	NA	NA	PREDICTED: photosystem II stability/assembly factor HCF136, chloroplastic [Brassica rapa]	NA	6.92578	5.91904	6.01671	19.0753	19.3218	19.1157	0.327953	-1.60844	3.19587e-90	1.08933e-88	down	yes
MSTRG.27553	BraA09g051290.3C	BraA09g051290.3C	GO:0005576(extracellular region);GO:0016020(membrane);GO:0016021(integral component of membrane);GO:0046872(metal ion binding);GO:0055114(oxidation-reduction process)	NA	NA	NA	PREDICTED: cytochrome b561 and DOMON domain-containing protein At3g61750 [Brassica rapa]	NA	12.5134	11.9515	12.666	0.549683	0.827995	0.694019	17.9229	4.16374	3.98148e-90	1.35533e-88	up	yes
MSTRG.27718	BraA09g053340.3C	BraA09g053340.3C	GO:0004602(glutathione peroxidase activity);GO:0006979(response to oxidative stress);GO:0009507(chloroplast);GO:0009535(chloroplast thylakoid membrane);GO:0009570(chloroplast stroma);GO:0009941(chloroplast envelope);GO:0047066(phospholipid-hydroperoxide glutathione peroxidase activity);GO:0055114(oxidation-reduction process)	00590(Arachidonic acid metabolism);00480(Glutathione metabolism)	K00432	EC:1.11.1.9	PREDICTED: phospholipid hydroperoxide glutathione peroxidase 1, chloroplastic [Brassica rapa]	NA	17.573	19.5323	18.813	73.1518	77.4442	72.4628	0.250689	-1.99603	6.0238e-90	2.04786e-88	down	yes
MSTRG.24759	BraA09g008060.3C	BraA09g008060.3C	GO:0000287(magnesium ion binding);GO:0005737(cytoplasm);GO:0008441(3'(2'),5'-bisphosphate nucleotidase activity)	00562(Inositol phosphate metabolism);00920(Sulfur metabolism);04070(Phosphatidylinositol signaling system)	K15422	EC:3.1.3.7;EC:3.1.3.57	PREDICTED: SAL1 phosphatase-like [Brassica rapa]	NA	23.5273	24.1008	24.6399	2.58479	2.27028	2.45187	9.89034	3.30602	9.92095e-90	3.36831e-88	up	yes
MSTRG.24406	BraA09g003690.3C	BraA09g003690.3C	GO:0005576(extracellular region);GO:0005618(cell wall);GO:0009664(plant-type cell wall organization);GO:0009826(unidimensional cell growth);GO:0009828(plant-type cell wall loosening);GO:0009831(plant-type cell wall modification involved in multidimensional cell growth);GO:0016020(membrane);GO:0080022(primary root development)	NA	NA	NA	PREDICTED: expansin-A5 [Brassica rapa]	NA	63.3833	55.4689	61.6908	1.1923	2.33097	2.29274	31.0425	4.95617	1.09936e-89	3.72761e-88	up	yes
MSTRG.11389	BraA04g014990.3C	BraA04g014990.3C	GO:0003674(molecular_function);GO:0005634(nucleus);GO:0009507(chloroplast);GO:0009570(chloroplast stroma);GO:0010275(NAD(P)H dehydrogenase complex assembly);GO:0010598(NAD(P)H dehydrogenase complex (plastoquinone));GO:0016020(membrane)	00564(Glycerophospholipid metabolism)	K01126	EC:3.1.4.46	PREDICTED: protein CHLORORESPIRATORY REDUCTION 7, chloroplastic [Brassica rapa]	NA	0.679917	0.382466	0.578166	15.502	14.6368	11.6888	0.0392217	-4.67221	1.39669e-89	4.72956e-88	down	yes
MSTRG.7828	BraA03g025480.3C	BraA03g025480.3C	GO:0003674(molecular_function);GO:0005634(nucleus);GO:0008150(biological_process)	NA	NA	NA	PREDICTED: F-box/kelch-repeat protein At1g64840-like [Brassica rapa]	NA	9.58516	10.889	9.19933	0.172312	0.074416	0.113945	82.2725	6.36234	1.52024e-89	5.14122e-88	up	yes
MSTRG.21431	BraA07g040570.3C	BraA07g040570.3C	GO:0001666(response to hypoxia);GO:0004022(alcohol dehydrogenase (NAD) activity);GO:0005737(cytoplasm);GO:0005794(Golgi apparatus);GO:0005829(cytosol);GO:0005886(plasma membrane);GO:0006970(response to osmotic stress);GO:0008270(zinc ion binding);GO:0009409(response to cold);GO:0009413(response to flooding);GO:0009414(response to water deprivation);GO:0009651(response to salt stress);GO:0009737(r…	00010(Glycolysis / Gluconeogenesis);00071(Fatty acid degradation);00592(alpha-Linolenic acid metabolism);00350(Tyrosine metabolism)	K18857	EC:1.1.1.1	alcohol dehydrogenase class-P [Brassica rapa]	NA	235.277	237.16	235.258	17.7473	19.9824	20.6897	12.1141	3.59861	1.78344e-89	6.02346e-88	up	yes
MSTRG.14332	BraA05g028380.3C	BraA05g028380.3C	GO:0009507(chloroplast);GO:0009534(chloroplast thylakoid);GO:0009535(chloroplast thylakoid membrane);GO:0009570(chloroplast stroma);GO:0009706(chloroplast inner membrane);GO:0009941(chloroplast envelope);GO:0015031(protein transport)	NA	NA	NA	PREDICTED: protein TIC 62, chloroplastic [Brassica rapa]	NA	2.18712	1.91733	2.30093	7.70656	8.77051	8.17679	0.259812	-1.94446	1.91989e-89	6.47587e-88	down	yes
MSTRG.21503	BraA07g041660.3C	BraA07g041660.3C	GO:0003824(catalytic activity);GO:0005829(cytosol);GO:0008460(dTDP-glucose 4,6-dehydratase activity);GO:0009225(nucleotide-sugar metabolic process);GO:0009506(plasmodesma);GO:0009507(chloroplast);GO:0010253(UDP-rhamnose biosynthetic process);GO:0010280(UDP-L-rhamnose synthase activity);GO:0010315(auxin efflux);GO:0016491(oxidoreductase activity);GO:0016853(isomerase activity);GO:0030154(cell diff…	00520(Amino sugar and nucleotide sugar metabolism)	K12450	EC:4.2.1.76	PREDICTED: trifunctional UDP-glucose 4,6-dehydratase/UDP-4-keto-6-deoxy-D-glucose 3,5-epimerase/UDP-4-keto-L-rhamnose-reductase RHM1 [Brassica rapa]	NA	25.1684	27.1877	25.3768	3.1262	3.19381	2.6269	8.68824	3.11906	2.12614e-89	7.16223e-88	up	yes
MSTRG.283	BraA01g003610.3C	BraA01g003610.3C	GO:0005634(nucleus);GO:0006527(arginine catabolic process);GO:0006596(polyamine biosynthetic process);GO:0006970(response to osmotic stress);GO:0006979(response to oxidative stress);GO:0008295(spermidine biosynthetic process);GO:0008792(arginine decarboxylase activity);GO:0009409(response to cold);GO:0009446(putrescine biosynthetic process);GO:0009611(response to wounding);GO:0009651(response to …	00330(Arginine and proline metabolism)	K01583	EC:4.1.1.19	BnaA01g02460D [Brassica napus]	NA	15.1895	13.5672	14.2108	0.866712	1.03465	0.68571	16.6085	4.05385	2.33065e-89	7.84096e-88	up	yes
MSTRG.15236	BraA05g040300.3C	BraA05g040300.3C	GO:0000719(photoreactive repair);GO:0005634(nucleus);GO:0005737(cytoplasm);GO:0005829(cytosol);GO:0005975(carbohydrate metabolic process);GO:0006281(DNA repair);GO:0009409(response to cold);GO:0009411(response to UV);GO:0016853(isomerase activity)	NA	NA	NA	PREDICTED: DNA-damage-repair/toleration protein DRT102 [Brassica rapa]	NA	2.92416	2.87747	2.74288	12.3886	12.4553	14.2589	0.218514	-2.1942	2.43237e-89	8.17257e-88	down	yes
MSTRG.5015	BraA02g028750.3C	BraA02g028750.3C	GO:0004674(protein serine/threonine kinase activity);GO:0005524(ATP binding);GO:0005634(nucleus);GO:0006468(protein phosphorylation);GO:0009611(response to wounding);GO:0016301(kinase activity)	04626(Plant-pathogen interaction)	K13429	NA	PREDICTED: LOW QUALITY PROTEIN: probable receptor-like protein kinase At4g10390 [Brassica rapa]	NA	30.0507	30.5807	30.9603	3.54262	3.76114	3.84964	8.21199	3.03773	2.75248e-89	9.23613e-88	up	yes
MSTRG.9153	BraA03g044370.3C	BraA03g044370.3C	GO:0004750(ribulose-phosphate 3-epimerase activity);GO:0005829(cytosol);GO:0005975(carbohydrate metabolic process);GO:0009052(pentose-phosphate shunt, non-oxidative branch);GO:0009409(response to cold);GO:0009507(chloroplast);GO:0009570(chloroplast stroma);GO:0009579(thylakoid);GO:0009624(response to nematode);GO:0009793(embryo development ending in seed dormancy);GO:0009941(chloroplast envelope)…	01200(Carbon metabolism);01230(Biosynthesis of amino acids);00030(Pentose phosphate pathway);00040(Pentose and glucuronate interconversions);00710(Carbon fixation in photosynthetic organisms)	K01783	EC:5.1.3.1	PREDICTED: ribulose-phosphate 3-epimerase, chloroplastic [Brassica rapa]	NA	8.70212	7.22248	8.24316	32.1149	33.522	32.7168	0.245723	-2.02489	3.19709e-89	1.07142e-87	down	yes
MSTRG.24869	BraA09g009530.3C	BraA09g009530.3C	GO:0005509(calcium ion binding);GO:0005515(protein binding);GO:0008266(poly(U) RNA binding);GO:0009507(chloroplast);GO:0009534(chloroplast thylakoid);GO:0009535(chloroplast thylakoid membrane);GO:0009543(chloroplast thylakoid lumen);GO:0009570(chloroplast stroma);GO:0009579(thylakoid);GO:0009654(photosystem II oxygen evolving complex);GO:0010205(photoinhibition);GO:0010207(photosystem II assembly…	00195(Photosynthesis)	K02716	NA	PREDICTED: oxygen-evolving enhancer protein 1-1, chloroplastic [Brassica rapa]	NA	24.1047	27.7293	27.0925	116.883	110.742	119.533	0.227351	-2.13701	3.40417e-89	1.13934e-87	down	yes
MSTRG.21591	BraA07g042720.3C	BraA07g042720.3C	GO:0005575(cellular_component);GO:0006952(defense response);GO:0007623(circadian rhythm);GO:0009409(response to cold);GO:0009699(phenylpropanoid biosynthetic process);GO:0009809(lignin biosynthetic process);GO:0016621(cinnamoyl-CoA reductase activity);GO:0042754(negative regulation of circadian rhythm);GO:0050662(coenzyme binding);GO:0055114(oxidation-reduction process)	00940(Phenylpropanoid biosynthesis)	K09753	EC:1.2.1.44	PREDICTED: cinnamoyl-CoA reductase 2 [Brassica rapa]	NA	5.87296	4.79938	5.15052	0.0336882	0.0001	0.0001	466.914	8.86701	3.43958e-89	1.14971e-87	up	yes
MSTRG.7625	BraA03g022600.3C	BraA03g022600.3C	GO:0005199(structural constituent of cell wall);GO:0009664(plant-type cell wall organization)	NA	NA	NA	PREDICTED: extensin-1-like [Brassica rapa]	NA	4.43705	4.9669	4.25203	0.11761	0.176475	0.149724	30.77	4.94345	3.52077e-89	1.17533e-87	up	yes
MSTRG.10902	BraA04g007460.3C	BraA04g007460.3C	GO:0005506(iron ion binding);GO:0009507(chloroplast);GO:0009535(chloroplast thylakoid membrane);GO:0010207(photosystem II assembly);GO:0016021(integral component of membrane);GO:0046872(metal ion binding)	NA	NA	NA	PREDICTED: uncharacterized protein LOC103863515 [Brassica rapa]	NA	4.73263	5.45715	5.13468	22.9163	26.1841	22.4518	0.214172	-2.22316	3.82066e-89	1.2738e-87	down	yes
MSTRG.22832	BraA08g019220.3C	BraA08g019220.3C	GO:0005215(transporter activity);GO:0005886(plasma membrane);GO:0006811(ion transport);GO:0006873(cellular ion homeostasis);GO:0008308(voltage-gated anion channel activity);GO:0016021(integral component of membrane);GO:0055085(transmembrane transport)	NA	NA	NA	PREDICTED: S-type anion channel SLAH2 [Brassica rapa]	NA	4.03515	4.97621	3.73921	0.0001	0.0001	0.0001	42501.9	15.3752	4.53035e-89	1.50847e-87	up	yes
MSTRG.14737	BraA05g034110.3C	BraA05g034110.3C	GO:0003700(transcription factor activity, sequence-specific DNA binding);GO:0005634(nucleus);GO:0005773(vacuole);GO:0006355(regulation of transcription, DNA-templated)	NA	NA	NA	PREDICTED: uncharacterized protein LOC103870201 [Brassica rapa]	NA	12.3181	10.3479	12.5159	0.20013	0.386874	0.349764	37.5567	5.231	6.19915e-89	2.06148e-87	up	yes
MSTRG.11146	BraA04g011210.3C	BraA04g011210.3C	GO:0005737(cytoplasm);GO:0016740(transferase activity);GO:0016747(transferase activity, transferring acyl groups other than amino-acyl groups)	00940(Phenylpropanoid biosynthesis);00945(Stilbenoid, diarylheptanoid and gingerol biosynthesis);00941(Flavonoid biosynthesis)	K13065	EC:2.3.1.133	PREDICTED: uncharacterized acetyltransferase At3g50280-like [Brassica rapa]	NA	4.38154	5.53161	7.23577	0.0001	0.0001	0.0001	57163.1	15.8028	6.57142e-89	2.18247e-87	up	yes
MSTRG.28740	BraA10g000610.3C	BraA10g000610.3C	GO:0005634(nucleus);GO:0005737(cytoplasm);GO:0005829(cytosol)	NA	NA	NA	PREDICTED: protein TSS [Brassica rapa]	NA	6.82574	4.42348	6.07785	44.639	44.7428	45.7613	0.128213	-2.96339	6.9688e-89	2.31148e-87	down	yes
MSTRG.19438	BraA07g013560.3C	BraA07g013560.3C	GO:0000139(Golgi membrane);GO:0005794(Golgi apparatus);GO:0016021(integral component of membrane);GO:0016757(transferase activity, transferring glycosyl groups);GO:0016759(cellulose synthase activity);GO:0071555(cell wall organization)	NA	NA	NA	PREDICTED: probable mannan synthase 10 [Brassica rapa]	NA	4.76735	5.75285	6.20913	0.114648	0.0541252	0.104334	61.2555	5.93677	1.04036e-88	3.44637e-87	up	yes
MSTRG.27666	BraA09g052620.3C	BraA09g052620.3C	GO:0009496(plastoquinol--plastocyanin reductase activity);GO:0009507(chloroplast);GO:0009512(cytochrome b6f complex);GO:0009535(chloroplast thylakoid membrane);GO:0016021(integral component of membrane)	NA	NA	NA	PREDICTED: uncharacterized protein LOC103842140 [Brassica rapa]	NA	14.7989	19.7415	20.0037	73.2921	76.9712	84.7118	0.232127	-2.10701	1.15824e-88	3.83196e-87	down	yes
MSTRG.3880	BraA02g011630.3C	BraA02g011630.3C	GO:0004601(peroxidase activity);GO:0005576(extracellular region);GO:0006979(response to oxidative stress);GO:0020037(heme binding);GO:0042744(hydrogen peroxide catabolic process);GO:0046872(metal ion binding);GO:0055114(oxidation-reduction process)	00940(Phenylpropanoid biosynthesis)	K00430	EC:1.11.1.7	PREDICTED: peroxidase 67 [Brassica rapa]	NA	50.5713	47.4406	41.6964	5.13218	5.25324	5.1133	9.01418	3.1722	1.23423e-88	4.07816e-87	up	yes
MSTRG.5804	BraA02g042900.3C	BraA02g042900.3C	GO:0004553(hydrolase activity, hydrolyzing O-glycosyl compounds);GO:0005886(plasma membrane);GO:0009408(response to heat);GO:0009505(plant-type cell wall);GO:0031225(anchored component of membrane);GO:0046658(anchored component of plasma membrane)	00500(Starch and sucrose metabolism)	K19892	EC:3.2.1.39	PREDICTED: PLASMODESMATA CALLOSE-BINDING PROTEIN 1-like [Brassica napus]	NA	50.8517	53.2617	54.853	5.5677	5.72394	5.12131	9.68542	3.27581	1.39172e-88	4.59269e-87	up	yes
MSTRG.19688	BraA07g017380.3C	BraA07g017380.3C	GO:0005509(calcium ion binding);GO:0005515(protein binding);GO:0008266(poly(U) RNA binding);GO:0009507(chloroplast);GO:0009534(chloroplast thylakoid);GO:0009535(chloroplast thylakoid membrane);GO:0009543(chloroplast thylakoid lumen);GO:0009570(chloroplast stroma);GO:0009579(thylakoid);GO:0009654(photosystem II oxygen evolving complex);GO:0010205(photoinhibition);GO:0010207(photosystem II assembly…	00195(Photosynthesis)	K02716	NA	PREDICTED: oxygen-evolving enhancer protein 1-1, chloroplastic [Brassica rapa]	NA	34.089	34.917	34.8431	141.972	141.371	156.15	0.236293	-2.08135	1.53356e-88	5.0543e-87	down	yes
MSTRG.25447	BraA09g017640.3C	BraA09g017640.3C	NA	NA	NA	NA		NA	1.32639	0.968588	1.0403	5.41249	7.13471	6.37888	0.176226	-2.5045	1.81622e-88	5.9707e-87	down	yes
MSTRG.1256	BraA01g017070.3C	BraA01g017070.3C	GO:0003723(RNA binding);GO:0005739(mitochondrion);GO:0006353(DNA-templated transcription, termination);GO:0006355(regulation of transcription, DNA-templated);GO:0009507(chloroplast)	NA	NA	NA	PREDICTED: uncharacterized protein LOC103866087 [Brassica rapa]	NA	12.6052	12.3614	11.204	33.8578	32.9726	33.0039	0.362307	-1.46472	2.13152e-88	6.99836e-87	down	yes
MSTRG.16098	BraA06g009440.3C	BraA06g009440.3C	GO:0004497(monooxygenase activity);GO:0004499(N,N-dimethylaniline monooxygenase activity);GO:0005634(nucleus);GO:0050660(flavin adenine dinucleotide binding);GO:0050661(NADP binding);GO:0050832(defense response to fungus);GO:0055114(oxidation-reduction process)	00380(Tryptophan metabolism)	K11816	EC:1.14.13.168	PREDICTED: flavin-containing monooxygenase FMO GS-OX-like 2 [Brassica rapa]	NA	25.0448	24.2727	26.0326	2.78191	2.68553	2.86509	9.04289	3.17678	2.17383e-88	7.12824e-87	up	yes
MSTRG.11468	BraA04g016450.3C	BraA04g016450.3C	NA	NA	NA	NA	PREDICTED: classical arabinogalactan protein 2-like [Brassica rapa]	NA	67.5561	75.2808	68.645	5.31292	5.70988	4.2112	13.8822	3.79517	2.21855e-88	7.26569e-87	up	yes
[truncated: 9,905 more rows]

## Sheet: Sheet2
Summary of DElncRNAs identified in this study
t_id	class_code	chr	strand	start	end	t_name	num_exons	length	gene_id	gene_name	FPKM.pet1	FPKM.pet2	FPKM.pet3	FPKM.leaf1	FPKM.leaf2	FPKM.leaf3	fc	log2(fc)	pval	qval	regulation	significant
[truncated: 303 more rows]

## Sheet: Sheet3
Summary of DEmiRNAs identified in this study
[truncated: 196 more rows]

## Sheet: Sheet4
Summary of DEcircRNAs identified in this study
[truncated: 8 more rows]
