# Supplementary material for: Whole transcriptome analysis and construction of a ceRNA regulatory network related to leaf and petiole development in Chinese cabbage (Brassica campestris L. ssp. pekinensis)
Source: BMC Genomics. 2023 Mar 24;24:144. doi: 10.1186/s12864-023-09239-y (PMC10039531; doi:10.1186/s12864-023-09239-y)
Supplement: Supplementary file 7 — Additional file 7: Table S4. List of GO terms for the DEmRNAs, DElncRNAs, and DEmiRNAs. [file 12864_2023_9239_MOESM7_ESM.zip]

Archive with 2 entries (2 files):
- 1-Table S4.xlsx
- 2-Table S4.xlsx
