# Supplementary material for: Whole transcriptome analysis and construction of a ceRNA regulatory network related to leaf and petiole development in Chinese cabbage (Brassica campestris L. ssp. pekinensis)
Source: BMC Genomics. 2023 Mar 24;24:144. doi: 10.1186/s12864-023-09239-y (PMC10039531; doi:10.1186/s12864-023-09239-y)
Supplement: Supplementary file 7 — Additional file 7: Table S4. List of GO terms for the DEmRNAs, DElncRNAs, and DEmiRNAs. [file 12864_2023_9239_MOESM7_ESM.zip › 1-Table S4.xlsx]

## Sheet: Sheet1
List of GO terms for DEmRNAs
GO_ID	GO_Term	GO_function	GO_class	S gene number	TS gene number	B gene number	TB gene number	pvalue
GO:0009570	chloroplast stroma	cellular_component	8	445	10422	1077	38400	0
GO:0048046	apoplast	cellular_component	4	367	10422	824	38400	0
GO:0005618	cell wall	cellular_component	5	451	10422	1020	38400	0
GO:0009505	plant-type cell wall	cellular_component	6	252	10422	533	38400	0
GO:0009735	response to cytokinin	biological_process	6	182	10422	366	38400	0
GO:0009507	chloroplast	cellular_component	7	2018	10422	5612	38400	0
GO:0000139	Golgi membrane	cellular_component	7	258	10422	552	38400	0
GO:0046686	response to cadmium ion	biological_process	7	329	10422	720	38400	0
GO:0005737	cytoplasm	cellular_component	5	2007	10422	6358	38400	0
GO:0005794	Golgi apparatus	cellular_component	6	1104	10422	2198	38400	2.91581e-124
GO:0003735	structural constituent of ribosome	molecular_function	4	386	10422	699	38400	4.06303e-56
GO:0006412	translation	biological_process	8	393	10422	727	38400	6.4315e-54
GO:0022626	cytosolic ribosome	cellular_component	7	252	10422	399	38400	1.67053e-51
GO:0009535	chloroplast thylakoid membrane	cellular_component	8	320	10422	563	38400	2.4535e-50
GO:0009579	thylakoid	cellular_component	5	217	10422	346	38400	8.24538e-44
GO:0005840	ribosome	cellular_component	6	273	10422	482	38400	1.01458e-42
GO:0005802	trans-Golgi network	cellular_component	7	267	10422	478	38400	2.48099e-40
GO:0022625	cytosolic large ribosomal subunit	cellular_component	8	164	10422	248	38400	1.15703e-37
GO:0009534	chloroplast thylakoid	cellular_component	7	196	10422	330	38400	6.42815e-35
GO:0005768	endosome	cellular_component	7	257	10422	482	38400	2.53468e-34
GO:0015979	photosynthesis	biological_process	5	119	10422	177	38400	9.8589e-29
GO:0022627	cytosolic small ribosomal subunit	cellular_component	8	126	10422	202	38400	1.00864e-25
GO:0019843	rRNA binding	molecular_function	7	79	10422	117	38400	9.53848e-20
GO:0009543	chloroplast thylakoid lumen	cellular_component	8	71	10422	101	38400	2.00138e-19
GO:0042254	ribosome biogenesis	biological_process	6	126	10422	240	38400	7.19364e-17
GO:0005783	endoplasmic reticulum	cellular_component	6	454	10422	1158	38400	1.11022e-16
GO:0016757	transferase activity, transferring glycosyl groups	molecular_function	5	306	10422	735	38400	2.22045e-16
GO:0016020	membrane	cellular_component	3	1170	10422	2846	38400	3.33067e-16
GO:0005774	vacuolar membrane	cellular_component	7	448	10422	968	38400	4.44089e-16
GO:0009506	plasmodesma	cellular_component	5	856	10422	1980	38400	5.55112e-16
GO:0005829	cytosol	cellular_component	6	1543	10422	3960	38400	5.55112e-16
GO:0005773	vacuole	cellular_component	6	472	10422	1149	38400	5.55112e-16
GO:0005886	plasma membrane	cellular_component	4	2205	10422	6303	38400	7.77156e-16
GO:0055114	oxidation-reduction process	biological_process	4	709	10422	2012	38400	8.88178e-16
GO:0009941	chloroplast envelope	cellular_component	7	386	10422	910	38400	9.99201e-16
GO:0016021	integral component of membrane	cellular_component	5	2406	10422	7437	38400	1.44329e-15
GO:0009611	response to wounding	biological_process	5	166	10422	354	38400	1.77636e-15
GO:0005507	copper ion binding	molecular_function	8	183	10422	403	38400	2.22045e-15
GO:0009651	response to salt stress	biological_process	6	338	10422	858	38400	2.55351e-15
GO:0080167	response to karrikin	biological_process	5	125	10422	260	38400	4.4631e-13
GO:0071555	cell wall organization	biological_process	6	201	10422	475	38400	5.50782e-13
GO:0009409	response to cold	biological_process	5	232	10422	568	38400	8.07798e-13
GO:0042742	defense response to bacterium	biological_process	8	218	10422	530	38400	1.74438e-12
GO:0030095	chloroplast photosystem II	cellular_component	8	26	10422	29	38400	2.71248e-12
GO:0046658	anchored component of plasma membrane	cellular_component	6	98	10422	196	38400	8.22042e-12
GO:0031977	thylakoid lumen	cellular_component	6	45	10422	68	38400	2.10149e-11
GO:0030244	cellulose biosynthetic process	biological_process	11	53	10422	86	38400	2.20889e-11
GO:0051301	cell division	biological_process	4	151	10422	347	38400	3.40553e-11
GO:1903507	negative regulation of nucleic acid-templated transcription	biological_process	10	25	10422	29	38400	4.82227e-11
GO:0010287	plastoglobule	cellular_component	8	68	10422	125	38400	1.10793e-10
GO:0009522	photosystem I	cellular_component	7	35	10422	49	38400	1.36343e-10
GO:0016168	chlorophyll binding	molecular_function	6	35	10422	49	38400	1.36343e-10
GO:0005730	nucleolus	cellular_component	6	269	10422	714	38400	3.94202e-10
GO:0009826	unidimensional cell growth	biological_process	7	98	10422	207	38400	4.08464e-10
GO:0009654	photosystem II oxygen evolving complex	cellular_component	6	25	10422	31	38400	8.18826e-10
GO:0051287	NAD binding	molecular_function	6	57	10422	102	38400	8.84483e-10
GO:0006886	intracellular protein transport	biological_process	10	149	10422	355	38400	1.02049e-09
GO:2000022	regulation of jasmonic acid mediated signaling pathway	biological_process	8	31	10422	43	38400	1.07543e-09
GO:0009768	photosynthesis, light harvesting in photosystem I	biological_process	7	28	10422	37	38400	1.10152e-09
GO:0030126	COPI vesicle coat	cellular_component	8	19	10422	21	38400	1.98303e-09
GO:0046961	proton-transporting ATPase activity, rotational mechanism	molecular_function	10	39	10422	61	38400	2.06337e-09
GO:0005747	mitochondrial respiratory chain complex I	cellular_component	7	55	10422	99	38400	2.31922e-09
GO:0005515	protein binding	molecular_function	4	1220	10422	3919	38400	2.66468e-09
GO:0046933	proton-transporting ATP synthase activity, rotational mechanism	molecular_function	10	26	10422	34	38400	2.98582e-09
GO:0031409	pigment binding	molecular_function	4	26	10422	34	38400	2.98582e-09
GO:0030076	light-harvesting complex	cellular_component	4	23	10422	29	38400	7.24745e-09
GO:0015991	ATP hydrolysis coupled proton transport	biological_process	11	42	10422	70	38400	8.15774e-09
GO:0009617	response to bacterium	biological_process	7	85	10422	181	38400	9.17919e-09
GO:0015986	ATP synthesis coupled proton transport	biological_process	13	34	10422	52	38400	9.4928e-09
GO:0015934	large ribosomal subunit	cellular_component	7	46	10422	81	38400	1.83573e-08
GO:0009773	photosynthetic electron transport in photosystem I	biological_process	8	23	10422	30	38400	2.30251e-08
GO:0003714	transcription corepressor activity	molecular_function	5	25	10422	34	38400	2.36823e-08
GO:0016758	transferase activity, transferring hexosyl groups	molecular_function	6	66	10422	133	38400	2.83582e-08
GO:0016051	carbohydrate biosynthetic process	biological_process	6	47	10422	85	38400	4.03166e-08
GO:0006949	syncytium formation	biological_process	4	20	10422	25	38400	5.55677e-08
GO:0009523	photosystem II	cellular_component	7	24	10422	33	38400	6.46165e-08
GO:0006979	response to oxidative stress	biological_process	5	172	10422	445	38400	7.36959e-08
GO:0031225	anchored component of membrane	cellular_component	5	145	10422	364	38400	9.13004e-08
GO:0006096	glycolytic process	biological_process	10	64	10422	131	38400	9.62542e-08
GO:0007049	cell cycle	biological_process	4	89	10422	200	38400	9.71972e-08
GO:0045489	pectin biosynthetic process	biological_process	8	35	10422	58	38400	1.1567e-07
GO:0005753	mitochondrial proton-transporting ATP synthase complex	cellular_component	7	24	10422	34	38400	1.62858e-07
GO:0006833	water transport	biological_process	7	23	10422	32	38400	1.74454e-07
GO:0007018	microtubule-based movement	biological_process	5	32	10422	52	38400	2.1155e-07
GO:0019253	reductive pentose-phosphate cycle	biological_process	8	25	10422	37	38400	3.40237e-07
GO:0005524	ATP binding	molecular_function	5	1187	10422	3886	38400	3.45966e-07
GO:0004553	hydrolase activity, hydrolyzing O-glycosyl compounds	molecular_function	6	133	10422	335	38400	3.77688e-07
GO:0005871	kinesin complex	cellular_component	5	31	10422	51	38400	4.84608e-07
GO:0047262	polygalacturonate 4-alpha-galacturonosyltransferase activity	molecular_function	7	30	10422	49	38400	5.93007e-07
GO:0006414	translational elongation	biological_process	8	52	10422	104	38400	5.93612e-07
GO:0009809	lignin biosynthetic process	biological_process	8	55	10422	113	38400	8.63655e-07
GO:0005789	endoplasmic reticulum membrane	cellular_component	5	216	10422	599	38400	9.25135e-07
GO:0005874	microtubule	cellular_component	7	101	10422	244	38400	9.9261e-07
GO:0016759	cellulose synthase activity	molecular_function	8	33	10422	57	38400	1.01354e-06
GO:0000911	cytokinesis by cell plate formation	biological_process	6	42	10422	80	38400	1.35561e-06
GO:0031347	regulation of defense response	biological_process	7	50	10422	101	38400	1.41532e-06
GO:0000036	ACP phosphopantetheine attachment site binding involved in fatty acid biosynthetic process	molecular_function	7	18	10422	24	38400	1.44005e-06
GO:0050897	cobalt ion binding	molecular_function	8	40	10422	76	38400	2.20892e-06
GO:0007067	mitotic nuclear division	NA	NA	63	10422	138	38400	2.37817e-06
GO:0009524	phragmoplast	cellular_component	6	84	10422	198	38400	2.42563e-06
GO:0016192	vesicle-mediated transport	biological_process	6	98	10422	240	38400	2.90944e-06
GO:0009414	response to water deprivation	biological_process	5	178	10422	488	38400	3.61454e-06
GO:0009753	response to jasmonic acid	biological_process	6	124	10422	320	38400	3.87606e-06
GO:0051726	regulation of cell cycle	biological_process	6	55	10422	118	38400	4.67128e-06
GO:0051753	mannan synthase activity	molecular_function	9	11	10422	12	38400	5.2869e-06
GO:0009834	plant-type secondary cell wall biogenesis	biological_process	7	41	10422	81	38400	6.01656e-06
GO:0005975	carbohydrate metabolic process	biological_process	5	190	10422	530	38400	6.13439e-06
GO:0009965	leaf morphogenesis	biological_process	6	56	10422	122	38400	6.86198e-06
GO:0009416	response to light stimulus	biological_process	6	120	10422	311	38400	6.96092e-06
GO:0000275	mitochondrial proton-transporting ATP synthase complex, catalytic core F(1	cellular_component	7	12	10422	14	38400	8.13791e-06
GO:0005839	proteasome core complex	cellular_component	4	26	10422	44	38400	8.43586e-06
GO:0009853	photorespiration	biological_process	6	41	10422	82	38400	8.88795e-06
GO:0019684	photosynthesis, light reaction	biological_process	6	13	10422	16	38400	1.01321e-05
GO:0016760	cellulose synthase (UDP-forming) activity	molecular_function	9	25	10422	42	38400	1.04948e-05
GO:0032544	plastid translation	biological_process	9	16	10422	22	38400	1.10205e-05
GO:0000028	ribosomal small subunit assembly	biological_process	9	21	10422	33	38400	1.25122e-05
GO:0004298	threonine-type endopeptidase activity	molecular_function	8	26	10422	45	38400	1.48213e-05
GO:0004365	glyceraldehyde-3-phosphate dehydrogenase (NAD+) (phosphorylating) activity	molecular_function	8	10	10422	11	38400	1.79173e-05
GO:0009664	plant-type cell wall organization	biological_process	7	44	10422	92	38400	1.80859e-05
GO:0003777	microtubule motor activity	molecular_function	10	49	10422	106	38400	1.98194e-05
GO:0009504	cell plate	cellular_component	6	31	10422	58	38400	1.99707e-05
GO:0019898	extrinsic component of membrane	cellular_component	4	34	10422	66	38400	2.26805e-05
GO:0010319	stromule	cellular_component	7	43	10422	90	38400	2.31115e-05
GO:0080027	response to herbivore	biological_process	7	21	10422	34	38400	2.43423e-05
GO:0009538	photosystem I reaction center	cellular_component	6	11	10422	13	38400	2.58414e-05
GO:0015935	small ribosomal subunit	cellular_component	7	23	10422	39	38400	2.917e-05
GO:0007076	mitotic chromosome condensation	biological_process	10	8	10422	8	38400	2.93838e-05
GO:0010253	UDP-rhamnose biosynthetic process	biological_process	10	8	10422	8	38400	2.93838e-05
GO:0010192	mucilage biosynthetic process	biological_process	6	14	10422	19	38400	3.17764e-05
GO:0010598	NAD(P)H dehydrogenase complex (plastoquinone	cellular_component	5	13	10422	17	38400	3.22766e-05
GO:0010043	response to zinc ion	biological_process	7	44	10422	94	38400	3.52036e-05
GO:0045271	respiratory chain complex I	cellular_component	6	22	10422	37	38400	3.63968e-05
GO:0098542	defense response to other organism	biological_process	6	26	10422	47	38400	4.2017e-05
GO:0010114	response to red light	biological_process	8	43	10422	92	38400	4.49015e-05
GO:0006633	fatty acid biosynthetic process	biological_process	10	73	10422	179	38400	5.22886e-05
GO:0005525	GTP binding	molecular_function	8	150	10422	419	38400	5.88685e-05
GO:0016165	linoleate 13S-lipoxygenase activity	molecular_function	7	9	10422	10	38400	6.0248e-05
GO:0009833	plant-type primary cell wall biogenesis	biological_process	7	9	10422	10	38400	6.0248e-05
GO:0000325	plant-type vacuole	cellular_component	7	43	10422	93	38400	6.17148e-05
GO:0008266	poly(U) RNA binding	molecular_function	9	22	10422	38	38400	6.42988e-05
GO:0009269	response to desiccation	biological_process	6	19	10422	31	38400	6.93246e-05
GO:0019761	glucosinolate biosynthetic process	biological_process	9	34	10422	69	38400	7.36657e-05
GO:0016621	cinnamoyl-CoA reductase activity	molecular_function	7	10	10422	12	38400	8.10693e-05
GO:0007155	cell adhesion	biological_process	4	13	10422	18	38400	8.71496e-05
GO:0009825	multidimensional cell growth	biological_process	5	20	10422	34	38400	0.000101581
GO:0006890	retrograde vesicle-mediated transport, Golgi to ER	biological_process	8	17	10422	27	38400	0.000103943
GO:0016126	sterol biosynthetic process	biological_process	8	34	10422	70	38400	0.000106083
GO:1902609	(R)-2-hydroxy-alpha-linolenic acid biosynthetic process	biological_process	12	7	10422	7	38400	0.000108318
GO:0006556	S-adenosylmethionine biosynthetic process	biological_process	8	7	10422	7	38400	0.000108318
GO:0016413	O-acetyltransferase activity	molecular_function	8	32	10422	65	38400	0.000121339
GO:0006270	DNA replication initiation	biological_process	8	16	10422	25	38400	0.000125859
GO:0008643	carbohydrate transport	biological_process	7	46	10422	104	38400	0.000131734
GO:0005788	endoplasmic reticulum lumen	cellular_component	7	33	10422	68	38400	0.000136069
GO:0003779	actin binding	molecular_function	6	65	10422	160	38400	0.000148546
GO:0045309	protein phosphorylated amino acid binding	molecular_function	6	15	10422	23	38400	0.000150837
GO:0000413	protein peptidyl-prolyl isomerization	biological_process	11	31	10422	63	38400	0.000155819
GO:0045298	tubulin complex	cellular_component	4	18	10422	30	38400	0.000158886
GO:0000502	proteasome complex	cellular_component	5	52	10422	122	38400	0.000159977
GO:0008061	chitin binding	molecular_function	5	20	10422	35	38400	0.000176645
GO:0010193	response to ozone	biological_process	7	24	10422	45	38400	0.000177127
GO:0007623	circadian rhythm	biological_process	4	61	10422	149	38400	0.000181225
GO:0006108	malate metabolic process	biological_process	9	17	10422	28	38400	0.000197664
GO:0042549	photosystem II stabilization	biological_process	9	8	10422	9	38400	0.000200691
GO:0009832	plant-type cell wall biogenesis	biological_process	6	43	10422	97	38400	0.000201914
GO:0006559	L-phenylalanine catabolic process	biological_process	11	13	10422	19	38400	0.000207125
GO:0005506	iron ion binding	molecular_function	8	153	10422	439	38400	0.000217654
GO:0002229	defense response to oomycetes	biological_process	8	19	10422	33	38400	0.000223713
GO:0010328	auxin influx transmembrane transporter activity	molecular_function	6	9	10422	11	38400	0.000250736
GO:0017077	oxidative phosphorylation uncoupler activity	molecular_function	5	9	10422	11	38400	0.000250736
GO:0010196	nonphotochemical quenching	biological_process	8	9	10422	11	38400	0.000250736
GO:0008460	dTDP-glucose 4,6-dehydratase activity	molecular_function	7	9	10422	11	38400	0.000250736
GO:0030060	L-malate dehydrogenase activity	molecular_function	7	11	10422	15	38400	0.00025633
GO:0042555	MCM complex	cellular_component	4	10	10422	13	38400	0.000265162
GO:0034440	lipid oxidation	biological_process	8	10	10422	13	38400	0.000265162
GO:0009744	response to sucrose	biological_process	8	43	10422	98	38400	0.000266063
GO:0003755	peptidyl-prolyl cis-trans isomerase activity	molecular_function	6	39	10422	87	38400	0.000295392
GO:0006457	protein folding	biological_process	4	149	10422	429	38400	0.00031047
GO:0010218	response to far red light	biological_process	8	35	10422	76	38400	0.000315456
GO:0051707	response to other organism	biological_process	6	42	10422	96	38400	0.000336134
GO:0040007	growth	biological_process	3	23	10422	44	38400	0.000354448
GO:0009225	nucleotide-sugar metabolic process	biological_process	8	23	10422	44	38400	0.000354448
GO:0009637	response to blue light	biological_process	7	37	10422	82	38400	0.000356254
GO:0018298	protein-chromophore linkage	biological_process	9	29	10422	60	38400	0.000369693
GO:0006098	pentose-phosphate shunt	biological_process	7	19	10422	34	38400	0.000378413
GO:0007169	transmembrane receptor protein tyrosine kinase signaling pathway	biological_process	7	73	10422	189	38400	0.000380146
GO:0008017	microtubule binding	molecular_function	7	69	10422	177	38400	0.000398173
GO:0050691	regulation of defense response to virus by host	biological_process	8	6	10422	6	38400	0.000399267
GO:0070125	mitochondrial translational elongation	biological_process	9	6	10422	6	38400	0.000399267
GO:0006835	dicarboxylic acid transport	biological_process	10	6	10422	6	38400	0.000399267
GO:0006527	arginine catabolic process	biological_process	12	6	10422	6	38400	0.000399267
GO:0016851	magnesium chelatase activity	molecular_function	7	6	10422	6	38400	0.000399267
GO:0000796	condensin complex	cellular_component	6	6	10422	6	38400	0.000399267
GO:0010280	UDP-L-rhamnose synthase activity	molecular_function	5	6	10422	6	38400	0.000399267
GO:0050377	UDP-glucose 4,6-dehydratase activity	molecular_function	7	6	10422	6	38400	0.000399267
GO:0006099	tricarboxylic acid cycle	biological_process	5	40	10422	91	38400	0.00040923
GO:0016538	cyclin-dependent protein serine/threonine kinase regulator activity	molecular_function	7	24	10422	47	38400	0.00041882
GO:0009734	auxin-activated signaling pathway	biological_process	6	105	10422	290	38400	0.00043465
GO:0006094	gluconeogenesis	biological_process	9	13	10422	20	38400	0.000444456
GO:0000287	magnesium ion binding	molecular_function	7	84	10422	224	38400	0.000446937
GO:0030125	clathrin vesicle coat	cellular_component	8	16	10422	27	38400	0.000449547
GO:0019904	protein domain specific binding	molecular_function	5	16	10422	27	38400	0.000449547
GO:0031408	oxylipin biosynthetic process	biological_process	11	22	10422	42	38400	0.000456335
GO:0009737	response to abscisic acid	biological_process	6	241	10422	738	38400	0.000476737
GO:0005528	FK506 binding	molecular_function	6	18	10422	32	38400	0.000483026
GO:0052696	flavonoid glucuronidation	biological_process	6	46	10422	109	38400	0.00048321
GO:0032580	Golgi cisterna membrane	cellular_component	8	33	10422	72	38400	0.000514034
GO:0008565	protein transporter activity	molecular_function	NA	59	10422	148	38400	0.000520287
GO:0042274	ribosomal small subunit biogenesis	biological_process	6	12	10422	18	38400	0.000529503
GO:0009627	systemic acquired resistance	biological_process	7	34	10422	75	38400	0.00054611
GO:0071554	cell wall organization or biogenesis	biological_process	4	26	10422	53	38400	0.000547991
GO:0000220	vacuolar proton-transporting V-type ATPase, V0 domain	cellular_component	7	15	10422	25	38400	0.000564241
GO:0009992	cellular water homeostasis	biological_process	8	30	10422	64	38400	0.000569768
GO:0018208	peptidyl-proline modification	biological_process	10	17	10422	30	38400	0.000616184
GO:0005986	sucrose biosynthetic process	biological_process	9	17	10422	30	38400	0.000616184
GO:0010112	regulation of systemic acquired resistance	biological_process	8	11	10422	16	38400	0.000618331
GO:0009624	response to nematode	biological_process	7	54	10422	134	38400	0.000646084
GO:0004478	methionine adenosyltransferase activity	molecular_function	6	7	10422	8	38400	0.000660858
GO:0045548	phenylalanine ammonia-lyase activity	molecular_function	7	7	10422	8	38400	0.000660858
GO:0043255	regulation of carbohydrate biosynthetic process	biological_process	8	7	10422	8	38400	0.000660858
GO:0030071	regulation of mitotic metaphase/anaphase transition	biological_process	11	7	10422	8	38400	0.000660858
GO:0005516	calmodulin binding	molecular_function	5	153	10422	449	38400	0.000678606
GO:0016998	cell wall macromolecule catabolic process	biological_process	8	22	10422	43	38400	0.000696298
GO:0000082	G1/S transition of mitotic cell cycle	biological_process	7	10	10422	14	38400	0.000701183
GO:0070814	hydrogen sulfide biosynthetic process	biological_process	7	10	10422	14	38400	0.000701183
GO:0016157	sucrose synthase activity	molecular_function	8	10	10422	14	38400	0.000701183
GO:0004332	fructose-bisphosphate aldolase activity	molecular_function	7	10	10422	14	38400	0.000701183
GO:0009684	indoleacetic acid biosynthetic process	biological_process	7	14	10422	23	38400	0.000705308
GO:0009767	photosynthetic electron transport chain	biological_process	7	14	10422	23	38400	0.000705308
GO:0080044	quercetin 7-O-glucosyltransferase activity	molecular_function	8	44	10422	105	38400	0.000756542
GO:0009955	adaxial/abaxial pattern specification	biological_process	6	9	10422	12	38400	0.000759737
GO:0009298	GDP-mannose biosynthetic process	biological_process	10	9	10422	12	38400	0.000759737
GO:0009645	response to low light intensity stimulus	biological_process	8	9	10422	12	38400	0.000759737
GO:0016615	malate dehydrogenase activity	molecular_function	6	9	10422	12	38400	0.000759737
GO:0071258	cellular response to gravity	biological_process	6	8	10422	10	38400	0.00076246
GO:0019464	glycine decarboxylation via glycine cleavage system	biological_process	13	8	10422	10	38400	0.00076246
GO:0080043	quercetin 3-O-glucosyltransferase activity	molecular_function	8	45	10422	108	38400	0.00076701
GO:0051082	unfolded protein binding	molecular_function	5	58	10422	147	38400	0.000779747
GO:0008308	voltage-gated anion channel activity	molecular_function	10	16	10422	28	38400	0.000785391
GO:0005200	structural constituent of cytoskeleton	molecular_function	4	30	10422	65	38400	0.000785733
GO:0043622	cortical microtubule organization	biological_process	8	18	10422	33	38400	0.000794202
GO:0009295	nucleoid	cellular_component	3	23	10422	46	38400	0.000804194
GO:0020037	heme binding	molecular_function	6	156	10422	461	38400	0.000850817
GO:0022900	electron transport chain	biological_process	6	13	10422	21	38400	0.000876868
GO:0003746	translation elongation factor activity	molecular_function	8	39	10422	91	38400	0.000876963
GO:0005876	spindle microtubule	cellular_component	8	15	10422	26	38400	0.000999918
GO:0010200	response to chitin	biological_process	7	97	10422	271	38400	0.00107511
GO:0001558	regulation of cell growth	biological_process	6	12	10422	19	38400	0.00108215
GO:0048040	UDP-glucuronate decarboxylase activity	molecular_function	7	12	10422	19	38400	0.00108215
GO:0008283	cell proliferation	biological_process	3	38	10422	89	38400	0.0011038
GO:0007030	Golgi organization	biological_process	6	20	10422	39	38400	0.00116122
GO:0016491	oxidoreductase activity	molecular_function	4	147	10422	435	38400	0.0012491
GO:0015992	proton transport	NA	NA	24	10422	50	38400	0.00130317
GO:0000027	ribosomal large subunit assembly	biological_process	9	21	10422	42	38400	0.0013413
GO:0010330	cellulose synthase complex	cellular_component	6	5	10422	5	38400	0.00147162
GO:0010007	magnesium chelatase complex	cellular_component	8	5	10422	5	38400	0.00147162
GO:0005464	UDP-xylose transmembrane transporter activity	molecular_function	8	5	10422	5	38400	0.00147162
GO:0047100	glyceraldehyde-3-phosphate dehydrogenase (NADP+) (phosphorylating) activity	molecular_function	8	5	10422	5	38400	0.00147162
GO:0033353	S-adenosylmethionine cycle	biological_process	6	5	10422	5	38400	0.00147162
GO:1901183	positive regulation of camalexin biosynthetic process	biological_process	8	5	10422	5	38400	0.00147162
GO:0015790	UDP-xylose transport	biological_process	9	5	10422	5	38400	0.00147162
GO:0009226	nucleotide-sugar biosynthetic process	biological_process	9	5	10422	5	38400	0.00147162
GO:0008792	arginine decarboxylase activity	molecular_function	7	5	10422	5	38400	0.00147162
GO:0010258	NADH dehydrogenase complex (plastoquinone) assembly	biological_process	9	5	10422	5	38400	0.00147162
GO:0047259	glucomannan 4-beta-mannosyltransferase activity	molecular_function	9	5	10422	5	38400	0.00147162
GO:0004013	adenosylhomocysteinase activity	molecular_function	7	5	10422	5	38400	0.00147162
GO:0004475	mannose-1-phosphate guanylyltransferase activity	molecular_function	9	5	10422	5	38400	0.00147162
GO:0010229	inflorescence development	biological_process	6	19	10422	37	38400	0.00150163
GO:0009695	jasmonic acid biosynthetic process	biological_process	10	22	10422	45	38400	0.0015148
GO:0009625	response to insect	biological_process	7	26	10422	56	38400	0.00154075
GO:0008574	ATP-dependent microtubule motor activity, plus-end-directed	molecular_function	12	10	10422	15	38400	0.00159089
GO:0005509	calcium ion binding	molecular_function	7	144	10422	428	38400	0.00168605
GO:0007035	vacuolar acidification	biological_process	13	15	10422	27	38400	0.00168788
GO:0009926	auxin polar transport	biological_process	8	36	10422	85	38400	0.00174602
GO:0048767	root hair elongation	biological_process	6	36	10422	85	38400	0.00174602
GO:0009831	plant-type cell wall modification involved in multidimensional cell growth	biological_process	9	24	10422	51	38400	0.00183412
GO:0016709	oxidoreductase activity, acting on paired donors, with incorporation or reduction of molecular oxygen, NAD(P)H as one donor, and incorporation of one atom of oxygen	molecular_function	6	62	10422	164	38400	0.00184338
GO:0009636	response to toxic substance	biological_process	5	44	10422	109	38400	0.00186661
GO:0009058	biosynthetic process	biological_process	4	60	10422	158	38400	0.00191094
GO:0008536	Ran GTPase binding	molecular_function	9	30	10422	68	38400	0.00191448
GO:0019773	proteasome core complex, alpha-subunit complex	cellular_component	4	12	10422	20	38400	0.00203869
GO:0006952	defense response	biological_process	5	318	10422	1020	38400	0.00207211
GO:0051211	anisotropic cell growth	biological_process	5	6	10422	7	38400	0.00214496
GO:0048439	flower morphogenesis	biological_process	5	6	10422	7	38400	0.00214496
GO:0003979	UDP-glucose 6-dehydrogenase activity	molecular_function	7	6	10422	7	38400	0.00214496
GO:0031407	oxylipin metabolic process	biological_process	10	6	10422	7	38400	0.00214496
GO:0016655	oxidoreductase activity, acting on NAD(P)H, quinone or similar compound as acceptor	molecular_function	6	6	10422	7	38400	0.00214496
GO:0006065	UDP-glucuronate biosynthetic process	biological_process	10	6	10422	7	38400	0.00214496
GO:0003688	DNA replication origin binding	molecular_function	9	6	10422	7	38400	0.00214496
GO:0006221	pyrimidine nucleotide biosynthetic process	biological_process	10	6	10422	7	38400	0.00214496
GO:0004029	aldehyde dehydrogenase (NAD) activity	molecular_function	7	14	10422	25	38400	0.00217061
GO:0016985	mannan endo-1,4-beta-mannosidase activity	molecular_function	9	7	10422	9	38400	0.00227145
GO:0030117	membrane coat	cellular_component	6	7	10422	9	38400	0.00227145
GO:0019676	ammonia assimilation cycle	biological_process	12	7	10422	9	38400	0.00227145
GO:0009772	photosynthetic electron transport in photosystem II	biological_process	8	7	10422	9	38400	0.00227145
GO:0046355	mannan catabolic process	biological_process	10	7	10422	9	38400	0.00227145
GO:0080170	hydrogen peroxide transmembrane transport	biological_process	8	7	10422	9	38400	0.00227145
GO:0000447	endonucleolytic cleavage in ITS1 to separate SSU-rRNA from 5.8S rRNA and LSU-rRNA from tricistronic rRNA transcript (SSU-rRNA, 5.8S rRNA, LSU-rRNA	biological_process	13	7	10422	9	38400	0.00227145
GO:0030093	chloroplast photosystem I	cellular_component	8	7	10422	9	38400	0.00227145
GO:0000461	endonucleolytic cleavage to generate mature 3'-end of SSU-rRNA from (SSU-rRNA, 5.8S rRNA, LSU-rRNA	biological_process	13	7	10422	9	38400	0.00227145
GO:2000122	negative regulation of stomatal complex development	biological_process	9	7	10422	9	38400	0.00227145
GO:0000311	plastid large ribosomal subunit	cellular_component	9	7	10422	9	38400	0.00227145
GO:0031418	L-ascorbic acid binding	molecular_function	6	23	10422	49	38400	0.00236051
GO:0048366	leaf development	biological_process	7	78	10422	216	38400	0.00236599
GO:0015250	water channel activity	molecular_function	7	29	10422	66	38400	0.00243308
GO:0000103	sulfate assimilation	biological_process	6	29	10422	66	38400	0.00243308
GO:0008194	UDP-glycosyltransferase activity	molecular_function	6	56	10422	147	38400	0.00243675
GO:0009873	ethylene-activated signaling pathway	biological_process	7	115	10422	336	38400	0.00244719
GO:0009828	plant-type cell wall loosening	biological_process	9	30	10422	69	38400	0.00251809
GO:0010053	root epidermal cell differentiation	biological_process	7	24	10422	52	38400	0.00253897
GO:0050661	NADP binding	molecular_function	6	33	10422	78	38400	0.00271047
GO:0006006	glucose metabolic process	biological_process	8	15	10422	28	38400	0.00272922
GO:0048229	gametophyte development	biological_process	5	15	10422	28	38400	0.00272922
GO:0003824	catalytic activity	molecular_function	3	144	10422	433	38400	0.00277023
GO:0010008	endosome membrane	cellular_component	8	43	10422	108	38400	0.00284372
GO:0007264	small GTPase mediated signal transduction	biological_process	6	63	10422	170	38400	0.00295496
GO:0015254	glycerol channel activity	molecular_function	7	27	10422	61	38400	0.00297706
GO:0006913	nucleocytoplasmic transport	biological_process	8	52	10422	136	38400	0.00310772
GO:0015078	hydrogen ion transmembrane transporter activity	molecular_function	9	10	10422	16	38400	0.00321182
GO:0005198	structural molecule activity	molecular_function	3	34	10422	82	38400	0.00349629
GO:0015020	glucuronosyltransferase activity	molecular_function	7	14	10422	26	38400	0.00353642
GO:0004427	inorganic diphosphatase activity	molecular_function	8	12	10422	21	38400	0.00358779
GO:0000271	polysaccharide biosynthetic process	biological_process	7	20	10422	42	38400	0.00361166
GO:0030276	clathrin binding	molecular_function	5	25	10422	56	38400	0.00363699
GO:0005985	sucrose metabolic process	biological_process	8	17	10422	34	38400	0.00377606
GO:1900057	positive regulation of leaf senescence	biological_process	10	9	10422	14	38400	0.00398095
GO:0006796	phosphate-containing compound metabolic process	biological_process	6	9	10422	14	38400	0.00398095
GO:0008948	oxaloacetate decarboxylase activity	molecular_function	7	9	10422	14	38400	0.00398095
GO:0010438	cellular response to sulfur starvation	biological_process	9	9	10422	14	38400	0.00398095
GO:0005819	spindle	cellular_component	6	45	10422	116	38400	0.00413594
GO:0009932	cell tip growth	biological_process	8	18	10422	37	38400	0.00424435
GO:0052544	defense response by callose deposition in cell wall	biological_process	7	15	10422	29	38400	0.00424704
GO:0042651	thylakoid membrane	cellular_component	5	15	10422	29	38400	0.00424704
GO:0042546	cell wall biogenesis	biological_process	5	37	10422	92	38400	0.00441293
GO:0006810	transport	biological_process	5	154	10422	472	38400	0.00461374
GO:0052852	very-long-chain-(S)-2-hydroxy-acid oxidase activity	molecular_function	8	8	10422	12	38400	0.0048617
GO:0052853	long-chain-(S)-2-hydroxy-long-chain-acid oxidase activity	molecular_function	8	8	10422	12	38400	0.0048617
GO:0033180	proton-transporting V-type ATPase, V1 domain	cellular_component	6	8	10422	12	38400	0.0048617
GO:0003959	NADPH dehydrogenase activity	molecular_function	6	8	10422	12	38400	0.0048617
GO:0071669	plant-type cell wall organization or biogenesis	biological_process	5	8	10422	12	38400	0.0048617
GO:0052854	medium-chain-(S)-2-hydroxy-acid oxidase activity	molecular_function	8	8	10422	12	38400	0.0048617
GO:0016004	phospholipase activator activity	molecular_function	7	8	10422	12	38400	0.0048617
GO:0004020	adenylylsulfate kinase activity	molecular_function	7	8	10422	12	38400	0.0048617
GO:0005777	peroxisome	cellular_component	7	126	10422	379	38400	0.00490325
GO:0002237	response to molecule of bacterial origin	biological_process	6	16	10422	32	38400	0.00490661
GO:0019344	cysteine biosynthetic process	biological_process	11	16	10422	32	38400	0.00490661
GO:0005635	nuclear envelope	cellular_component	6	44	10422	114	38400	0.00505474
GO:0010090	trichome morphogenesis	biological_process	8	28	10422	66	38400	0.00522952
GO:0045492	xylan biosynthetic process	biological_process	11	21	10422	46	38400	0.00538747
GO:0010490	UDP-4-keto-rhamnose-4-keto-reductase activity	molecular_function	7	4	10422	4	38400	0.00542372
GO:0006569	tryptophan catabolic process	biological_process	11	4	10422	4	38400	0.00542372
GO:0001561	fatty acid alpha-oxidation	biological_process	11	4	10422	4	38400	0.00542372
GO:0009344	nitrite reductase complex [NAD(P)H]	cellular_component	4	4	10422	4	38400	0.00542372
GO:0052630	UDP-N-acetylgalactosamine diphosphorylase activity	molecular_function	8	4	10422	4	38400	0.00542372
GO:0010489	UDP-4-keto-6-deoxy-glucose-3,5-epimerase activity	molecular_function	7	4	10422	4	38400	0.00542372
GO:0004128	cytochrome-b5 reductase activity, acting on NAD(P)H	molecular_function	7	4	10422	4	38400	0.00542372
GO:0008154	actin polymerization or depolymerization	biological_process	7	4	10422	4	38400	0.00542372
GO:0000312	plastid small ribosomal subunit	cellular_component	9	4	10422	4	38400	0.00542372
GO:0097054	L-glutamate biosynthetic process	biological_process	13	4	10422	4	38400	0.00542372
GO:0070569	uridylyltransferase activity	molecular_function	7	4	10422	4	38400	0.00542372
GO:0031261	DNA replication preinitiation complex	cellular_component	5	4	10422	4	38400	0.00542372
GO:0009783	photosystem II antenna complex	cellular_component	6	4	10422	4	38400	0.00542372
GO:0035175	histone kinase activity (H3-S10 specific	molecular_function	10	4	10422	4	38400	0.00542372
GO:0003977	UDP-N-acetylglucosamine diphosphorylase activity	molecular_function	8	4	10422	4	38400	0.00542372
GO:0055028	cortical microtubule	cellular_component	9	17	10422	35	38400	0.00550654
GO:0061077	chaperone-mediated protein folding	biological_process	5	17	10422	35	38400	0.00550654
GO:0019305	dTDP-rhamnose biosynthetic process	biological_process	10	7	10422	10	38400	0.00579241
GO:0042054	histone methyltransferase activity	molecular_function	8	7	10422	10	38400	0.00579241
GO:0080142	regulation of salicylic acid biosynthetic process	biological_process	9	7	10422	10	38400	0.00579241
GO:0033843	xyloglucan 6-xylosyltransferase activity	molecular_function	8	7	10422	10	38400	0.00579241
GO:0045261	proton-transporting ATP synthase complex, catalytic core F(1	cellular_component	6	7	10422	10	38400	0.00579241
GO:0009533	chloroplast stromal thylakoid	cellular_component	8	7	10422	10	38400	0.00579241
GO:0009800	cinnamic acid biosynthetic process	biological_process	8	7	10422	10	38400	0.00579241
GO:0052325	cell wall pectin biosynthetic process	biological_process	9	7	10422	10	38400	0.00579241
GO:0010371	regulation of gibberellin biosynthetic process	biological_process	8	7	10422	10	38400	0.00579241
GO:0033388	putrescine biosynthetic process from arginine	biological_process	12	7	10422	10	38400	0.00579241
GO:0051693	actin filament capping	biological_process	10	10	10422	17	38400	0.00591179
GO:0009508	plastid chromosome	cellular_component	8	10	10422	17	38400	0.00591179
GO:0005978	glycogen biosynthetic process	biological_process	10	10	10422	17	38400	0.00591179
GO:0050662	coenzyme binding	molecular_function	5	23	10422	52	38400	0.00593599
GO:0004702	receptor signaling protein serine/threonine kinase activity	molecular_function	NA	23	10422	52	38400	0.00593599
GO:0008559	xenobiotic-transporting ATPase activity	molecular_function	9	12	10422	22	38400	0.00595851
GO:0005338	nucleotide-sugar transmembrane transporter activity	molecular_function	6	12	10422	22	38400	0.00595851
GO:0042761	very long-chain fatty acid biosynthetic process	biological_process	11	12	10422	22	38400	0.00595851
GO:0006032	chitin catabolic process	biological_process	8	15	10422	30	38400	0.00638561
GO:0030246	carbohydrate binding	molecular_function	4	114	10422	342	38400	0.006524
GO:2000038	regulation of stomatal complex development	biological_process	8	6	10422	8	38400	0.00659727
GO:0005960	glycine cleavage complex	cellular_component	6	6	10422	8	38400	0.00659727
GO:0010037	response to carbon dioxide	biological_process	6	6	10422	8	38400	0.00659727
GO:0016866	intramolecular transferase activity	molecular_function	5	6	10422	8	38400	0.00659727
GO:0000792	heterochromatin	cellular_component	7	6	10422	8	38400	0.00659727
GO:0009041	uridylate kinase activity	molecular_function	8	6	10422	8	38400	0.00659727
GO:0042351	'de novo' GDP-L-fucose biosynthetic process	biological_process	11	6	10422	8	38400	0.00659727
GO:0006805	xenobiotic metabolic process	biological_process	5	6	10422	8	38400	0.00659727
GO:0007276	gamete generation	biological_process	5	6	10422	8	38400	0.00659727
GO:0052386	cell wall thickening	biological_process	8	6	10422	8	38400	0.00659727
GO:0009954	proximal/distal pattern formation	biological_process	6	6	10422	8	38400	0.00659727
GO:0048826	cotyledon morphogenesis	biological_process	5	6	10422	8	38400	0.00659727
GO:0009644	response to high light intensity	biological_process	8	36	10422	91	38400	0.006722
GO:0004781	sulfate adenylyltransferase (ATP) activity	molecular_function	9	5	10422	6	38400	0.00683338
GO:0047274	galactinol-sucrose galactosyltransferase activity	molecular_function	8	5	10422	6	38400	0.00683338
GO:0003983	UTP:glucose-1-phosphate uridylyltransferase activity	molecular_function	9	5	10422	6	38400	0.00683338
GO:2000653	regulation of genetic imprinting	biological_process	8	5	10422	6	38400	0.00683338
GO:0009616	virus induced gene silencing	biological_process	6	5	10422	6	38400	0.00683338
GO:0004776	succinate-CoA ligase (GDP-forming) activity	molecular_function	8	5	10422	6	38400	0.00683338
GO:0043682	copper-transporting ATPase activity	molecular_function	11	5	10422	6	38400	0.00683338
GO:0052546	cell wall pectin metabolic process	biological_process	9	5	10422	6	38400	0.00683338
GO:0051775	response to redox state	biological_process	4	5	10422	6	38400	0.00683338
GO:0003924	GTPase activity	molecular_function	9	96	10422	283	38400	0.00691893
GO:0009555	pollen development	biological_process	6	114	10422	343	38400	0.00719895
GO:0010417	glucuronoxylan biosynthetic process	biological_process	12	13	10422	25	38400	0.00720595
GO:0043231	intracellular membrane-bounded organelle	cellular_component	5	76	10422	218	38400	0.0072779
GO:0030173	integral component of Golgi membrane	cellular_component	7	9	10422	15	38400	0.00756605
GO:0016441	posttranscriptional gene silencing	biological_process	9	9	10422	15	38400	0.00756605
GO:0000079	regulation of cyclin-dependent protein serine/threonine kinase activity	biological_process	12	9	10422	15	38400	0.00756605
GO:0004028	3-chloroallyl aldehyde dehydrogenase activity	molecular_function	7	11	10422	20	38400	0.00774941
GO:0004568	chitinase activity	molecular_function	7	17	10422	36	38400	0.00782971
GO:0009408	response to heat	biological_process	5	97	10422	288	38400	0.00829962
GO:0015662	ATPase activity, coupled to transmembrane movement of ions, phosphorylative mechanism	molecular_function	7	14	10422	28	38400	0.00832509
GO:0042277	peptide binding	molecular_function	5	18	10422	39	38400	0.00841584
GO:0034976	response to endoplasmic reticulum stress	biological_process	6	18	10422	39	38400	0.00841584
GO:0070588	calcium ion transmembrane transport	biological_process	11	18	10422	39	38400	0.00841584
GO:0042973	glucan endo-1,3-beta-D-glucosidase activity	molecular_function	9	18	10422	39	38400	0.00841584
GO:0010051	xylem and phloem pattern formation	biological_process	6	27	10422	65	38400	0.00841828
GO:0004693	cyclin-dependent protein serine/threonine kinase activity	molecular_function	9	28	10422	68	38400	0.00847931
GO:0000162	tryptophan biosynthetic process	biological_process	11	15	10422	31	38400	0.00930785
GO:0009682	induced systemic resistance	biological_process	9	15	10422	31	38400	0.00930785
GO:0006730	one-carbon metabolic process	biological_process	5	20	10422	45	38400	0.00933933
GO:0010120	camalexin biosynthetic process	biological_process	9	12	10422	23	38400	0.00941384
GO:0006122	mitochondrial electron transport, ubiquinol to cytochrome c	biological_process	8	8	10422	13	38400	0.00964438
GO:0033356	UDP-L-arabinose metabolic process	biological_process	6	8	10422	13	38400	0.00964438
GO:0052541	plant-type cell wall cellulose metabolic process	biological_process	11	8	10422	13	38400	0.00964438
GO:0010442	guard cell morphogenesis	biological_process	8	8	10422	13	38400	0.00964438
GO:0019252	starch biosynthetic process	biological_process	10	21	10422	48	38400	0.0096894
GO:0005856	cytoskeleton	cellular_component	6	45	10422	121	38400	0.00996745
GO:0006888	ER to Golgi vesicle-mediated transport	biological_process	7	35	10422	90	38400	0.0100911
GO:0009986	cell surface	cellular_component	4	10	10422	18	38400	0.0100929
GO:0009311	oligosaccharide metabolic process	biological_process	6	10	10422	18	38400	0.0100929
GO:0008540	proteasome regulatory particle, base subcomplex	cellular_component	4	16	10422	34	38400	0.0101562
GO:0051015	actin filament binding	molecular_function	7	23	10422	54	38400	0.0101993
GO:0009958	positive gravitropism	biological_process	7	24	10422	57	38400	0.0103717
GO:0051603	proteolysis involved in cellular protein catabolic process	biological_process	8	43	10422	115	38400	0.0104292
GO:0030529	intracellular ribonucleoprotein complex	NA	NA	27	10422	66	38400	0.0106259
GO:0042343	indole glucosinolate metabolic process	biological_process	9	17	10422	37	38400	0.0108773
GO:0010150	leaf senescence	biological_process	6	57	10422	160	38400	0.0113329
GO:0042127	regulation of cell proliferation	biological_process	6	19	10422	43	38400	0.011978
GO:0048038	quinone binding	molecular_function	5	14	10422	29	38400	0.0121313
GO:0005388	calcium-transporting ATPase activity	molecular_function	10	14	10422	29	38400	0.0121313
GO:0006545	glycine biosynthetic process	biological_process	12	7	10422	11	38400	0.0122068
GO:0051538	3 iron, 4 sulfur cluster binding	molecular_function	6	7	10422	11	38400	0.0122068
GO:0010103	stomatal complex morphogenesis	biological_process	6	7	10422	11	38400	0.0122068
GO:0010337	regulation of salicylic acid metabolic process	biological_process	8	7	10422	11	38400	0.0122068
GO:0007129	synapsis	biological_process	8	7	10422	11	38400	0.0122068
GO:0008177	succinate dehydrogenase (ubiquinone) activity	molecular_function	7	7	10422	11	38400	0.0122068
GO:0006564	L-serine biosynthetic process	biological_process	12	7	10422	11	38400	0.0122068
GO:0050736	O-malonyltransferase activity	molecular_function	8	7	10422	11	38400	0.0122068
GO:0004069	L-aspartate:2-oxoglutarate aminotransferase activity	molecular_function	7	11	10422	21	38400	0.0123272
GO:0006955	immune response	biological_process	4	11	10422	21	38400	0.0123272
GO:0009574	preprophase band	cellular_component	6	21	10422	49	38400	0.012695
GO:0000724	double-strand break repair via homologous recombination	biological_process	10	21	10422	49	38400	0.012695
GO:0005643	nuclear pore	cellular_component	4	30	10422	76	38400	0.0130272
GO:0000347	THO complex	cellular_component	4	9	10422	16	38400	0.0131643
GO:0010206	photosystem II repair	biological_process	9	9	10422	16	38400	0.0131643
GO:0042732	D-xylose metabolic process	biological_process	8	9	10422	16	38400	0.0131643
GO:0009699	phenylpropanoid biosynthetic process	biological_process	7	16	10422	35	38400	0.0140716
GO:0051017	actin filament bundle assembly	biological_process	6	17	10422	38	38400	0.0147904
GO:0008568	microtubule-severing ATPase activity	molecular_function	11	6	10422	9	38400	0.0152489
GO:0008430	selenium binding	molecular_function	4	6	10422	9	38400	0.0152489
GO:0046034	ATP metabolic process	biological_process	4	6	10422	9	38400	0.0152489
GO:0042793	transcription from plastid promoter	biological_process	9	6	10422	9	38400	0.0152489
GO:0004470	malic enzyme activity	molecular_function	7	6	10422	9	38400	0.0152489
GO:0004471	malate dehydrogenase (decarboxylating) (NAD+) activity	molecular_function	8	6	10422	9	38400	0.0152489
GO:0016297	acyl-[acyl-carrier-protein] hydrolase activity	molecular_function	8	6	10422	9	38400	0.0152489
GO:0005086	ARF guanyl-nucleotide exchange factor activity	molecular_function	8	6	10422	9	38400	0.0152489
GO:0016652	oxidoreductase activity, acting on NAD(P)H, NAD(P) as acceptor	molecular_function	6	6	10422	9	38400	0.0152489
GO:0042335	cuticle development	biological_process	5	18	10422	41	38400	0.0153658
GO:0009817	defense response to fungus, incompatible interaction	biological_process	7	31	10422	80	38400	0.015686
GO:0010380	regulation of chlorophyll biosynthetic process	biological_process	9	13	10422	27	38400	0.0158418
GO:0005215	transporter activity	molecular_function	3	143	10422	450	38400	0.0159729
GO:0005576	extracellular region	cellular_component	3	932	10422	3240	38400	0.0160285
GO:0006607	NLS-bearing protein import into nucleus	biological_process	12	10	10422	19	38400	0.0161866
GO:0009970	cellular response to sulfate starvation	biological_process	9	10	10422	19	38400	0.0161866
GO:0018401	peptidyl-proline hydroxylation to 4-hydroxy-L-proline	biological_process	7	10	10422	19	38400	0.0161866
GO:0010411	xyloglucan metabolic process	biological_process	9	28	10422	71	38400	0.0162924
GO:0006260	DNA replication	biological_process	8	38	10422	102	38400	0.0163318
GO:0019901	protein kinase binding	molecular_function	7	21	10422	50	38400	0.0163961
GO:0006606	protein import into nucleus	biological_process	11	21	10422	50	38400	0.0163961
GO:0000786	nucleosome	cellular_component	5	27	10422	68	38400	0.0164426
GO:0009630	gravitropism	biological_process	6	26	10422	65	38400	0.0165588
GO:0034220	ion transmembrane transport	biological_process	7	23	10422	56	38400	0.0166414
GO:0010501	RNA secondary structure unwinding	biological_process	9	24	10422	59	38400	0.0166653
GO:1900056	negative regulation of leaf senescence	biological_process	10	14	10422	30	38400	0.0171587
GO:2000012	regulation of auxin polar transport	biological_process	6	14	10422	30	38400	0.0171587
GO:0016444	somatic cell DNA recombination	biological_process	9	8	10422	14	38400	0.0171956
GO:0008891	glycolate oxidase activity	molecular_function	8	8	10422	14	38400	0.0171956
GO:0006873	cellular ion homeostasis	biological_process	8	8	10422	14	38400	0.0171956
GO:0045962	positive regulation of development, heterochronic	biological_process	7	8	10422	14	38400	0.0171956
GO:0050378	UDP-glucuronate 4-epimerase activity	molecular_function	7	8	10422	14	38400	0.0171956
GO:0006865	amino acid transport	biological_process	10	33	10422	87	38400	0.0182276
GO:0030104	water homeostasis	biological_process	7	5	10422	7	38400	0.0185544
GO:0031145	anaphase-promoting complex-dependent catabolic process	biological_process	12	5	10422	7	38400	0.0185544
GO:0006572	tyrosine catabolic process	biological_process	11	5	10422	7	38400	0.0185544
GO:0004617	phosphoglycerate dehydrogenase activity	molecular_function	7	5	10422	7	38400	0.0185544
GO:0009070	serine family amino acid biosynthetic process	biological_process	11	5	10422	7	38400	0.0185544
GO:0045156	electron transporter, transferring electrons within the cyclic electron transport pathway of photosynthesis activity	molecular_function	6	5	10422	7	38400	0.0185544
GO:0009573	chloroplast ribulose bisphosphate carboxylase complex	cellular_component	8	5	10422	7	38400	0.0185544
GO:0016984	ribulose-bisphosphate carboxylase activity	molecular_function	7	5	10422	7	38400	0.0185544
GO:0035304	regulation of protein dephosphorylation	biological_process	9	5	10422	7	38400	0.0185544
GO:0047334	diphosphate-fructose-6-phosphate 1-phosphotransferase activity	molecular_function	8	5	10422	7	38400	0.0185544
GO:0071398	cellular response to fatty acid	biological_process	7	5	10422	7	38400	0.0185544
GO:0016572	histone phosphorylation	biological_process	10	5	10422	7	38400	0.0185544
GO:0010207	photosystem II assembly	biological_process	8	11	10422	22	38400	0.0186959
GO:0009086	methionine biosynthetic process	biological_process	11	11	10422	22	38400	0.0186959
GO:0009808	lignin metabolic process	biological_process	7	11	10422	22	38400	0.0186959
GO:0048354	mucilage biosynthetic process involved in seed coat development	biological_process	7	11	10422	22	38400	0.0186959
GO:0031595	nuclear proteasome complex	cellular_component	6	11	10422	22	38400	0.0186959
GO:0015780	nucleotide-sugar transport	biological_process	8	11	10422	22	38400	0.0186959
GO:0048527	lateral root development	biological_process	8	30	10422	78	38400	0.0192804
GO:0048765	root hair cell differentiation	biological_process	8	17	10422	39	38400	0.0197162
GO:0030163	protein catabolic process	biological_process	7	28	10422	72	38400	0.0199004
GO:0009496	plastoquinol--plastocyanin reductase activity	molecular_function	7	3	10422	3	38400	0.019988
GO:0031177	phosphopantetheine binding	molecular_function	6	3	10422	3	38400	0.019988
GO:0050278	sedoheptulose-bisphosphatase activity	molecular_function	8	3	10422	3	38400	0.019988
GO:0008395	steroid hydroxylase activity	molecular_function	6	3	10422	3	38400	0.019988
GO:0045263	proton-transporting ATP synthase complex, coupling factor F(o)	cellular_component	6	3	10422	3	38400	0.019988
GO:0009173	pyrimidine ribonucleoside monophosphate metabolic process	biological_process	10	3	10422	3	38400	0.019988
GO:0071395	cellular response to jasmonic acid stimulus	biological_process	7	3	10422	3	38400	0.019988
GO:0010317	pyrophosphate-dependent phosphofructokinase complex, alpha-subunit complex	cellular_component	4	3	10422	3	38400	0.019988
GO:0080165	callose deposition in phloem sieve plate	biological_process	7	3	10422	3	38400	0.019988
GO:0080175	phragmoplast microtubule organization	biological_process	8	3	10422	3	38400	0.019988
GO:0046244	salicylic acid catabolic process	biological_process	8	3	10422	3	38400	0.019988
GO:0007051	spindle organization	biological_process	8	3	10422	3	38400	0.019988
GO:0035674	tricarboxylic acid transmembrane transport	biological_process	11	3	10422	3	38400	0.019988
GO:0008974	phosphoribulokinase activity	molecular_function	7	3	10422	3	38400	0.019988
GO:2000036	regulation of stem cell population maintenance	biological_process	6	3	10422	3	38400	0.019988
GO:0046604	positive regulation of mitotic centrosome separation	biological_process	10	3	10422	3	38400	0.019988
GO:0015142	tricarboxylic acid transmembrane transporter activity	molecular_function	7	3	10422	3	38400	0.019988
GO:0071327	cellular response to trehalose stimulus	biological_process	9	3	10422	3	38400	0.019988
GO:0009512	cytochrome b6f complex	cellular_component	6	3	10422	3	38400	0.019988
GO:0047622	adenosine nucleosidase activity	molecular_function	8	3	10422	3	38400	0.019988
GO:0034050	host programmed cell death induced by symbiont	biological_process	6	3	10422	3	38400	0.019988
GO:0034484	raffinose catabolic process	biological_process	8	3	10422	3	38400	0.019988
GO:0009780	photosynthetic NADP+ reduction	biological_process	7	3	10422	3	38400	0.019988
GO:1900367	positive regulation of defense response to insect	biological_process	8	3	10422	3	38400	0.019988
GO:0003838	sterol 24-C-methyltransferase activity	molecular_function	8	3	10422	3	38400	0.019988
GO:0006580	ethanolamine metabolic process	biological_process	7	3	10422	3	38400	0.019988
GO:0004418	hydroxymethylbilane synthase activity	molecular_function	6	3	10422	3	38400	0.019988
GO:0016682	oxidoreductase activity, acting on diphenols and related substances as donors, oxygen as acceptor	molecular_function	6	3	10422	3	38400	0.019988
GO:0019276	UDP-N-acetylgalactosamine metabolic process	biological_process	7	3	10422	3	38400	0.019988
GO:0046554	malate dehydrogenase (NADP+) activity	molecular_function	7	3	10422	3	38400	0.019988
GO:0018131	oxazole or thiazole biosynthetic process	biological_process	7	3	10422	3	38400	0.019988
GO:0097468	programmed cell death in response to reactive oxygen species	biological_process	6	3	10422	3	38400	0.019988
GO:0022619	generative cell differentiation	biological_process	6	3	10422	3	38400	0.019988
GO:0005721	pericentric heterochromatin	cellular_component	8	3	10422	3	38400	0.019988
GO:0035494	SNARE complex disassembly	biological_process	8	3	10422	3	38400	0.019988
GO:0006659	phosphatidylserine biosynthetic process	biological_process	7	3	10422	3	38400	0.019988
GO:0016041	glutamate synthase (ferredoxin) activity	molecular_function	7	3	10422	3	38400	0.019988
GO:0009257	10-formyltetrahydrofolate biosynthetic process	biological_process	10	3	10422	3	38400	0.019988
GO:0018160	peptidyl-pyrromethane cofactor linkage	biological_process	10	3	10422	3	38400	0.019988
GO:0006123	mitochondrial electron transport, cytochrome c to oxygen	biological_process	10	3	10422	3	38400	0.019988
GO:0051783	regulation of nuclear division	biological_process	8	3	10422	3	38400	0.019988
GO:0010322	regulation of isopentenyl diphosphate biosynthetic process, methylerythritol 4-phosphate pathway	biological_process	8	3	10422	3	38400	0.019988
GO:0017153	sodium:dicarboxylate symporter activity	molecular_function	8	3	10422	3	38400	0.019988
GO:0048531	beta-1,3-galactosyltransferase activity	molecular_function	8	3	10422	3	38400	0.019988
GO:0008514	organic anion transmembrane transporter activity	molecular_function	7	18	10422	42	38400	0.0202024
GO:0005801	cis-Golgi network	cellular_component	6	12	10422	25	38400	0.0207332
GO:0055085	transmembrane transport	biological_process	6	127	10422	399	38400	0.0208826
GO:0009607	response to biotic stimulus	biological_process	4	22	10422	54	38400	0.0209246
GO:0004310	farnesyl-diphosphate farnesyltransferase activity	molecular_function	8	4	10422	5	38400	0.0212321
GO:0080153	negative regulation of reductive pentose-phosphate cycle	biological_process	8	4	10422	5	38400	0.0212321
GO:0019673	GDP-mannose metabolic process	biological_process	9	4	10422	5	38400	0.0212321
GO:0034722	gamma-glutamyl-peptidase activity	molecular_function	9	4	10422	5	38400	0.0212321
GO:0032133	chromosome passenger complex	cellular_component	5	4	10422	5	38400	0.0212321
GO:0004489	methylenetetrahydrofolate reductase (NAD(P)H) activity	molecular_function	7	4	10422	5	38400	0.0212321
GO:0009103	lipopolysaccharide biosynthetic process	biological_process	7	4	10422	5	38400	0.0212321
GO:0071454	cellular response to anoxia	biological_process	6	4	10422	5	38400	0.0212321
GO:0010270	photosystem II oxygen evolving complex assembly	biological_process	9	4	10422	5	38400	0.0212321
GO:0046168	glycerol-3-phosphate catabolic process	biological_process	9	4	10422	5	38400	0.0212321
GO:0003861	3-isopropylmalate dehydratase activity	molecular_function	7	4	10422	5	38400	0.0212321
GO:0016630	protochlorophyllide reductase activity	molecular_function	7	4	10422	5	38400	0.0212321
GO:0001736	establishment of planar polarity	biological_process	6	4	10422	5	38400	0.0212321
GO:0018454	acetoacetyl-CoA reductase activity	molecular_function	7	4	10422	5	38400	0.0212321
GO:0032465	regulation of cytokinesis	biological_process	8	4	10422	5	38400	0.0212321
GO:0006011	UDP-glucose metabolic process	biological_process	6	4	10422	5	38400	0.0212321
GO:0047724	inosine nucleosidase activity	molecular_function	8	4	10422	5	38400	0.0212321
GO:0080032	methyl jasmonate esterase activity	molecular_function	7	4	10422	5	38400	0.0212321
GO:0017110	nucleoside-diphosphatase activity	molecular_function	8	4	10422	5	38400	0.0212321
GO:0009517	PSII associated light-harvesting complex II	cellular_component	6	4	10422	5	38400	0.0212321
GO:0016710	trans-cinnamate 4-monooxygenase activity	molecular_function	7	4	10422	5	38400	0.0212321
GO:0060919	auxin influx	biological_process	8	4	10422	5	38400	0.0212321
GO:0031616	spindle pole centrosome	cellular_component	8	4	10422	5	38400	0.0212321
GO:0045703	ketoreductase activity	molecular_function	6	4	10422	5	38400	0.0212321
GO:0042550	photosystem I stabilization	biological_process	9	4	10422	5	38400	0.0212321
GO:0004127	cytidylate kinase activity	molecular_function	8	4	10422	5	38400	0.0212321
GO:0008446	GDP-mannose 4,6-dehydratase activity	molecular_function	7	4	10422	5	38400	0.0212321
GO:0010242	oxygen evolving activity	molecular_function	5	4	10422	5	38400	0.0212321
GO:0051233	spindle midzone	cellular_component	6	4	10422	5	38400	0.0212321
GO:0007112	male meiosis cytokinesis	biological_process	5	4	10422	5	38400	0.0212321
GO:0043295	glutathione binding	molecular_function	6	9	10422	17	38400	0.0213235
GO:0008142	oxysterol binding	molecular_function	7	9	10422	17	38400	0.0213235
GO:0070469	respiratory chain	cellular_component	4	9	10422	17	38400	0.0213235
GO:0048367	shoot system development	biological_process	6	40	10422	110	38400	0.0213545
GO:0009765	photosynthesis, light harvesting	biological_process	6	7	10422	12	38400	0.0224899
GO:0052691	UDP-arabinopyranose mutase activity	molecular_function	6	7	10422	12	38400	0.0224899
GO:0006546	glycine catabolic process	biological_process	12	7	10422	12	38400	0.0224899
GO:0005759	mitochondrial matrix	cellular_component	7	52	10422	149	38400	0.0225433
GO:0016887	ATPase activity	molecular_function	9	104	10422	322	38400	0.0227093
GO:0004364	glutathione transferase activity	molecular_function	6	30	10422	79	38400	0.0231907
GO:0009698	phenylpropanoid metabolic process	biological_process	6	14	10422	31	38400	0.0236241
GO:0002213	defense response to insect	biological_process	7	14	10422	31	38400	0.0236241
GO:0051302	regulation of cell division	biological_process	6	14	10422	31	38400	0.0236241
GO:0001666	response to hypoxia	biological_process	5	29	10422	76	38400	0.0236574
GO:0019825	oxygen binding	molecular_function	5	86	10422	262	38400	0.023957
GO:0005740	mitochondrial envelope	cellular_component	6	15	10422	34	38400	0.0245908
GO:0000059	protein import into nucleus, docking	biological_process	NA	15	10422	34	38400	0.0245908
GO:0004656	procollagen-proline 4-dioxygenase activity	molecular_function	9	10	10422	20	38400	0.0246237
GO:0046685	response to arsenic-containing substance	biological_process	5	10	10422	20	38400	0.0246237
GO:0015995	chlorophyll biosynthetic process	biological_process	9	26	10422	67	38400	0.0249394
GO:0006520	cellular amino acid metabolic process	biological_process	8	25	10422	64	38400	0.0253089
GO:0052689	carboxylic ester hydrolase activity	molecular_function	6	72	10422	216	38400	0.0258121
GO:0003756	protein disulfide isomerase activity	molecular_function	7	18	10422	43	38400	0.026124
GO:0016853	isomerase activity	molecular_function	4	22	10422	55	38400	0.0261355
GO:0007010	cytoskeleton organization	biological_process	6	22	10422	55	38400	0.0261355
GO:0010197	polar nucleus fusion	biological_process	8	19	10422	46	38400	0.026295
GO:0006268	DNA unwinding involved in DNA replication	biological_process	10	11	10422	23	38400	0.0272044
GO:0009723	response to ethylene	biological_process	6	79	10422	240	38400	0.0275096
GO:0006646	phosphatidylethanolamine biosynthetic process	biological_process	10	8	10422	15	38400	0.0282008
GO:0033320	UDP-D-xylose biosynthetic process	biological_process	10	8	10422	15	38400	0.0282008
GO:0009920	cell plate formation involved in plant-type cell wall biogenesis	biological_process	6	8	10422	15	38400	0.0282008
GO:0016620	oxidoreductase activity, acting on the aldehyde or oxo group of donors, NAD or NADP as acceptor	molecular_function	6	8	10422	15	38400	0.0282008
GO:0030686	90S preribosome	cellular_component	6	8	10422	15	38400	0.0282008
GO:0005749	mitochondrial respiratory chain complex II, succinate dehydrogenase complex (ubiquinone	cellular_component	7	8	10422	15	38400	0.0282008
GO:0010005	cortical microtubule, transverse to long axis	cellular_component	10	8	10422	15	38400	0.0282008
GO:0035194	posttranscriptional gene silencing by RNA	biological_process	10	8	10422	15	38400	0.0282008
GO:0004616	phosphogluconate dehydrogenase (decarboxylating) activity	molecular_function	7	6	10422	10	38400	0.0294337
GO:0005746	mitochondrial respiratory chain	cellular_component	5	6	10422	10	38400	0.0294337
GO:0044210	'de novo' CTP biosynthetic process	biological_process	13	6	10422	10	38400	0.0294337
GO:0042132	fructose 1,6-bisphosphate 1-phosphatase activity	molecular_function	10	6	10422	10	38400	0.0294337
GO:0019760	glucosinolate metabolic process	biological_process	8	6	10422	10	38400	0.0294337
GO:0000104	succinate dehydrogenase activity	molecular_function	6	6	10422	10	38400	0.0294337
GO:0042409	caffeoyl-CoA O-methyltransferase activity	molecular_function	8	6	10422	10	38400	0.0294337
GO:0006048	UDP-N-acetylglucosamine biosynthetic process	biological_process	8	6	10422	10	38400	0.0294337
GO:0003883	CTP synthase activity	molecular_function	6	6	10422	10	38400	0.0294337
GO:0008878	glucose-1-phosphate adenylyltransferase activity	molecular_function	8	6	10422	10	38400	0.0294337
GO:0006121	mitochondrial electron transport, succinate to ubiquinone	biological_process	8	6	10422	10	38400	0.0294337
GO:0016831	carboxy-lyase activity	molecular_function	6	6	10422	10	38400	0.0294337
GO:0090305	nucleic acid phosphodiester bond hydrolysis	biological_process	8	6	10422	10	38400	0.0294337
GO:0015204	urea transmembrane transporter activity	molecular_function	6	6	10422	10	38400	0.0294337
GO:0048829	root cap development	biological_process	5	13	10422	29	38400	0.0306641
GO:0009407	toxin catabolic process	biological_process	6	25	10422	65	38400	0.0307777
GO:0005096	GTPase activator activity	molecular_function	6	32	10422	87	38400	0.0311424
GO:0009620	response to fungus	biological_process	7	45	10422	129	38400	0.0322046
GO:0050821	protein stabilization	biological_process	6	9	10422	18	38400	0.0325541
GO:0015977	carbon fixation	biological_process	5	9	10422	18	38400	0.0325541
GO:0045551	cinnamyl-alcohol dehydrogenase activity	molecular_function	7	9	10422	18	38400	0.0325541
GO:0004430	1-phosphatidylinositol 4-kinase activity	molecular_function	8	9	10422	18	38400	0.0325541
GO:0007017	microtubule-based process	biological_process	4	19	10422	47	38400	0.0331765
GO:0010026	trichome differentiation	biological_process	6	18	10422	44	38400	0.0332609
GO:0016471	vacuolar proton-transporting V-type ATPase complex	cellular_component	7	10	10422	21	38400	0.0358024
GO:0003872	6-phosphofructokinase activity	molecular_function	8	10	10422	21	38400	0.0358024
GO:0009854	oxidative photosynthetic carbon pathway	biological_process	6	10	10422	21	38400	0.0358024
GO:0004838	L-tyrosine:2-oxoglutarate aminotransferase activity	molecular_function	8	7	10422	13	38400	0.0374763
GO:0080144	amino acid homeostasis	biological_process	9	7	10422	13	38400	0.0374763
GO:0009657	plastid organization	biological_process	6	7	10422	13	38400	0.0374763
GO:0008250	oligosaccharyltransferase complex	cellular_component	7	7	10422	13	38400	0.0374763
GO:0000741	karyogamy	biological_process	7	7	10422	13	38400	0.0374763
GO:0046777	protein autophosphorylation	biological_process	10	86	10422	267	38400	0.0375968
GO:0031901	early endosome membrane	cellular_component	9	11	10422	24	38400	0.0381742
GO:0055062	phosphate ion homeostasis	biological_process	10	11	10422	24	38400	0.0381742
GO:0006537	glutamate biosynthetic process	biological_process	12	5	10422	8	38400	0.038483
GO:0001887	selenium compound metabolic process	biological_process	5	5	10422	8	38400	0.038483
GO:0015786	UDP-glucose transport	biological_process	9	5	10422	8	38400	0.038483
GO:0016702	oxidoreductase activity, acting on single donors with incorporation of molecular oxygen, incorporation of two atoms of oxygen	molecular_function	6	5	10422	8	38400	0.038483
GO:0009446	putrescine biosynthetic process	biological_process	11	5	10422	8	38400	0.038483
GO:0015369	calcium:proton antiporter activity	molecular_function	12	5	10422	8	38400	0.038483
GO:0010225	response to UV-C	biological_process	8	5	10422	8	38400	0.038483
GO:0000015	phosphopyruvate hydratase complex	cellular_component	7	5	10422	8	38400	0.038483
GO:0000788	nuclear nucleosome	cellular_component	6	5	10422	8	38400	0.038483
GO:0050162	oxalate oxidase activity	molecular_function	7	5	10422	8	38400	0.038483
GO:0045300	acyl-[acyl-carrier-protein] desaturase activity	molecular_function	7	5	10422	8	38400	0.038483
GO:0016149	translation release factor activity, codon specific	molecular_function	10	5	10422	8	38400	0.038483
GO:0033481	galacturonate biosynthetic process	biological_process	9	5	10422	8	38400	0.038483
GO:0004367	glycerol-3-phosphate dehydrogenase [NAD+] activity	molecular_function	7	5	10422	8	38400	0.038483
GO:0015368	calcium:cation antiporter activity	molecular_function	10	5	10422	8	38400	0.038483
GO:2000069	regulation of post-embryonic root development	biological_process	8	5	10422	8	38400	0.038483
GO:0005452	inorganic anion exchanger activity	molecular_function	8	5	10422	8	38400	0.038483
GO:0048487	beta-tubulin binding	molecular_function	7	5	10422	8	38400	0.038483
GO:0072661	protein targeting to plasma membrane	NA	NA	5	10422	8	38400	0.038483
GO:0010377	guard cell fate commitment	biological_process	6	5	10422	8	38400	0.038483
GO:0043447	alkane biosynthetic process	biological_process	6	5	10422	8	38400	0.038483
GO:0032012	regulation of ARF protein signal transduction	biological_process	11	5	10422	8	38400	0.038483
GO:0030865	cortical cytoskeleton organization	biological_process	7	5	10422	8	38400	0.038483
GO:0004634	phosphopyruvate hydratase activity	molecular_function	7	5	10422	8	38400	0.038483
GO:0015301	anion:anion antiporter activity	molecular_function	8	5	10422	8	38400	0.038483
GO:0080030	methyl indole-3-acetate esterase activity	molecular_function	7	5	10422	8	38400	0.038483
GO:0050832	defense response to fungus	biological_process	8	121	10422	387	38400	0.0392044
GO:0008378	galactosyltransferase activity	molecular_function	7	12	10422	27	38400	0.0398553
GO:0000038	very long-chain fatty acid metabolic process	biological_process	10	12	10422	27	38400	0.0398553
GO:0042538	hyperosmotic salinity response	biological_process	7	46	10422	134	38400	0.0400818
GO:0016125	sterol metabolic process	biological_process	7	21	10422	54	38400	0.040136
GO:0005694	chromosome	cellular_component	6	21	10422	54	38400	0.040136
GO:0006629	lipid metabolic process	biological_process	5	73	10422	224	38400	0.040705
GO:0008757	S-adenosylmethionine-dependent methyltransferase activity	molecular_function	7	28	10422	76	38400	0.0409158
GO:0019853	L-ascorbic acid biosynthetic process	biological_process	8	13	10422	30	38400	0.0409918
GO:0048768	root hair cell tip growth	biological_process	8	13	10422	30	38400	0.0409918
GO:0006820	anion transport	biological_process	7	19	10422	48	38400	0.0413043
GO:0032259	methylation	biological_process	4	83	10422	258	38400	0.0415366
GO:0000272	polysaccharide catabolic process	biological_process	7	14	10422	33	38400	0.0416977
GO:0008219	cell death	biological_process	4	32	10422	89	38400	0.0425728
GO:0046872	metal ion binding	molecular_function	6	693	10422	2417	38400	0.0427854
GO:0009813	flavonoid biosynthetic process	biological_process	6	57	10422	171	38400	0.0430907
GO:0010389	regulation of G2/M transition of mitotic cell cycle	biological_process	9	8	10422	16	38400	0.0432373
GO:0045493	xylan catabolic process	biological_process	9	8	10422	16	38400	0.0432373
GO:0004602	glutathione peroxidase activity	molecular_function	5	8	10422	16	38400	0.0432373
GO:0043090	amino acid import	biological_process	11	8	10422	16	38400	0.0432373
GO:0046835	carbohydrate phosphorylation	biological_process	8	8	10422	16	38400	0.0432373
GO:0009615	response to virus	biological_process	7	25	10422	67	38400	0.0443325
GO:0004871	signal transducer activity	molecular_function	NA	64	10422	195	38400	0.0458175
GO:0003993	acid phosphatase activity	molecular_function	8	29	10422	80	38400	0.0466738
GO:0080130	L-phenylalanine:2-oxoglutarate aminotransferase activity	molecular_function	8	9	10422	19	38400	0.0472849
GO:0071482	cellular response to light stimulus	biological_process	7	9	10422	19	38400	0.0472849
GO:0009642	response to light intensity	biological_process	7	9	10422	19	38400	0.0472849
GO:0022857	transmembrane transporter activity	molecular_function	4	41	10422	119	38400	0.0476003
GO:0030170	pyridoxal phosphate binding	molecular_function	6	60	10422	182	38400	0.0476869
GO:0007143	female meiotic division	biological_process	5	4	10422	6	38400	0.0500296
GO:0017096	acetylserotonin O-methyltransferase activity	molecular_function	8	4	10422	6	38400	0.0500296
GO:0016629	12-oxophytodienoate reductase activity	molecular_function	7	4	10422	6	38400	0.0500296
GO:0055129	L-proline biosynthetic process	biological_process	13	4	10422	6	38400	0.0500296
GO:0010254	nectary development	biological_process	5	4	10422	6	38400	0.0500296
GO:0032973	amino acid export	biological_process	12	4	10422	6	38400	0.0500296
GO:0018874	benzoate metabolic process	biological_process	7	4	10422	6	38400	0.0500296
GO:0007052	mitotic spindle organization	biological_process	9	4	10422	6	38400	0.0500296
GO:0046256	2,4,6-trinitrotoluene catabolic process	biological_process	8	4	10422	6	38400	0.0500296
GO:0009897	external side of plasma membrane	cellular_component	5	4	10422	6	38400	0.0500296
GO:0003871	5-methyltetrahydropteroyltriglutamate-homocysteine S-methyltransferase activity	molecular_function	8	4	10422	6	38400	0.0500296
GO:0052641	benzoic acid glucosyltransferase activity	molecular_function	8	4	10422	6	38400	0.0500296
GO:0008746	NAD(P)+ transhydrogenase activity	molecular_function	7	4	10422	6	38400	0.0500296
GO:0008705	methionine synthase activity	molecular_function	8	4	10422	6	38400	0.0500296
GO:0033178	proton-transporting two-sector ATPase complex, catalytic domain	cellular_component	5	4	10422	6	38400	0.0500296
GO:0006047	UDP-N-acetylglucosamine metabolic process	biological_process	7	4	10422	6	38400	0.0500296
GO:0022821	potassium ion antiporter activity	molecular_function	7	4	10422	6	38400	0.0500296
GO:0000780	condensed nuclear chromosome, centromeric region	cellular_component	9	4	10422	6	38400	0.0500296
GO:0043674	columella	cellular_component	5	4	10422	6	38400	0.0500296
GO:0009769	photosynthesis, light harvesting in photosystem II	biological_process	7	4	10422	6	38400	0.0500296
GO:0015840	urea transport	biological_process	8	4	10422	6	38400	0.0500296
GO:0033281	TAT protein transport complex	cellular_component	6	4	10422	6	38400	0.0500296
GO:0050688	regulation of defense response to virus	biological_process	7	4	10422	6	38400	0.0500296
GO:0034614	cellular response to reactive oxygen species	biological_process	7	4	10422	6	38400	0.0500296
GO:0009413	response to flooding	biological_process	5	4	10422	6	38400	0.0500296
GO:0080129	proteasome core complex assembly	biological_process	9	4	10422	6	38400	0.0500296
GO:0004618	phosphoglycerate kinase activity	molecular_function	7	4	10422	6	38400	0.0500296
GO:0052640	salicylic acid glucosyltransferase (glucoside-forming) activity	molecular_function	8	4	10422	6	38400	0.0500296
GO:0050667	homocysteine metabolic process	biological_process	10	4	10422	6	38400	0.0500296
GO:0046524	sucrose-phosphate synthase activity	molecular_function	8	4	10422	6	38400	0.0500296
GO:0019201	nucleotide kinase activity	NA	NA	4	10422	6	38400	0.0500296
GO:0010385	double-stranded methylated DNA binding	molecular_function	8	4	10422	6	38400	0.0500296
GO:0070828	heterochromatin organization	biological_process	6	4	10422	6	38400	0.0500296
GO:0000221	vacuolar proton-transporting V-type ATPase, V1 domain	cellular_component	7	4	10422	6	38400	0.0500296
GO:0030176	integral component of endoplasmic reticulum membrane	cellular_component	7	10	10422	22	38400	0.0500578
GO:0046854	phosphatidylinositol phosphorylation	biological_process	10	10	10422	22	38400	0.0500578
GO:0010205	photoinhibition	biological_process	9	10	10422	22	38400	0.0500578
GO:0009759	indole glucosinolate biosynthetic process	biological_process	10	6	10422	11	38400	0.050106
GO:0052692	raffinose alpha-galactosidase activity	molecular_function	9	6	10422	11	38400	0.050106
GO:0080046	quercetin 4'-O-glucosyltransferase activity	molecular_function	8	6	10422	11	38400	0.050106
GO:0010601	positive regulation of auxin biosynthetic process	biological_process	10	6	10422	11	38400	0.050106
GO:0015140	malate transmembrane transporter activity	molecular_function	9	6	10422	11	38400	0.050106
GO:0071786	endoplasmic reticulum tubular network organization	biological_process	7	6	10422	11	38400	0.050106
GO:0004579	dolichyl-diphosphooligosaccharide-protein glycotransferase activity	molecular_function	8	6	10422	11	38400	0.050106
GO:0008441	3'(2'),5'-bisphosphate nucleotidase activity	molecular_function	9	6	10422	11	38400	0.050106
GO:0071782	endoplasmic reticulum tubular network	cellular_component	7	6	10422	11	38400	0.050106
GO:0004518	nuclease activity	molecular_function	6	19	10422	49	38400	0.0507813
GO:0000902	cell morphogenesis	biological_process	6	11	10422	25	38400	0.0518779
GO:1900426	positive regulation of defense response to bacterium	biological_process	8	11	10422	25	38400	0.0518779
GO:0048507	meristem development	biological_process	6	11	10422	25	38400	0.0518779
GO:0016787	hydrolase activity	molecular_function	4	185	10422	614	38400	0.0522794
GO:0009561	megagametogenesis	biological_process	4	12	10422	28	38400	0.0529795
GO:0034605	cellular response to heat	biological_process	6	12	10422	28	38400	0.0529795
GO:1901657	glycosyl compound metabolic process	biological_process	6	15	10422	37	38400	0.0534886
GO:0010025	wax biosynthetic process	biological_process	7	15	10422	37	38400	0.0534886
GO:0005750	mitochondrial respiratory chain complex III	cellular_component	6	13	10422	31	38400	0.0535351
GO:2000377	regulation of reactive oxygen species metabolic process	biological_process	7	13	10422	31	38400	0.0535351
GO:0010315	auxin efflux	biological_process	9	14	10422	34	38400	0.0536726
GO:0010252	auxin homeostasis	biological_process	7	22	10422	59	38400	0.0571495
GO:0016688	L-ascorbate peroxidase activity	molecular_function	5	7	10422	14	38400	0.057757
GO:0009643	photosynthetic acclimation	biological_process	8	7	10422	14	38400	0.057757
GO:0070370	cellular heat acclimation	biological_process	7	7	10422	14	38400	0.057757
GO:0070072	vacuolar proton-transporting V-type ATPase complex assembly	biological_process	10	7	10422	14	38400	0.057757
GO:0010332	response to gamma radiation	biological_process	7	7	10422	14	38400	0.057757
GO:0010119	regulation of stomatal movement	biological_process	6	31	10422	88	38400	0.0588342
GO:0044550	secondary metabolite biosynthetic process	biological_process	5	50	10422	151	38400	0.0612472
GO:0009536	plastid	cellular_component	6	161	10422	533	38400	0.061269
GO:0016671	oxidoreductase activity, acting on a sulfur group of donors, disulfide as acceptor	molecular_function	6	19	10422	50	38400	0.0616976
GO:0009686	gibberellin biosynthetic process	biological_process	11	19	10422	50	38400	0.0616976
GO:0008375	acetylglucosaminyltransferase activity	molecular_function	7	25	10422	69	38400	0.061804
GO:0045273	respiratory chain complex II	cellular_component	5	8	10422	17	38400	0.0627163
GO:0048232	male gamete generation	biological_process	6	8	10422	17	38400	0.0627163
GO:0042372	phylloquinone biosynthetic process	biological_process	7	8	10422	17	38400	0.0627163
GO:0009678	hydrogen-translocating pyrophosphatase activity	molecular_function	8	8	10422	17	38400	0.0627163
GO:0055069	zinc ion homeostasis	biological_process	11	8	10422	17	38400	0.0627163
GO:0005741	mitochondrial outer membrane	cellular_component	6	18	10422	47	38400	0.0631385
GO:0006272	leading strand elongation	biological_process	10	3	10422	4	38400	0.0636807
GO:0019370	leukotriene biosynthetic process	biological_process	10	3	10422	4	38400	0.0636807
GO:0008373	sialyltransferase activity	molecular_function	6	3	10422	4	38400	0.0636807
GO:0006760	folic acid-containing compound metabolic process	biological_process	6	3	10422	4	38400	0.0636807
GO:0001560	regulation of cell growth by extracellular stimulus	biological_process	7	3	10422	4	38400	0.0636807
GO:0007000	nucleolus organization	biological_process	7	3	10422	4	38400	0.0636807
GO:1901527	abscisic acid-activated signaling pathway involved in stomatal movement	biological_process	7	3	10422	4	38400	0.0636807
GO:0031436	BRCA1-BARD1 complex	cellular_component	7	3	10422	4	38400	0.0636807
GO:0010277	chlorophyllide a oxygenase [overall] activity	molecular_function	7	3	10422	4	38400	0.0636807
GO:2000082	regulation of L-ascorbic acid biosynthetic process	biological_process	8	3	10422	4	38400	0.0636807
GO:0080132	fatty acid alpha-hydroxylase activity	molecular_function	5	3	10422	4	38400	0.0636807
GO:0004349	glutamate 5-kinase activity	molecular_function	7	3	10422	4	38400	0.0636807
GO:0004146	dihydrofolate reductase activity	molecular_function	7	3	10422	4	38400	0.0636807
GO:0012510	trans-Golgi network transport vesicle membrane	cellular_component	8	3	10422	4	38400	0.0636807
GO:0010498	proteasomal protein catabolic process	biological_process	8	3	10422	4	38400	0.0636807
GO:0006650	glycerophospholipid metabolic process	biological_process	8	3	10422	4	38400	0.0636807
GO:0090391	granum assembly	biological_process	6	3	10422	4	38400	0.0636807
GO:0004307	ethanolaminephosphotransferase activity	molecular_function	8	3	10422	4	38400	0.0636807
GO:0045717	negative regulation of fatty acid biosynthetic process	biological_process	9	3	10422	4	38400	0.0636807
GO:0009544	chloroplast ATP synthase complex	cellular_component	9	3	10422	4	38400	0.0636807
GO:0045153	electron transporter, transferring electrons within CoQH2-cytochrome c reductase complex activity	molecular_function	6	3	10422	4	38400	0.0636807
GO:0006471	protein ADP-ribosylation	biological_process	9	3	10422	4	38400	0.0636807
GO:0097503	sialylation	biological_process	7	3	10422	4	38400	0.0636807
GO:0042178	xenobiotic catabolic process	biological_process	6	3	10422	4	38400	0.0636807
GO:0035279	mRNA cleavage involved in gene silencing by miRNA	biological_process	12	3	10422	4	38400	0.0636807
GO:0004001	adenosine kinase activity	molecular_function	7	3	10422	4	38400	0.0636807
GO:0045437	uridine nucleosidase activity	molecular_function	8	3	10422	4	38400	0.0636807
GO:0006169	adenosine salvage	biological_process	10	3	10422	4	38400	0.0636807
GO:0052631	sphingolipid delta-8 desaturase activity	molecular_function	6	3	10422	4	38400	0.0636807
GO:0004476	mannose-6-phosphate isomerase activity	molecular_function	7	3	10422	4	38400	0.0636807
GO:0006231	dTMP biosynthetic process	biological_process	12	3	10422	4	38400	0.0636807
GO:0016312	inositol bisphosphate phosphatase activity	molecular_function	9	3	10422	4	38400	0.0636807
GO:0046423	allene-oxide cyclase activity	molecular_function	5	3	10422	4	38400	0.0636807
GO:0019222	regulation of metabolic process	biological_process	5	3	10422	4	38400	0.0636807
GO:0032504	multicellular organism reproduction	biological_process	4	3	10422	4	38400	0.0636807
GO:0080065	4-alpha-methyl-delta7-sterol oxidation	biological_process	9	3	10422	4	38400	0.0636807
GO:0004801	sedoheptulose-7-phosphate:D-glyceraldehyde-3-phosphate glyceronetransferase activity	molecular_function	6	3	10422	4	38400	0.0636807
GO:0004799	thymidylate synthase activity	molecular_function	8	3	10422	4	38400	0.0636807
GO:0004375	glycine dehydrogenase (decarboxylating) activity	molecular_function	7	3	10422	4	38400	0.0636807
GO:0042834	peptidoglycan binding	molecular_function	6	3	10422	4	38400	0.0636807
GO:0046474	glycerophospholipid biosynthetic process	biological_process	9	3	10422	4	38400	0.0636807
GO:0010059	positive regulation of atrichoblast fate specification	biological_process	10	3	10422	4	38400	0.0636807
GO:0015865	purine nucleotide transport	biological_process	9	3	10422	4	38400	0.0636807
GO:0006793	phosphorus metabolic process	biological_process	5	3	10422	4	38400	0.0636807
GO:0032491	detection of molecule of fungal origin	biological_process	7	3	10422	4	38400	0.0636807
GO:0080109	indole-3-acetonitrile nitrile hydratase activity	molecular_function	8	3	10422	4	38400	0.0636807
GO:0051010	microtubule plus-end binding	molecular_function	8	3	10422	4	38400	0.0636807
GO:0008398	sterol 14-demethylase activity	molecular_function	7	3	10422	4	38400	0.0636807
GO:0042389	omega-3 fatty acid desaturase activity	molecular_function	6	3	10422	4	38400	0.0636807
GO:0030663	COPI-coated vesicle membrane	cellular_component	8	3	10422	4	38400	0.0636807
GO:0009886	post-embryonic morphogenesis	biological_process	5	3	10422	4	38400	0.0636807
GO:0046863	ribulose-1,5-bisphosphate carboxylase/oxygenase activator activity	molecular_function	6	3	10422	4	38400	0.0636807
GO:0004350	glutamate-5-semialdehyde dehydrogenase activity	molecular_function	7	3	10422	4	38400	0.0636807
GO:0051721	protein phosphatase 2A binding	molecular_function	8	3	10422	4	38400	0.0636807
GO:0050505	hydroquinone glucosyltransferase activity	molecular_function	8	3	10422	4	38400	0.0636807
GO:0007165	signal transduction	biological_process	4	189	10422	632	38400	0.0639548
GO:0035251	UDP-glucosyltransferase activity	molecular_function	7	17	10422	44	38400	0.0645055
GO:0016301	kinase activity	molecular_function	6	485	10422	1685	38400	0.064522
GO:0016788	hydrolase activity, acting on ester bonds	molecular_function	5	51	10422	155	38400	0.0654972
GO:0016311	dephosphorylation	biological_process	7	23	10422	63	38400	0.0657851
GO:0009815	1-aminocyclopropane-1-carboxylate oxidase activity	molecular_function	7	9	10422	20	38400	0.0658258
GO:0010014	meristem initiation	biological_process	4	9	10422	20	38400	0.0658258
GO:0009864	induced systemic resistance, jasmonic acid mediated signaling pathway	biological_process	6	9	10422	20	38400	0.0658258
GO:0031966	mitochondrial membrane	cellular_component	5	27	10422	76	38400	0.0674136
GO:0006749	glutathione metabolic process	biological_process	8	27	10422	76	38400	0.0674136
GO:0006407	rRNA export from nucleus	biological_process	11	5	10422	9	38400	0.0675257
GO:0009360	DNA polymerase III complex	cellular_component	6	5	10422	9	38400	0.0675257
GO:0000712	resolution of meiotic recombination intermediates	biological_process	7	5	10422	9	38400	0.0675257
GO:2000037	regulation of stomatal complex patterning	biological_process	7	5	10422	9	38400	0.0675257
GO:0010289	homogalacturonan biosynthetic process	biological_process	9	5	10422	9	38400	0.0675257
GO:0000914	phragmoplast assembly	biological_process	8	5	10422	9	38400	0.0675257
GO:1990137	plant seed peroxidase activity	molecular_function	6	5	10422	9	38400	0.0675257
GO:0071277	cellular response to calcium ion	biological_process	8	5	10422	9	38400	0.0675257
GO:0000276	mitochondrial proton-transporting ATP synthase complex, coupling factor F(o	cellular_component	7	5	10422	9	38400	0.0675257
GO:0000280	nuclear division	biological_process	7	5	10422	9	38400	0.0675257
GO:0032875	regulation of DNA endoreduplication	biological_process	8	5	10422	9	38400	0.0675257
GO:0007032	endosome organization	biological_process	7	5	10422	9	38400	0.0675257
GO:0005078	MAP-kinase scaffold activity	molecular_function	7	5	10422	9	38400	0.0675257
GO:0006954	inflammatory response	biological_process	6	5	10422	9	38400	0.0675257
GO:0080055	low-affinity nitrate transport	NA	NA	5	10422	9	38400	0.0675257
GO:0080054	low-affinity nitrate transmembrane transporter activity	molecular_function	9	5	10422	9	38400	0.0675257
GO:0000060	protein import into nucleus, translocation	biological_process	NA	5	10422	9	38400	0.0675257
GO:0009821	alkaloid biosynthetic process	biological_process	7	10	10422	23	38400	0.0676374
GO:0008202	steroid metabolic process	biological_process	6	10	10422	23	38400	0.0676374
GO:0080147	root hair cell development	biological_process	6	14	10422	35	38400	0.0678009
GO:0005544	calcium-dependent phospholipid binding	molecular_function	6	11	10422	26	38400	0.0685211
GO:0004521	endoribonuclease activity	molecular_function	8	11	10422	26	38400	0.0685211
GO:0030665	clathrin-coated vesicle membrane	cellular_component	8	11	10422	26	38400	0.0685211
GO:0050826	response to freezing	biological_process	6	12	10422	29	38400	0.0687316
GO:0051607	defense response to virus	biological_process	5	21	10422	57	38400	0.0699121
GO:0048510	regulation of timing of transition from vegetative to reproductive phase	biological_process	8	21	10422	57	38400	0.0699121
GO:0010305	leaf vascular tissue pattern formation	biological_process	7	21	10422	57	38400	0.0699121
GO:0009742	brassinosteroid mediated signaling pathway	biological_process	7	36	10422	106	38400	0.0727411
GO:0006486	protein glycosylation	biological_process	9	36	10422	106	38400	0.0727411
GO:1902395	regulation of 1-deoxy-D-xylulose-5-phosphate synthase activity	biological_process	7	2	10422	2	38400	0.0736562
GO:0045550	geranylgeranyl reductase activity	molecular_function	5	2	10422	2	38400	0.0736562
GO:0080082	esculin beta-glucosidase activity	molecular_function	9	2	10422	2	38400	0.0736562
GO:0046028	electron transporter, transferring electrons from cytochrome b6/f complex of photosystem II activity	molecular_function	6	2	10422	2	38400	0.0736562
GO:0018316	peptide cross-linking via L-cystine	biological_process	10	2	10422	2	38400	0.0736562
GO:0005046	KDEL sequence binding	molecular_function	8	2	10422	2	38400	0.0736562
GO:0070988	demethylation	biological_process	4	2	10422	2	38400	0.0736562
GO:0002103	endonucleolytic cleavage of tetracistronic rRNA transcript (SSU-rRNA, LSU-rRNA, 4.5S-rRNA, 5S-rRNA	biological_process	12	2	10422	2	38400	0.0736562
GO:0008618	7-methylguanosine metabolic process	biological_process	12	2	10422	2	38400	0.0736562
GO:0033947	mannosylglycoprotein endo-beta-mannosidase activity	molecular_function	9	2	10422	2	38400	0.0736562
GO:0006218	uridine catabolic process	biological_process	12	2	10422	2	38400	0.0736562
GO:0017084	delta1-pyrroline-5-carboxylate synthetase activity	molecular_function	7	2	10422	2	38400	0.0736562
GO:0019146	arabinose-5-phosphate isomerase activity	molecular_function	7	2	10422	2	38400	0.0736562
GO:0047668	amygdalin beta-glucosidase activity	molecular_function	9	2	10422	2	38400	0.0736562
GO:0072722	response to amitrole	biological_process	6	2	10422	2	38400	0.0736562
GO:0051993	abscisic acid glucose ester beta-glucosidase activity	molecular_function	9	2	10422	2	38400	0.0736562
GO:0051738	xanthophyll binding	molecular_function	6	2	10422	2	38400	0.0736562
GO:0034337	RNA folding	biological_process	4	2	10422	2	38400	0.0736562
GO:0052894	norspermine:oxygen oxidoreductase activity	molecular_function	7	2	10422	2	38400	0.0736562
GO:0050281	serine-glyoxylate transaminase activity	molecular_function	7	2	10422	2	38400	0.0736562
GO:0048208	COPII vesicle coating	biological_process	8	2	10422	2	38400	0.0736562
GO:0033984	indole-3-glycerol-phosphate lyase activity	molecular_function	7	2	10422	2	38400	0.0736562
GO:0035560	pheophoridase activity	molecular_function	7	2	10422	2	38400	0.0736562
GO:0072585	xanthosine nucleotidase activity	molecular_function	8	2	10422	2	38400	0.0736562
GO:0033310	chlorophyll a catabolic process	biological_process	10	2	10422	2	38400	0.0736562
GO:0016871	cycloartenol synthase activity	molecular_function	7	2	10422	2	38400	0.0736562
GO:0033473	indoleacetic acid conjugate metabolic process	biological_process	7	2	10422	2	38400	0.0736562
GO:0019294	keto-3-deoxy-D-manno-octulosonic acid biosynthetic process	biological_process	8	2	10422	2	38400	0.0736562
GO:0008676	3-deoxy-8-phosphooctulonate synthase activity	molecular_function	6	2	10422	2	38400	0.0736562
GO:0033919	glucan 1,3-alpha-glucosidase activity	molecular_function	10	2	10422	2	38400	0.0736562
GO:0051382	kinetochore assembly	biological_process	8	2	10422	2	38400	0.0736562
GO:0008843	endochitinase activity	molecular_function	8	2	10422	2	38400	0.0736562
GO:2000104	negative regulation of DNA-dependent DNA replication	biological_process	11	2	10422	2	38400	0.0736562
GO:0003868	4-hydroxyphenylpyruvate dioxygenase activity	molecular_function	7	2	10422	2	38400	0.0736562
GO:0016730	oxidoreductase activity, acting on iron-sulfur proteins as donors	molecular_function	5	2	10422	2	38400	0.0736562
GO:0004760	serine-pyruvate transaminase activity	molecular_function	7	2	10422	2	38400	0.0736562
GO:0033862	UMP kinase activity	molecular_function	9	2	10422	2	38400	0.0736562
GO:1990019	protein storage vacuole organization	biological_process	7	2	10422	2	38400	0.0736562
GO:0052895	N1-acetylspermine:oxygen oxidoreductase (N1-acetylspermidine-forming) activity	molecular_function	7	2	10422	2	38400	0.0736562
GO:0004421	hydroxymethylglutaryl-CoA synthase activity	molecular_function	7	2	10422	2	38400	0.0736562
GO:0044391	ribosomal subunit	cellular_component	6	2	10422	2	38400	0.0736562
GO:0043812	phosphatidylinositol-4-phosphate phosphatase activity	molecular_function	10	2	10422	2	38400	0.0736562
GO:0043738	reduced coenzyme F420 dehydrogenase activity	molecular_function	5	2	10422	2	38400	0.0736562
GO:0018738	S-formylglutathione hydrolase activity	molecular_function	7	2	10422	2	38400	0.0736562
GO:0006267	pre-replicative complex assembly involved in nuclear cell cycle DNA replication	biological_process	6	2	10422	2	38400	0.0736562
GO:0009234	menaquinone biosynthetic process	biological_process	8	2	10422	2	38400	0.0736562
GO:0015926	glucosidase activity	molecular_function	7	2	10422	2	38400	0.0736562
GO:0008748	N-ethylmaleimide reductase activity	molecular_function	7	2	10422	2	38400	0.0736562
GO:0043914	NADPH:sulfur oxidoreductase activity	molecular_function	5	2	10422	2	38400	0.0736562
GO:0035281	pre-miRNA export from nucleus	biological_process	11	2	10422	2	38400	0.0736562
GO:0031520	plasma membrane of cell tip	cellular_component	5	2	10422	2	38400	0.0736562
GO:0008830	dTDP-4-dehydrorhamnose 3,5-epimerase activity	molecular_function	7	2	10422	2	38400	0.0736562
GO:0042493	response to drug	biological_process	5	2	10422	2	38400	0.0736562
GO:0045730	respiratory burst	biological_process	4	2	10422	2	38400	0.0736562
GO:0035885	exochitinase activity	molecular_function	8	2	10422	2	38400	0.0736562
GO:1900424	regulation of defense response to bacterium	biological_process	7	2	10422	2	38400	0.0736562
GO:0010400	rhamnogalacturonan I side chain metabolic process	biological_process	10	2	10422	2	38400	0.0736562
GO:0009801	cinnamic acid ester metabolic process	biological_process	7	2	10422	2	38400	0.0736562
GO:0003882	CDP-diacylglycerol-serine O-phosphatidyltransferase activity	molecular_function	8	2	10422	2	38400	0.0736562
GO:0015379	potassium:chloride symporter activity	molecular_function	10	2	10422	2	38400	0.0736562
GO:0008622	epsilon DNA polymerase complex	cellular_component	6	2	10422	2	38400	0.0736562
GO:0003720	telomerase activity	molecular_function	9	2	10422	2	38400	0.0736562
GO:0005675	holo TFIIH complex	cellular_component	7	2	10422	2	38400	0.0736562
GO:0000799	nuclear condensin complex	cellular_component	7	2	10422	2	38400	0.0736562
GO:0010412	mannan metabolic process	biological_process	9	2	10422	2	38400	0.0736562
GO:1900087	positive regulation of G1/S transition of mitotic cell cycle	biological_process	10	2	10422	2	38400	0.0736562
GO:0006772	thiamine metabolic process	biological_process	7	2	10422	2	38400	0.0736562
GO:0003866	3-phosphoshikimate 1-carboxyvinyltransferase activity	molecular_function	6	2	10422	2	38400	0.0736562
GO:0004648	O-phospho-L-serine:2-oxoglutarate aminotransferase activity	molecular_function	7	2	10422	2	38400	0.0736562
GO:0080083	beta-gentiobiose beta-glucosidase activity	molecular_function	9	2	10422	2	38400	0.0736562
GO:0009722	detection of cytokinin stimulus	biological_process	7	2	10422	2	38400	0.0736562
GO:0030975	thiamine binding	molecular_function	5	2	10422	2	38400	0.0736562
GO:0047807	cytokinin 7-beta-glucosyltransferase activity	molecular_function	8	2	10422	2	38400	0.0736562
GO:0002215	defense response to nematode	biological_process	7	2	10422	2	38400	0.0736562
GO:0043826	sulfur oxygenase reductase activity	molecular_function	5	2	10422	2	38400	0.0736562
GO:0046294	formaldehyde catabolic process	biological_process	8	2	10422	2	38400	0.0736562
GO:0007638	mechanosensory behavior	biological_process	4	2	10422	2	38400	0.0736562
GO:0051903	S-(hydroxymethyl)glutathione dehydrogenase activity	molecular_function	7	2	10422	2	38400	0.0736562
GO:0004567	beta-mannosidase activity	molecular_function	8	2	10422	2	38400	0.0736562
GO:0006114	glycerol biosynthetic process	biological_process	9	2	10422	2	38400	0.0736562
GO:2000117	negative regulation of cysteine-type endopeptidase activity	biological_process	12	2	10422	2	38400	0.0736562
GO:0015930	glutamate synthase activity	molecular_function	6	2	10422	2	38400	0.0736562
GO:0000779	condensed chromosome, centromeric region	cellular_component	8	2	10422	2	38400	0.0736562
GO:0004441	inositol-1,4-bisphosphate 1-phosphatase activity	molecular_function	10	2	10422	2	38400	0.0736562
GO:0080062	cytokinin 9-beta-glucosyltransferase activity	molecular_function	8	2	10422	2	38400	0.0736562
GO:0022820	potassium ion symporter activity	NA	NA	2	10422	2	38400	0.0736562
GO:0010394	homogalacturonan metabolic process	biological_process	8	2	10422	2	38400	0.0736562
GO:0047874	dolichyldiphosphatase activity	molecular_function	8	2	10422	2	38400	0.0736562
GO:0005358	high-affinity hydrogen:glucose symporter activity	molecular_function	11	2	10422	2	38400	0.0736562
GO:0030581	symbiont intracellular protein transport in host	biological_process	6	2	10422	2	38400	0.0736562
GO:0006069	ethanol oxidation	biological_process	8	2	10422	2	38400	0.0736562
GO:0032454	histone demethylase activity (H3-K9 specific	molecular_function	6	2	10422	2	38400	0.0736562
GO:0004411	homogentisate 1,2-dioxygenase activity	molecular_function	7	2	10422	2	38400	0.0736562
GO:0031538	negative regulation of anthocyanin metabolic process	biological_process	7	2	10422	2	38400	0.0736562
GO:0030880	RNA polymerase complex	cellular_component	5	2	10422	2	38400	0.0736562
GO:0008886	glyceraldehyde-3-phosphate dehydrogenase (NADP+) (non-phosphorylating) activity	molecular_function	7	2	10422	2	38400	0.0736562
GO:0043883	malolactic enzyme activity	molecular_function	5	2	10422	2	38400	0.0736562
GO:0070207	protein homotrimerization	biological_process	9	2	10422	2	38400	0.0736562
GO:0008898	S-adenosylmethionine-homocysteine S-methyltransferase activity	molecular_function	8	2	10422	2	38400	0.0736562
GO:0000121	glycerol-1-phosphatase activity	molecular_function	8	2	10422	2	38400	0.0736562
GO:0080079	cellobiose glucosidase activity	molecular_function	9	2	10422	2	38400	0.0736562
GO:0061504	cyclic threonylcarbamoyladenosine biosynthetic process	biological_process	13	2	10422	2	38400	0.0736562
GO:0071345	cellular response to cytokine stimulus	biological_process	7	2	10422	2	38400	0.0736562
GO:0005656	nuclear pre-replicative complex	cellular_component	6	2	10422	2	38400	0.0736562
GO:0052636	arabinosyltransferase activity	molecular_function	7	2	10422	2	38400	0.0736562
GO:0009905	ent-copalyl diphosphate synthase activity	molecular_function	6	2	10422	2	38400	0.0736562
GO:0061503	tRNA threonylcarbamoyladenosine dehydratase	molecular_function	7	2	10422	2	38400	0.0736562
GO:0010273	detoxification of copper ion	biological_process	5	2	10422	2	38400	0.0736562
GO:0019985	translesion synthesis	biological_process	10	2	10422	2	38400	0.0736562
GO:0004698	calcium-dependent protein kinase C activity	molecular_function	10	2	10422	2	38400	0.0736562
GO:0016818	hydrolase activity, acting on acid anhydrides, in phosphorus-containing anhydrides	molecular_function	6	2	10422	2	38400	0.0736562
GO:0050486	intramolecular transferase activity, transferring hydroxy groups	molecular_function	6	2	10422	2	38400	0.0736562
GO:0004775	succinate-CoA ligase (ADP-forming) activity	molecular_function	8	2	10422	2	38400	0.0736562
GO:0010478	chlororespiration	biological_process	8	2	10422	2	38400	0.0736562
GO:0043987	histone H3-S10 phosphorylation	biological_process	12	2	10422	2	38400	0.0736562
GO:0004352	glutamate dehydrogenase (NAD+) activity	molecular_function	8	2	10422	2	38400	0.0736562
GO:0046964	3'-phosphoadenosine 5'-phosphosulfate transmembrane transporter activity	molecular_function	9	2	10422	2	38400	0.0736562
GO:0045158	electron transporter, transferring electrons within cytochrome b6/f complex of photosystem II activity	molecular_function	6	2	10422	2	38400	0.0736562
GO:0045815	positive regulation of gene expression, epigenetic	biological_process	9	2	10422	2	38400	0.0736562
GO:0050242	pyruvate, phosphate dikinase activity	molecular_function	7	2	10422	2	38400	0.0736562
GO:1901038	cyanidin 3-O-glucoside metabolic process	biological_process	6	2	10422	2	38400	0.0736562
GO:0060416	response to growth hormone	biological_process	7	2	10422	2	38400	0.0736562
GO:0004788	thiamine diphosphokinase activity	molecular_function	7	2	10422	2	38400	0.0736562
GO:0060560	developmental growth involved in morphogenesis	biological_process	5	2	10422	2	38400	0.0736562
GO:0006279	premeiotic DNA replication	biological_process	12	2	10422	2	38400	0.0736562
GO:0042425	choline biosynthetic process	biological_process	8	2	10422	2	38400	0.0736562
GO:1902977	mitotic DNA replication preinitiation complex assembly	biological_process	6	2	10422	2	38400	0.0736562
GO:0071566	UFM1 activating enzyme activity	molecular_function	7	2	10422	2	38400	0.0736562
GO:0043988	histone H3-S28 phosphorylation	biological_process	12	2	10422	2	38400	0.0736562
GO:0004328	formamidase activity	molecular_function	7	2	10422	2	38400	0.0736562
GO:0080081	4-methylumbelliferyl-beta-D-glucopyranoside beta-glucosidase activity	molecular_function	9	2	10422	2	38400	0.0736562
GO:0015377	cation:chloride symporter activity	molecular_function	9	2	10422	2	38400	0.0736562
GO:0045740	positive regulation of DNA replication	biological_process	10	2	10422	2	38400	0.0736562
GO:0002540	leukotriene production involved in inflammatory response	biological_process	6	2	10422	2	38400	0.0736562
GO:0008509	anion transmembrane transporter activity	molecular_function	6	2	10422	2	38400	0.0736562
GO:0031938	regulation of chromatin silencing at telomere	biological_process	10	2	10422	2	38400	0.0736562
GO:0030797	24-methylenesterol C-methyltransferase activity	molecular_function	8	2	10422	2	38400	0.0736562
GO:0052693	epoxyqueuosine reductase activity	molecular_function	5	2	10422	2	38400	0.0736562
GO:0043136	glycerol-3-phosphatase activity	molecular_function	8	2	10422	2	38400	0.0736562
GO:0033186	CAF-1 complex	cellular_component	4	2	10422	2	38400	0.0736562
GO:0044022	histone kinase activity (H3-S28 specific	molecular_function	10	2	10422	2	38400	0.0736562
GO:0004180	carboxypeptidase activity	molecular_function	8	2	10422	2	38400	0.0736562
GO:2000214	regulation of proline metabolic process	biological_process	10	2	10422	2	38400	0.0736562
GO:0009930	longitudinal side of cell surface	cellular_component	4	2	10422	2	38400	0.0736562
GO:0072708	response to sorbitol	biological_process	7	2	10422	2	38400	0.0736562
GO:0034639	L-amino acid efflux transmembrane transporter activity	molecular_function	9	2	10422	2	38400	0.0736562
GO:0008447	L-ascorbate oxidase activity	molecular_function	7	2	10422	2	38400	0.0736562
GO:0030337	DNA polymerase processivity factor activity	molecular_function	5	2	10422	2	38400	0.0736562
GO:0071522	ureidoglycine aminohydrolase activity	molecular_function	7	2	10422	2	38400	0.0736562
GO:0047632	agmatine deiminase activity	molecular_function	7	2	10422	2	38400	0.0736562
GO:0080108	S-alkylthiohydroximate lyase activity	molecular_function	6	2	10422	2	38400	0.0736562
GO:0004668	protein-arginine deiminase activity	molecular_function	7	2	10422	2	38400	0.0736562
GO:0008186	RNA-dependent ATPase activity	molecular_function	11	2	10422	2	38400	0.0736562
GO:0008511	sodium:potassium:chloride symporter activity	molecular_function	11	2	10422	2	38400	0.0736562
GO:0043626	PCNA complex	cellular_component	5	2	10422	2	38400	0.0736562
GO:0042353	fucose biosynthetic process	biological_process	9	2	10422	2	38400	0.0736562
GO:0005943	phosphatidylinositol 3-kinase complex, class IA	cellular_component	9	2	10422	2	38400	0.0736562
GO:0009628	response to abiotic stimulus	biological_process	4	2	10422	2	38400	0.0736562
GO:0080034	host response to induction by symbiont of tumor, nodule or growth in host	biological_process	8	2	10422	2	38400	0.0736562
GO:0010027	thylakoid membrane organization	biological_process	7	18	10422	48	38400	0.076239
GO:0006024	glycosaminoglycan biosynthetic process	biological_process	8	6	10422	12	38400	0.0777221
GO:0043248	proteasome assembly	biological_process	8	6	10422	12	38400	0.0777221
GO:1990538	xylan O-acetyltransferase activity	molecular_function	9	6	10422	12	38400	0.0777221
GO:0035197	siRNA binding	molecular_function	8	6	10422	12	38400	0.0777221
GO:0072583	clathrin-mediated endocytosis	biological_process	9	6	10422	12	38400	0.0777221
GO:0030132	clathrin coat of coated pit	cellular_component	8	6	10422	12	38400	0.0777221
GO:0018279	protein N-linked glycosylation via asparagine	biological_process	11	6	10422	12	38400	0.0777221
GO:0002181	cytoplasmic translation	biological_process	9	6	10422	12	38400	0.0777221
GO:0044209	AMP salvage	biological_process	13	6	10422	12	38400	0.0777221
GO:0080022	primary root development	biological_process	7	17	10422	45	38400	0.0783294
GO:0009693	ethylene biosynthetic process	biological_process	6	17	10422	45	38400	0.0783294
GO:0009944	polarity specification of adaxial/abaxial axis	biological_process	6	16	10422	42	38400	0.0803738
GO:0004004	ATP-dependent RNA helicase activity	molecular_function	11	26	10422	74	38400	0.080673
GO:0045454	cell redox homeostasis	biological_process	5	75	10422	239	38400	0.0813428
GO:0015171	amino acid transmembrane transporter activity	molecular_function	7	36	10422	107	38400	0.0818925
GO:0019752	carboxylic acid metabolic process	biological_process	7	7	10422	15	38400	0.0836186
GO:0070696	transmembrane receptor protein serine/threonine kinase binding	molecular_function	7	7	10422	15	38400	0.0836186
GO:0031122	cytoplasmic microtubule organization	biological_process	8	7	10422	15	38400	0.0836186
GO:0016442	RISC complex	cellular_component	6	7	10422	15	38400	0.0836186
GO:0007029	endoplasmic reticulum organization	biological_process	6	7	10422	15	38400	0.0836186
GO:0080060	integument development	biological_process	5	7	10422	15	38400	0.0836186
GO:0048359	mucilage metabolic process involved in seed coat development	biological_process	6	7	10422	15	38400	0.0836186
GO:0030234	enzyme regulator activity	molecular_function	4	14	10422	36	38400	0.08418
GO:0036402	proteasome-activating ATPase activity	molecular_function	11	8	10422	18	38400	0.0868461
GO:0050665	hydrogen peroxide biosynthetic process	biological_process	8	8	10422	18	38400	0.0868461
GO:0045899	positive regulation of RNA polymerase II transcriptional preinitiation complex assembly	biological_process	8	8	10422	18	38400	0.0868461
GO:0046556	alpha-L-arabinofuranosidase activity	molecular_function	7	8	10422	18	38400	0.0868461
GO:0051026	chiasma assembly	biological_process	6	8	10422	18	38400	0.0868461
GO:0004021	L-alanine:2-oxoglutarate aminotransferase activity	molecular_function	8	8	10422	18	38400	0.0868461
GO:0010439	regulation of glucosinolate biosynthetic process	biological_process	9	8	10422	18	38400	0.0868461
GO:0033116	endoplasmic reticulum-Golgi intermediate compartment membrane	cellular_component	6	8	10422	18	38400	0.0868461
GO:0043022	ribosome binding	molecular_function	6	12	10422	30	38400	0.0872248
GO:0042023	DNA endoreduplication	biological_process	11	12	10422	30	38400	0.0872248
GO:0009751	response to salicylic acid	biological_process	6	97	10422	316	38400	0.0875093
GO:0046274	lignin catabolic process	biological_process	8	11	10422	27	38400	0.0882288
GO:0005199	structural constituent of cell wall	molecular_function	4	11	10422	27	38400	0.0882288
GO:0010494	cytoplasmic stress granule	cellular_component	8	11	10422	27	38400	0.0882288
GO:0005262	calcium channel activity	molecular_function	8	11	10422	27	38400	0.0882288
GO:0048528	post-embryonic root development	biological_process	7	11	10422	27	38400	0.0882288
GO:0009969	xyloglucan biosynthetic process	biological_process	10	11	10422	27	38400	0.0882288
GO:0002020	protease binding	molecular_function	6	9	10422	21	38400	0.0883434
GO:0006102	isocitrate metabolic process	biological_process	9	9	10422	21	38400	0.0883434
GO:0031597	cytosolic proteasome complex	cellular_component	6	9	10422	21	38400	0.0883434
GO:0009672	auxin:proton symporter activity	molecular_function	11	10	10422	24	38400	0.0886825
GO:0016844	strictosidine synthase activity	molecular_function	7	10	10422	24	38400	0.0886825
GO:0016132	brassinosteroid biosynthetic process	biological_process	9	18	10422	49	38400	0.0910209
GO:0042542	response to hydrogen peroxide	biological_process	7	33	10422	98	38400	0.0916391
GO:0044262	cellular carbohydrate metabolic process	biological_process	6	4	10422	7	38400	0.0919965
GO:0010255	glucose mediated signaling pathway	biological_process	8	4	10422	7	38400	0.0919965
GO:0000913	preprophase band assembly	biological_process	5	4	10422	7	38400	0.0919965
GO:0080116	glucuronoxylan glucuronosyltransferase activity	molecular_function	8	4	10422	7	38400	0.0919965
GO:0005310	dicarboxylic acid transmembrane transporter activity	molecular_function	7	4	10422	7	38400	0.0919965
GO:0001678	cellular glucose homeostasis	biological_process	9	4	10422	7	38400	0.0919965
GO:0080158	chloroplast ribulose bisphosphate carboxylase complex biogenesis	biological_process	NA	4	10422	7	38400	0.0919965
GO:0032877	positive regulation of DNA endoreduplication	biological_process	9	4	10422	7	38400	0.0919965
GO:0050502	cis-zeatin O-beta-D-glucosyltransferase activity	molecular_function	8	4	10422	7	38400	0.0919965
GO:0044211	CTP salvage	biological_process	13	4	10422	7	38400	0.0919965
GO:0031048	chromatin silencing by small RNA	biological_process	6	4	10422	7	38400	0.0919965
GO:0010364	regulation of ethylene biosynthetic process	biological_process	10	4	10422	7	38400	0.0919965
GO:0090353	polygalacturonase inhibitor activity	molecular_function	6	4	10422	7	38400	0.0919965
GO:0005483	soluble NSF attachment protein activity	molecular_function	6	4	10422	7	38400	0.0919965
GO:0003985	acetyl-CoA C-acetyltransferase activity	molecular_function	9	4	10422	7	38400	0.0919965
GO:0004860	protein kinase inhibitor activity	molecular_function	7	4	10422	7	38400	0.0919965
GO:0071705	nitrogen compound transport	biological_process	6	4	10422	7	38400	0.0919965
GO:1902626	assembly of large subunit precursor of preribosome	biological_process	9	4	10422	7	38400	0.0919965
GO:0010063	positive regulation of trichoblast fate specification	biological_process	10	4	10422	7	38400	0.0919965
GO:0045038	protein import into chloroplast thylakoid membrane	biological_process	13	4	10422	7	38400	0.0919965
GO:0009001	serine O-acetyltransferase activity	molecular_function	9	4	10422	7	38400	0.0919965
GO:0050403	trans-zeatin O-beta-D-glucosyltransferase activity	molecular_function	8	4	10422	7	38400	0.0919965
GO:0030124	AP-4 adaptor complex	cellular_component	7	4	10422	7	38400	0.0919965
GO:0009733	response to auxin	biological_process	6	161	10422	541	38400	0.0924528
GO:0010311	lateral root formation	biological_process	5	21	10422	59	38400	0.0965326
GO:0001944	vasculature development	biological_process	6	15	10422	40	38400	0.0999082
GO:0048467	gynoecium development	biological_process	6	14	10422	37	38400	0.102862
GO:0043181	vacuolar sequestering	biological_process	5	5	10422	10	38400	0.105618
GO:0009331	glycerol-3-phosphate dehydrogenase complex	cellular_component	6	5	10422	10	38400	0.105618
GO:0006273	lagging strand elongation	biological_process	10	5	10422	10	38400	0.105618
GO:0032119	sequestering of zinc ion	biological_process	6	5	10422	10	38400	0.105618
GO:0030267	glyoxylate reductase (NADP) activity	molecular_function	7	5	10422	10	38400	0.105618
GO:0004396	hexokinase activity	molecular_function	7	5	10422	10	38400	0.105618
GO:0019905	syntaxin binding	molecular_function	6	5	10422	10	38400	0.105618
GO:0006555	methionine metabolic process	biological_process	10	5	10422	10	38400	0.105618
GO:0047763	caffeate O-methyltransferase activity	molecular_function	8	5	10422	10	38400	0.105618
GO:0033946	xyloglucan-specific endo-beta-1,4-glucanase activity	molecular_function	8	5	10422	10	38400	0.105618
GO:0030658	transport vesicle membrane	cellular_component	7	5	10422	10	38400	0.105618
GO:0010021	amylopectin biosynthetic process	biological_process	7	5	10422	10	38400	0.105618
GO:0044375	regulation of peroxisome size	biological_process	6	5	10422	10	38400	0.105618
GO:0001053	plastid sigma factor activity	NA	NA	5	10422	10	38400	0.105618
GO:0019158	mannokinase activity	molecular_function	8	5	10422	10	38400	0.105618
GO:0016328	lateral plasma membrane	cellular_component	5	5	10422	10	38400	0.105618
GO:0016987	sigma factor activity	molecular_function	4	5	10422	10	38400	0.105618
GO:0031669	cellular response to nutrient levels	biological_process	7	5	10422	10	38400	0.105618
GO:0048041	focal adhesion assembly	biological_process	9	5	10422	10	38400	0.105618
GO:0071318	cellular response to ATP	biological_process	9	5	10422	10	38400	0.105618
GO:0030976	thiamine pyrophosphate binding	molecular_function	6	5	10422	10	38400	0.105618
GO:0031222	arabinan catabolic process	biological_process	8	5	10422	10	38400	0.105618
GO:0009967	positive regulation of signal transduction	biological_process	8	5	10422	10	38400	0.105618
GO:0015700	arsenite transport	biological_process	9	5	10422	10	38400	0.105618
GO:0005536	glucose binding	molecular_function	6	5	10422	10	38400	0.105618
GO:0071368	cellular response to cytokinin stimulus	biological_process	7	5	10422	10	38400	0.105618
GO:0009415	response to water	biological_process	6	5	10422	10	38400	0.105618
GO:0003968	RNA-directed RNA polymerase activity	molecular_function	9	5	10422	10	38400	0.105618
GO:0009687	abscisic acid metabolic process	biological_process	10	5	10422	10	38400	0.105618
GO:0070181	small ribosomal subunit rRNA binding	molecular_function	8	5	10422	10	38400	0.105618
GO:0010148	transpiration	biological_process	8	5	10422	10	38400	0.105618
GO:0005623	cell	cellular_component	3	53	10422	167	38400	0.106605
GO:0016032	viral process	biological_process	6	29	10422	86	38400	0.106799
GO:0006334	nucleosome assembly	biological_process	7	18	10422	50	38400	0.107515
GO:0010329	auxin efflux transmembrane transporter activity	molecular_function	6	18	10422	50	38400	0.107515
GO:0006636	unsaturated fatty acid biosynthetic process	biological_process	11	18	10422	50	38400	0.107515
GO:0008422	beta-glucosidase activity	molecular_function	8	22	10422	63	38400	0.107791
GO:0042802	identical protein binding	molecular_function	5	66	10422	212	38400	0.109779
GO:0004714	transmembrane receptor protein tyrosine kinase activity	molecular_function	9	11	10422	28	38400	0.111037
GO:0005813	centrosome	cellular_component	7	6	10422	13	38400	0.112218
GO:0048827	phyllome development	biological_process	6	6	10422	13	38400	0.112218
GO:0015976	carbon utilization	biological_process	3	6	10422	13	38400	0.112218
GO:0030130	clathrin coat of trans-Golgi network vesicle	cellular_component	9	6	10422	13	38400	0.112218
GO:0005762	mitochondrial large ribosomal subunit	cellular_component	9	6	10422	13	38400	0.112218
GO:0005763	mitochondrial small ribosomal subunit	cellular_component	9	6	10422	13	38400	0.112218
GO:0019048	modulation by virus of host morphology or physiology	biological_process	7	6	10422	13	38400	0.112218
GO:0009819	drought recovery	biological_process	6	6	10422	13	38400	0.112218
GO:0002679	respiratory burst involved in defense response	biological_process	5	6	10422	13	38400	0.112218
GO:0048471	perinuclear region of cytoplasm	cellular_component	6	10	10422	25	38400	0.113219
GO:0010105	negative regulation of ethylene-activated signaling pathway	biological_process	11	10	10422	25	38400	0.113219
GO:0035999	tetrahydrofolate interconversion	biological_process	6	10	10422	25	38400	0.113219
GO:0009044	xylan 1,4-beta-xylosidase activity	molecular_function	8	9	10422	22	38400	0.114849
GO:0006535	cysteine biosynthetic process from serine	biological_process	12	9	10422	22	38400	0.114849
GO:0000148	1,3-beta-D-glucan synthase complex	cellular_component	6	9	10422	22	38400	0.114849
GO:0071458	integral component of cytoplasmic side of endoplasmic reticulum membrane	cellular_component	8	9	10422	22	38400	0.114849
GO:0016773	phosphotransferase activity, alcohol group as acceptor	molecular_function	6	9	10422	22	38400	0.114849
GO:0005797	Golgi medial cisterna	cellular_component	8	7	10422	16	38400	0.115026
GO:0016161	beta-amylase activity	molecular_function	8	7	10422	16	38400	0.115026
GO:0040029	regulation of gene expression, epigenetic	biological_process	8	7	10422	16	38400	0.115026
GO:0004708	MAP kinase kinase activity	molecular_function	9	7	10422	16	38400	0.115026
GO:0055035	plastid thylakoid membrane	cellular_component	6	7	10422	16	38400	0.115026
GO:0030131	clathrin adaptor complex	cellular_component	7	7	10422	16	38400	0.115026
GO:0006491	N-glycan processing	biological_process	8	7	10422	16	38400	0.115026
GO:0010267	production of ta-siRNAs involved in RNA interference	biological_process	13	7	10422	16	38400	0.115026
GO:0051365	cellular response to potassium ion starvation	biological_process	9	7	10422	16	38400	0.115026
GO:0008121	ubiquinol-cytochrome-c reductase activity	molecular_function	6	7	10422	16	38400	0.115026
GO:0008356	asymmetric cell division	biological_process	5	8	10422	19	38400	0.115618
GO:0009696	salicylic acid metabolic process	biological_process	7	8	10422	19	38400	0.115618
GO:0008353	RNA polymerase II carboxy-terminal domain kinase activity	molecular_function	9	8	10422	19	38400	0.115618
GO:0046688	response to copper ion	biological_process	7	8	10422	19	38400	0.115618
GO:0047617	acyl-CoA hydrolase activity	molecular_function	8	8	10422	19	38400	0.115618
GO:0010555	response to mannitol	biological_process	7	8	10422	19	38400	0.115618
GO:0009705	plant-type vacuole membrane	cellular_component	8	57	10422	182	38400	0.118503
GO:0016049	cell growth	biological_process	4	29	10422	87	38400	0.120222
GO:0071215	cellular response to abscisic acid stimulus	biological_process	7	19	10422	54	38400	0.120944
GO:0010540	basipetal auxin transport	biological_process	9	19	10422	54	38400	0.120944
GO:0009626	plant-type hypersensitive response	biological_process	6	42	10422	131	38400	0.121896
GO:0004806	triglyceride lipase activity	molecular_function	7	22	10422	64	38400	0.123826
GO:0009556	microsporogenesis	biological_process	7	18	10422	51	38400	0.125727
GO:1990585	hydroxyproline O-arabinosyltransferase activity	molecular_function	7	3	10422	5	38400	0.127354
GO:0080139	borate efflux transmembrane transporter activity	molecular_function	8	3	10422	5	38400	0.127354
GO:0070531	BRCA1-A complex	cellular_component	4	3	10422	5	38400	0.127354
GO:1990077	primosome complex	cellular_component	5	3	10422	5	38400	0.127354
GO:0006269	DNA replication, synthesis of RNA primer	biological_process	8	3	10422	5	38400	0.127354
GO:0051252	regulation of RNA metabolic process	biological_process	8	3	10422	5	38400	0.127354
GO:0051304	chromosome separation	biological_process	5	3	10422	5	38400	0.127354
GO:0000727	double-strand break repair via break-induced replication	biological_process	11	3	10422	5	38400	0.127354
GO:0017145	stem cell division	biological_process	5	3	10422	5	38400	0.127354
GO:0007023	post-chaperonin tubulin folding pathway	biological_process	5	3	10422	5	38400	0.127354
GO:0071158	positive regulation of cell cycle arrest	biological_process	9	3	10422	5	38400	0.127354
GO:1901698	response to nitrogen compound	biological_process	5	3	10422	5	38400	0.127354
GO:0052639	salicylic acid glucosyltransferase (ester-forming) activity	molecular_function	8	3	10422	5	38400	0.127354
GO:0003849	3-deoxy-7-phosphoheptulonate synthase activity	molecular_function	6	3	10422	5	38400	0.127354
GO:0033179	proton-transporting V-type ATPase, V0 domain	cellular_component	6	3	10422	5	38400	0.127354
GO:0051050	positive regulation of transport	biological_process	6	3	10422	5	38400	0.127354
GO:0008428	ribonuclease inhibitor activity	molecular_function	6	3	10422	5	38400	0.127354
GO:0015200	methylammonium transmembrane transporter activity	molecular_function	6	3	10422	5	38400	0.127354
GO:0045905	positive regulation of translational termination	biological_process	11	3	10422	5	38400	0.127354
GO:0009977	proton motive force dependent protein transmembrane transporter activity	molecular_function	7	3	10422	5	38400	0.127354
GO:0015760	glucose-6-phosphate transport	biological_process	9	3	10422	5	38400	0.127354
GO:0006452	translational frameshifting	biological_process	9	3	10422	5	38400	0.127354
GO:0080173	male-female gamete recognition during double fertilization	biological_process	6	3	10422	5	38400	0.127354
GO:0016780	phosphotransferase activity, for other substituted phosphate groups	molecular_function	6	3	10422	5	38400	0.127354
GO:0010428	methyl-CpNpG binding	molecular_function	6	3	10422	5	38400	0.127354
GO:0004148	dihydrolipoyl dehydrogenase activity	molecular_function	7	3	10422	5	38400	0.127354
GO:0080016	(-)-E-beta-caryophyllene synthase activity	molecular_function	5	3	10422	5	38400	0.127354
GO:0048037	cofactor binding	molecular_function	4	3	10422	5	38400	0.127354
GO:0010032	meiotic chromosome condensation	biological_process	10	3	10422	5	38400	0.127354
GO:0030835	negative regulation of actin filament depolymerization	biological_process	9	3	10422	5	38400	0.127354
GO:0018812	3-hydroxyacyl-CoA dehydratase activity	molecular_function	7	3	10422	5	38400	0.127354
GO:0010429	methyl-CpNpN binding	molecular_function	6	3	10422	5	38400	0.127354
GO:0045901	positive regulation of translational elongation	biological_process	11	3	10422	5	38400	0.127354
GO:0042754	negative regulation of circadian rhythm	biological_process	6	3	10422	5	38400	0.127354
GO:0005793	endoplasmic reticulum-Golgi intermediate compartment	cellular_component	6	3	10422	5	38400	0.127354
GO:0080017	alpha-humulene synthase activity	molecular_function	5	3	10422	5	38400	0.127354
GO:0072334	UDP-galactose transmembrane transport	biological_process	9	3	10422	5	38400	0.127354
GO:0008106	alcohol dehydrogenase (NADP+) activity	molecular_function	8	3	10422	5	38400	0.127354
GO:0030259	lipid glycosylation	biological_process	8	3	10422	5	38400	0.127354
GO:0005976	polysaccharide metabolic process	biological_process	6	3	10422	5	38400	0.127354
GO:0003862	3-isopropylmalate dehydrogenase activity	molecular_function	7	3	10422	5	38400	0.127354
GO:0080061	indole-3-acetonitrile nitrilase activity	molecular_function	8	3	10422	5	38400	0.127354
GO:0008517	folic acid transporter activity	molecular_function	8	3	10422	5	38400	0.127354
GO:0042539	hypotonic salinity response	biological_process	7	3	10422	5	38400	0.127354
GO:0047443	4-hydroxy-4-methyl-2-oxoglutarate aldolase activity	molecular_function	7	3	10422	5	38400	0.127354
GO:0080148	negative regulation of response to water deprivation	biological_process	7	3	10422	5	38400	0.127354
GO:0045488	pectin metabolic process	biological_process	8	3	10422	5	38400	0.127354
GO:0070273	phosphatidylinositol-4-phosphate binding	molecular_function	8	3	10422	5	38400	0.127354
GO:2000379	positive regulation of reactive oxygen species metabolic process	biological_process	8	3	10422	5	38400	0.127354
GO:0007026	negative regulation of microtubule depolymerization	biological_process	10	3	10422	5	38400	0.127354
GO:0051171	regulation of nitrogen compound metabolic process	biological_process	6	3	10422	5	38400	0.127354
GO:0015152	glucose-6-phosphate transmembrane transporter activity	molecular_function	5	3	10422	5	38400	0.127354
GO:0030572	phosphatidyltransferase activity	molecular_function	7	3	10422	5	38400	0.127354
GO:0009718	anthocyanin-containing compound biosynthetic process	biological_process	7	13	10422	35	38400	0.12817
GO:0009863	salicylic acid mediated signaling pathway	biological_process	5	13	10422	35	38400	0.12817
GO:0006487	protein N-linked glycosylation	biological_process	10	13	10422	35	38400	0.12817
GO:0005578	proteinaceous extracellular matrix	NA	NA	12	10422	32	38400	0.132535
GO:0048364	root development	biological_process	6	79	10422	260	38400	0.133887
GO:0010268	brassinosteroid homeostasis	biological_process	8	16	10422	45	38400	0.135945
GO:0006511	ubiquitin-dependent protein catabolic process	biological_process	10	110	10422	369	38400	0.13602
GO:0008137	NADH dehydrogenase (ubiquinone) activity	molecular_function	8	11	10422	29	38400	0.136891
GO:0009641	shade avoidance	biological_process	8	11	10422	29	38400	0.136891
GO:0008889	glycerophosphodiester phosphodiesterase activity	molecular_function	8	11	10422	29	38400	0.136891
GO:0006811	ion transport	biological_process	6	31	10422	95	38400	0.138508
GO:0000302	response to reactive oxygen species	biological_process	6	19	10422	55	38400	0.139763
GO:0050829	defense response to Gram-negative bacterium	biological_process	9	10	10422	26	38400	0.141155
GO:0006402	mRNA catabolic process	biological_process	10	10	10422	26	38400	0.141155
GO:0004872	receptor activity	NA	NA	22	10422	65	38400	0.141216
GO:0004674	protein serine/threonine kinase activity	molecular_function	8	354	10422	1242	38400	0.143635
GO:0031201	SNARE complex	cellular_component	6	30	10422	92	38400	0.144146
GO:0016627	oxidoreductase activity, acting on the CH-CH group of donors	molecular_function	5	9	10422	23	38400	0.145199
GO:0030148	sphingolipid biosynthetic process	biological_process	9	9	10422	23	38400	0.145199
GO:0003843	1,3-beta-D-glucan synthase activity	molecular_function	8	9	10422	23	38400	0.145199
GO:0008271	secondary active sulfate transmembrane transporter activity	molecular_function	9	9	10422	23	38400	0.145199
GO:0008865	fructokinase activity	molecular_function	8	9	10422	23	38400	0.145199
GO:0007229	integrin-mediated signaling pathway	biological_process	6	4	10422	8	38400	0.14551
GO:0009590	detection of gravity	biological_process	6	4	10422	8	38400	0.14551
GO:0055070	copper ion homeostasis	biological_process	11	4	10422	8	38400	0.14551
GO:0004030	aldehyde dehydrogenase [NAD(P)+] activity	molecular_function	7	4	10422	8	38400	0.14551
GO:0046482	para-aminobenzoic acid metabolic process	biological_process	10	4	10422	8	38400	0.14551
GO:0015018	galactosylgalactosylxylosylprotein 3-beta-glucuronosyltransferase activity	molecular_function	8	4	10422	8	38400	0.14551
GO:0004709	MAP kinase kinase kinase activity	molecular_function	9	4	10422	8	38400	0.14551
GO:0000254	C-4 methylsterol oxidase activity	molecular_function	7	4	10422	8	38400	0.14551
GO:0030643	cellular phosphate ion homeostasis	biological_process	11	4	10422	8	38400	0.14551
GO:2000904	regulation of starch metabolic process	biological_process	9	4	10422	8	38400	0.14551
GO:2001141	regulation of RNA biosynthetic process	biological_process	8	4	10422	8	38400	0.14551
GO:0071917	triose-phosphate transmembrane transporter activity	molecular_function	6	4	10422	8	38400	0.14551
GO:0000793	condensed chromosome	cellular_component	7	4	10422	8	38400	0.14551
GO:0005459	UDP-galactose transmembrane transporter activity	molecular_function	8	4	10422	8	38400	0.14551
GO:0019419	sulfate reduction	biological_process	6	4	10422	8	38400	0.14551
GO:0080002	UDP-glucose:4-aminobenzoate acylglucosyltransferase activity	molecular_function	8	4	10422	8	38400	0.14551
GO:0007584	response to nutrient	biological_process	7	4	10422	8	38400	0.14551
GO:0051788	response to misfolded protein	biological_process	6	4	10422	8	38400	0.14551
GO:0004449	isocitrate dehydrogenase (NAD+) activity	molecular_function	8	4	10422	8	38400	0.14551
GO:0051103	DNA ligation involved in DNA repair	biological_process	9	4	10422	8	38400	0.14551
GO:0005460	UDP-glucose transmembrane transporter activity	molecular_function	8	4	10422	8	38400	0.14551
GO:0051289	protein homotetramerization	biological_process	9	4	10422	8	38400	0.14551
GO:0006081	cellular aldehyde metabolic process	biological_process	5	4	10422	8	38400	0.14551
GO:0080151	positive regulation of salicylic acid mediated signaling pathway	biological_process	9	4	10422	8	38400	0.14551
GO:0010476	gibberellin mediated signaling pathway	biological_process	6	4	10422	8	38400	0.14551
GO:0015743	malate transport	biological_process	12	4	10422	8	38400	0.14551
GO:0051781	positive regulation of cell division	biological_process	7	4	10422	8	38400	0.14551
GO:0010363	regulation of plant-type hypersensitive response	biological_process	8	4	10422	8	38400	0.14551
GO:0055074	calcium ion homeostasis	biological_process	10	4	10422	8	38400	0.14551
GO:0033014	tetrapyrrole biosynthetic process	biological_process	7	4	10422	8	38400	0.14551
GO:0033500	carbohydrate homeostasis	biological_process	7	4	10422	8	38400	0.14551
GO:0006518	peptide metabolic process	biological_process	7	4	10422	8	38400	0.14551
GO:0035436	triose phosphate transmembrane transport	biological_process	9	4	10422	8	38400	0.14551
GO:0033897	ribonuclease T2 activity	molecular_function	10	4	10422	8	38400	0.14551
GO:0080024	indolebutyric acid metabolic process	biological_process	6	4	10422	8	38400	0.14551
GO:0000808	origin recognition complex	cellular_component	4	4	10422	8	38400	0.14551
GO:0045431	flavonol synthase activity	molecular_function	7	4	10422	8	38400	0.14551
GO:0015692	lead ion transport	biological_process	9	4	10422	8	38400	0.14551
GO:0003333	amino acid transmembrane transport	biological_process	11	14	10422	39	38400	0.147094
GO:0051260	protein homooligomerization	biological_process	8	14	10422	39	38400	0.147094
GO:0009098	leucine biosynthetic process	biological_process	11	8	10422	20	38400	0.148813
GO:2000031	regulation of salicylic acid mediated signaling pathway	biological_process	8	8	10422	20	38400	0.148813
GO:0031969	chloroplast membrane	cellular_component	6	63	10422	206	38400	0.150387
GO:0051276	chromosome organization	biological_process	6	7	10422	17	38400	0.151643
GO:0010216	maintenance of DNA methylation	biological_process	8	7	10422	17	38400	0.151643
GO:0047364	desulfoglucosinolate sulfotransferase activity	molecular_function	7	7	10422	17	38400	0.151643
GO:0035336	long-chain fatty-acyl-CoA metabolic process	biological_process	9	5	10422	11	38400	0.151877
GO:0000777	condensed chromosome kinetochore	cellular_component	5	5	10422	11	38400	0.151877
GO:0010279	indole-3-acetic acid amido synthetase activity	molecular_function	7	5	10422	11	38400	0.151877
GO:0016570	histone modification	biological_process	9	5	10422	11	38400	0.151877
GO:0005354	galactose transmembrane transporter activity	molecular_function	9	5	10422	11	38400	0.151877
GO:0010088	phloem development	biological_process	7	5	10422	11	38400	0.151877
GO:0016628	oxidoreductase activity, acting on the CH-CH group of donors, NAD or NADP as acceptor	molecular_function	6	5	10422	11	38400	0.151877
GO:0097027	ubiquitin-protein transferase activator activity	molecular_function	6	5	10422	11	38400	0.151877
GO:0010071	root meristem specification	biological_process	5	5	10422	11	38400	0.151877
GO:0006405	RNA export from nucleus	biological_process	10	5	10422	11	38400	0.151877
GO:0009694	jasmonic acid metabolic process	biological_process	9	5	10422	11	38400	0.151877
GO:0016846	carbon-sulfur lyase activity	molecular_function	5	5	10422	11	38400	0.151877
GO:0080028	nitrile biosynthetic process	biological_process	7	6	10422	14	38400	0.153065
GO:0016756	glutathione gamma-glutamylcysteinyltransferase activity	molecular_function	7	6	10422	14	38400	0.153065
GO:0002161	aminoacyl-tRNA editing activity	molecular_function	7	6	10422	14	38400	0.153065
GO:0004372	glycine hydroxymethyltransferase activity	molecular_function	7	6	10422	14	38400	0.153065
GO:0009942	longitudinal axis specification	biological_process	7	6	10422	14	38400	0.153065
GO:0044183	protein binding involved in protein folding	molecular_function	3	6	10422	14	38400	0.153065
GO:0006072	glycerol-3-phosphate metabolic process	biological_process	8	6	10422	14	38400	0.153065
GO:0035619	root hair tip	cellular_component	6	6	10422	14	38400	0.153065
GO:0006544	glycine metabolic process	biological_process	11	6	10422	14	38400	0.153065
GO:0009228	thiamine biosynthetic process	biological_process	8	6	10422	14	38400	0.153065
GO:0009855	determination of bilateral symmetry	biological_process	6	6	10422	14	38400	0.153065
GO:0004340	glucokinase activity	molecular_function	8	6	10422	14	38400	0.153065
GO:1901141	regulation of lignin biosynthetic process	biological_process	8	6	10422	14	38400	0.153065
GO:0003785	actin monomer binding	molecular_function	7	6	10422	14	38400	0.153065
GO:0006012	galactose metabolic process	biological_process	8	16	10422	46	38400	0.158337
GO:0019762	glucosinolate catabolic process	biological_process	9	16	10422	46	38400	0.158337
GO:0009266	response to temperature stimulus	biological_process	5	12	10422	33	38400	0.15922
GO:0000226	microtubule cytoskeleton organization	biological_process	7	22	10422	66	38400	0.159937
GO:0009749	response to glucose	biological_process	9	19	10422	56	38400	0.160147
GO:0016829	lyase activity	molecular_function	4	44	10422	141	38400	0.160324
GO:0009725	response to hormone	biological_process	5	11	10422	30	38400	0.165644
GO:0030422	production of siRNA involved in RNA interference	biological_process	12	11	10422	30	38400	0.165644
GO:0006631	fatty acid metabolic process	biological_process	9	21	10422	63	38400	0.166892
GO:0009306	protein secretion	biological_process	10	18	10422	53	38400	0.167184
GO:0090332	stomatal closure	biological_process	5	10	10422	27	38400	0.172288
GO:0005875	microtubule associated complex	cellular_component	4	14	10422	40	38400	0.172502
GO:0016722	oxidoreductase activity, oxidizing metal ions	molecular_function	5	20	10422	60	38400	0.174247
GO:0010167	response to nitrate	biological_process	6	17	10422	50	38400	0.174638
GO:0009073	aromatic amino acid family biosynthetic process	biological_process	10	9	10422	24	38400	0.179109
GO:0008361	regulation of cell size	biological_process	6	9	10422	24	38400	0.179109
GO:0060548	negative regulation of cell death	biological_process	7	9	10422	24	38400	0.179109
GO:0036228	protein targeting to nuclear inner membrane	biological_process	8	2	10422	3	38400	0.180993
GO:0080005	photosystem stoichiometry adjustment	biological_process	8	2	10422	3	38400	0.180993
GO:0047517	1,4-beta-D-xylan synthase activity	molecular_function	7	2	10422	3	38400	0.180993
GO:0070001	aspartic-type peptidase activity	molecular_function	7	2	10422	3	38400	0.180993
GO:0019388	galactose catabolic process	biological_process	9	2	10422	3	38400	0.180993
GO:0003962	cystathionine gamma-synthase activity	molecular_function	6	2	10422	3	38400	0.180993
GO:0010068	protoderm histogenesis	biological_process	7	2	10422	3	38400	0.180993
GO:0071569	protein ufmylation	biological_process	11	2	10422	3	38400	0.180993
GO:0019822	P4 peroxisome	cellular_component	8	2	10422	3	38400	0.180993
GO:1902000	homogentisate catabolic process	biological_process	8	2	10422	3	38400	0.180993
GO:0097218	sieve plate	cellular_component	6	2	10422	3	38400	0.180993
GO:0033587	shikimate biosynthetic process	biological_process	10	2	10422	3	38400	0.180993
GO:0003855	3-dehydroquinate dehydratase activity	molecular_function	7	2	10422	3	38400	0.180993
GO:0008120	ceramide glucosyltransferase activity	molecular_function	8	2	10422	3	38400	0.180993
GO:0042814	monopolar cell growth	biological_process	8	2	10422	3	38400	0.180993
GO:0043680	filiform apparatus	cellular_component	6	2	10422	3	38400	0.180993
GO:0071461	cellular response to redox state	biological_process	5	2	10422	3	38400	0.180993
GO:0004566	beta-glucuronidase activity	molecular_function	7	2	10422	3	38400	0.180993
GO:0045017	glycerolipid biosynthetic process	biological_process	7	2	10422	3	38400	0.180993
GO:1990482	sphingolipid alpha-glucuronosyltransferase activity	molecular_function	7	2	10422	3	38400	0.180993
GO:0007009	plasma membrane organization	biological_process	6	2	10422	3	38400	0.180993
GO:0004768	stearoyl-CoA 9-desaturase activity	molecular_function	8	2	10422	3	38400	0.180993
GO:0005457	GDP-fucose transmembrane transporter activity	molecular_function	8	2	10422	3	38400	0.180993
GO:0047216	inositol 3-alpha-galactosyltransferase activity	molecular_function	8	2	10422	3	38400	0.180993
GO:0004794	L-threonine ammonia-lyase activity	molecular_function	7	2	10422	3	38400	0.180993
GO:0036265	RNA (guanine-N7)-methylation	biological_process	11	2	10422	3	38400	0.180993
GO:0003963	RNA-3'-phosphate cyclase activity	molecular_function	5	2	10422	3	38400	0.180993
GO:0031361	integral component of thylakoid membrane	cellular_component	6	2	10422	3	38400	0.180993
GO:0043235	receptor complex	cellular_component	4	2	10422	3	38400	0.180993
GO:0019107	myristoyltransferase activity	molecular_function	7	2	10422	3	38400	0.180993
GO:0005640	nuclear outer membrane	cellular_component	6	2	10422	3	38400	0.180993
GO:1901149	salicylic acid binding	molecular_function	5	2	10422	3	38400	0.180993
GO:0032260	response to jasmonic acid stimulus involved in jasmonic acid and ethylene-dependent systemic resistance	biological_process	7	2	10422	3	38400	0.180993
GO:0016048	detection of temperature stimulus	biological_process	6	2	10422	3	38400	0.180993
GO:0031508	pericentric heterochromatin assembly	biological_process	8	2	10422	3	38400	0.180993
GO:0050619	phytochromobilin:ferredoxin oxidoreductase activity	molecular_function	7	2	10422	3	38400	0.180993
GO:0015871	choline transport	biological_process	7	2	10422	3	38400	0.180993
GO:0008184	glycogen phosphorylase activity	molecular_function	8	2	10422	3	38400	0.180993
GO:2000025	regulation of leaf formation	biological_process	9	2	10422	3	38400	0.180993
GO:0090359	negative regulation of abscisic acid biosynthetic process	biological_process	9	2	10422	3	38400	0.180993
GO:0016701	oxidoreductase activity, acting on single donors with incorporation of molecular oxygen	molecular_function	5	2	10422	3	38400	0.180993
GO:0006858	extracellular transport	biological_process	6	2	10422	3	38400	0.180993
GO:0005911	cell-cell junction	cellular_component	4	2	10422	3	38400	0.180993
GO:0003923	GPI-anchor transamidase activity	molecular_function	5	2	10422	3	38400	0.180993
GO:0043601	nuclear replisome	cellular_component	6	2	10422	3	38400	0.180993
GO:0000327	lytic vacuole within protein storage vacuole	cellular_component	8	2	10422	3	38400	0.180993
GO:0051777	ent-kaurenoate oxidase activity	molecular_function	7	2	10422	3	38400	0.180993
GO:2000035	regulation of stem cell division	biological_process	7	2	10422	3	38400	0.180993
GO:0004645	phosphorylase activity	molecular_function	7	2	10422	3	38400	0.180993
GO:0018920	glyphosate metabolic process	biological_process	6	2	10422	3	38400	0.180993
GO:0006090	pyruvate metabolic process	biological_process	9	2	10422	3	38400	0.180993
GO:0090355	positive regulation of auxin metabolic process	biological_process	8	2	10422	3	38400	0.180993
GO:0050613	delta14-sterol reductase activity	molecular_function	7	2	10422	3	38400	0.180993
GO:0009270	response to humidity	biological_process	7	2	10422	3	38400	0.180993
GO:0008281	sulfonylurea receptor activity	molecular_function	6	2	10422	3	38400	0.180993
GO:0080176	xyloglucan 1,6-alpha-xylosidase activity	molecular_function	7	2	10422	3	38400	0.180993
GO:0080171	lytic vacuole organization	biological_process	7	2	10422	3	38400	0.180993
GO:0000469	cleavage involved in rRNA processing	biological_process	10	2	10422	3	38400	0.180993
GO:0016636	oxidoreductase activity, acting on the CH-CH group of donors, iron-sulfur protein as acceptor	molecular_function	6	2	10422	3	38400	0.180993
GO:0016805	dipeptidase activity	molecular_function	8	2	10422	3	38400	0.180993
GO:0090358	positive regulation of tryptophan metabolic process	biological_process	10	2	10422	3	38400	0.180993
GO:1990534	thermospermine oxidase activity	molecular_function	7	2	10422	3	38400	0.180993
GO:0030261	chromosome condensation	biological_process	9	2	10422	3	38400	0.180993
GO:0000281	mitotic cytokinesis	biological_process	7	2	10422	3	38400	0.180993
GO:0052901	spermine:oxygen oxidoreductase (spermidine-forming) activity	molecular_function	7	2	10422	3	38400	0.180993
GO:0000404	heteroduplex DNA loop binding	molecular_function	8	2	10422	3	38400	0.180993
GO:0050614	delta24-sterol reductase activity	molecular_function	7	2	10422	3	38400	0.180993
GO:0090506	axillary shoot meristem initiation	biological_process	5	2	10422	3	38400	0.180993
GO:0008442	3-hydroxyisobutyrate dehydrogenase activity	molecular_function	7	2	10422	3	38400	0.180993
GO:0034470	ncRNA processing	biological_process	10	2	10422	3	38400	0.180993
GO:0070070	proton-transporting V-type ATPase complex assembly	biological_process	9	2	10422	3	38400	0.180993
GO:0019323	pentose catabolic process	biological_process	8	2	10422	3	38400	0.180993
GO:0046827	positive regulation of protein export from nucleus	biological_process	10	2	10422	3	38400	0.180993
GO:0015755	fructose transport	biological_process	11	2	10422	3	38400	0.180993
GO:0031304	intrinsic component of mitochondrial inner membrane	cellular_component	7	2	10422	3	38400	0.180993
GO:0080150	S-adenosyl-L-methionine:benzoic acid carboxyl methyl transferase activity	molecular_function	8	2	10422	3	38400	0.180993
GO:0005980	glycogen catabolic process	biological_process	10	2	10422	3	38400	0.180993
GO:0015929	hexosaminidase activity	molecular_function	7	2	10422	3	38400	0.180993
GO:0004563	beta-N-acetylhexosaminidase activity	molecular_function	8	2	10422	3	38400	0.180993
GO:0007093	mitotic cell cycle checkpoint	biological_process	5	2	10422	3	38400	0.180993
GO:0051507	beta-sitosterol UDP-glucosyltransferase activity	molecular_function	9	2	10422	3	38400	0.180993
GO:0052731	phosphocholine phosphatase activity	molecular_function	8	2	10422	3	38400	0.180993
GO:0005955	calcineurin complex	cellular_component	5	2	10422	3	38400	0.180993
GO:0030359	protein phosphatase type 2B regulator activity	NA	NA	2	10422	3	38400	0.180993
GO:0004591	oxoglutarate dehydrogenase (succinyl-transferring) activity	molecular_function	7	2	10422	3	38400	0.180993
GO:0006566	threonine metabolic process	biological_process	11	2	10422	3	38400	0.180993
GO:0016553	base conversion or substitution editing	biological_process	10	2	10422	3	38400	0.180993
GO:0052732	phosphoethanolamine phosphatase activity	molecular_function	8	2	10422	3	38400	0.180993
GO:0032497	detection of lipopolysaccharide	biological_process	8	2	10422	3	38400	0.180993
GO:0080107	8-methylthiopropyl glucosinolate S-oxygenase activity	molecular_function	6	2	10422	3	38400	0.180993
GO:0046429	4-hydroxy-3-methylbut-2-en-1-yl diphosphate synthase activity	molecular_function	7	2	10422	3	38400	0.180993
GO:0043489	RNA stabilization	biological_process	10	2	10422	3	38400	0.180993
GO:1901332	negative regulation of lateral root development	biological_process	9	2	10422	3	38400	0.180993
GO:0008158	hedgehog receptor activity	molecular_function	6	2	10422	3	38400	0.180993
GO:0071323	cellular response to chitin	biological_process	8	2	10422	3	38400	0.180993
GO:0006551	leucine metabolic process	biological_process	10	2	10422	3	38400	0.180993
GO:0016469	proton-transporting two-sector ATPase complex	cellular_component	5	2	10422	3	38400	0.180993
GO:0007004	telomere maintenance via telomerase	biological_process	10	2	10422	3	38400	0.180993
GO:1902417	(+)-abscisic acid D-glucopyranosyl ester transmembrane transporter activity	molecular_function	7	2	10422	3	38400	0.180993
GO:0080085	signal recognition particle, chloroplast targeting	cellular_component	7	2	10422	3	38400	0.180993
GO:0048455	stamen formation	biological_process	6	2	10422	3	38400	0.180993
GO:0005977	glycogen metabolic process	biological_process	9	2	10422	3	38400	0.180993
GO:0004642	phosphoribosylformylglycinamidine synthase activity	molecular_function	7	2	10422	3	38400	0.180993
GO:0008193	tRNA guanylyltransferase activity	molecular_function	9	2	10422	3	38400	0.180993
GO:0071291	cellular response to selenium ion	biological_process	7	2	10422	3	38400	0.180993
GO:0008831	dTDP-4-dehydrorhamnose reductase activity	molecular_function	7	2	10422	3	38400	0.180993
GO:0010064	embryonic shoot morphogenesis	biological_process	6	2	10422	3	38400	0.180993
GO:2001009	regulation of plant-type cell wall cellulose biosynthetic process	biological_process	8	2	10422	3	38400	0.180993
GO:0090480	purine nucleotide-sugar transmembrane transport	biological_process	9	2	10422	3	38400	0.180993
GO:0030272	5-formyltetrahydrofolate cyclo-ligase activity	molecular_function	7	2	10422	3	38400	0.180993
GO:0031210	phosphatidylcholine binding	molecular_function	6	2	10422	3	38400	0.180993
GO:0015758	glucose transport	NA	NA	2	10422	3	38400	0.180993
GO:0042350	GDP-L-fucose biosynthetic process	biological_process	10	2	10422	3	38400	0.180993
GO:0046424	ferulate 5-hydroxylase activity	molecular_function	6	2	10422	3	38400	0.180993
GO:0004764	shikimate 3-dehydrogenase (NADP+) activity	molecular_function	7	2	10422	3	38400	0.180993
GO:0009782	photosystem I antenna complex	cellular_component	6	2	10422	3	38400	0.180993
GO:0038199	ethylene receptor activity	molecular_function	5	2	10422	3	38400	0.180993
GO:0008690	3-deoxy-manno-octulosonate cytidylyltransferase activity	molecular_function	8	2	10422	3	38400	0.180993
GO:0061635	regulation of protein complex stability	biological_process	5	2	10422	3	38400	0.180993
GO:0090309	positive regulation of methylation-dependent chromatin silencing	biological_process	8	2	10422	3	38400	0.180993
GO:1902418	(+)-abscisic acid D-glucopyranosyl ester transmembrane transport	biological_process	10	2	10422	3	38400	0.180993
GO:0004379	glycylpeptide N-tetradecanoyltransferase activity	molecular_function	8	2	10422	3	38400	0.180993
GO:0061634	alpha-D-xyloside xylohydrolase	molecular_function	7	2	10422	3	38400	0.180993
GO:0004150	dihydroneopterin aldolase activity	molecular_function	7	2	10422	3	38400	0.180993
GO:0006725	cellular aromatic compound metabolic process	biological_process	5	2	10422	3	38400	0.180993
GO:0022904	respiratory electron transport chain	biological_process	7	2	10422	3	38400	0.180993
GO:0071435	potassium ion export	NA	NA	2	10422	3	38400	0.180993
GO:0004612	phosphoenolpyruvate carboxykinase (ATP) activity	molecular_function	8	2	10422	3	38400	0.180993
GO:0009530	primary cell wall	cellular_component	7	2	10422	3	38400	0.180993
GO:0005658	alpha DNA polymerase:primase complex	cellular_component	7	2	10422	3	38400	0.180993
GO:0000737	DNA catabolic process, endonucleolytic	biological_process	9	2	10422	3	38400	0.180993
GO:0072588	box H/ACA RNP complex	cellular_component	6	2	10422	3	38400	0.180993
GO:0010966	regulation of phosphate transport	biological_process	9	2	10422	3	38400	0.180993
GO:0006148	inosine catabolic process	biological_process	12	2	10422	3	38400	0.180993
GO:0016901	oxidoreductase activity, acting on the CH-OH group of donors, quinone or similar compound as acceptor	molecular_function	6	2	10422	3	38400	0.180993
GO:0061387	regulation of extent of cell growth	biological_process	7	2	10422	3	38400	0.180993
GO:0015783	GDP-fucose transport	biological_process	10	2	10422	3	38400	0.180993
GO:0004485	methylcrotonoyl-CoA carboxylase activity	molecular_function	7	2	10422	3	38400	0.180993
GO:0015630	microtubule cytoskeleton	cellular_component	7	2	10422	3	38400	0.180993
GO:0050577	GDP-L-fucose synthase activity	molecular_function	7	2	10422	3	38400	0.180993
GO:0052324	plant-type cell wall cellulose biosynthetic process	biological_process	12	2	10422	3	38400	0.180993
GO:0004347	glucose-6-phosphate isomerase activity	molecular_function	7	2	10422	3	38400	0.180993
GO:0000427	plastid-encoded plastid RNA polymerase complex	cellular_component	7	2	10422	3	38400	0.180993
GO:0010275	NAD(P)H dehydrogenase complex assembly	biological_process	8	2	10422	3	38400	0.180993
GO:0035195	gene silencing by miRNA	biological_process	11	2	10422	3	38400	0.180993
GO:0006792	regulation of sulfur utilization	biological_process	5	2	10422	3	38400	0.180993
GO:0043903	regulation of symbiosis, encompassing mutualism through parasitism	biological_process	6	2	10422	3	38400	0.180993
GO:0016574	histone ubiquitination	biological_process	12	2	10422	3	38400	0.180993
GO:0015220	choline transmembrane transporter activity	molecular_function	5	2	10422	3	38400	0.180993
GO:0033468	CMP-keto-3-deoxy-D-manno-octulosonic acid biosynthetic process	biological_process	10	2	10422	3	38400	0.180993
GO:0006679	glucosylceramide biosynthetic process	biological_process	12	2	10422	3	38400	0.180993
GO:0043182	vacuolar sequestering of sodium ion	biological_process	6	2	10422	3	38400	0.180993
GO:0090393	sepal giant cell development	biological_process	6	2	10422	3	38400	0.180993
GO:0004316	3-oxoacyl-[acyl-carrier-protein] reductase (NADPH) activity	molecular_function	8	2	10422	3	38400	0.180993
GO:0015712	hexose phosphate transport	biological_process	8	2	10422	3	38400	0.180993
GO:0051996	squalene synthase activity	molecular_function	8	2	10422	3	38400	0.180993
GO:0009706	chloroplast inner membrane	cellular_component	7	34	10422	108	38400	0.181251
GO:0016740	transferase activity	molecular_function	4	97	10422	329	38400	0.184254
GO:0004022	alcohol dehydrogenase (NAD) activity	molecular_function	7	8	10422	21	38400	0.186024
GO:0010078	maintenance of root meristem identity	biological_process	6	8	10422	21	38400	0.186024
GO:0006816	calcium ion transport	biological_process	10	8	10422	21	38400	0.186024
GO:0008295	spermidine biosynthetic process	biological_process	11	8	10422	21	38400	0.186024
GO:0030570	pectate lyase activity	molecular_function	7	18	10422	54	38400	0.190304
GO:0015079	potassium ion transmembrane transporter activity	molecular_function	9	15	10422	44	38400	0.190962
GO:0004129	cytochrome-c oxidase activity	molecular_function	6	7	10422	18	38400	0.192878
GO:0031593	polyubiquitin binding	molecular_function	6	7	10422	18	38400	0.192878
GO:0034219	carbohydrate transmembrane transport	biological_process	8	7	10422	18	38400	0.192878
GO:0006855	drug transmembrane transport	biological_process	7	20	10422	61	38400	0.196378
GO:0006541	glutamine metabolic process	biological_process	11	11	10422	31	38400	0.197072
GO:0008094	DNA-dependent ATPase activity	molecular_function	11	17	10422	51	38400	0.199093
GO:0016747	transferase activity, transferring acyl groups other than amino-acyl groups	molecular_function	6	36	10422	116	38400	0.19915
GO:0006563	L-serine metabolic process	biological_process	11	6	10422	15	38400	0.199362
GO:0051555	flavonol biosynthetic process	biological_process	8	6	10422	15	38400	0.199362
GO:0043138	3'-5' DNA helicase activity	molecular_function	11	6	10422	15	38400	0.199362
GO:0030497	fatty acid elongation	biological_process	11	6	10422	15	38400	0.199362
GO:0016363	nuclear matrix	cellular_component	6	6	10422	15	38400	0.199362
GO:0045491	xylan metabolic process	biological_process	10	6	10422	15	38400	0.199362
GO:0051539	4 iron, 4 sulfur cluster binding	molecular_function	6	27	10422	85	38400	0.199548
GO:0004707	MAP kinase activity	molecular_function	9	14	10422	41	38400	0.199931
GO:0030433	ER-associated ubiquitin-dependent protein catabolic process	biological_process	8	14	10422	41	38400	0.199931
GO:0016798	hydrolase activity, acting on glycosyl bonds	molecular_function	5	22	10422	68	38400	0.201182
GO:0004320	oleoyl-[acyl-carrier-protein] hydrolase activity	molecular_function	9	3	10422	6	38400	0.204677
GO:0006850	mitochondrial pyruvate transport	biological_process	13	3	10422	6	38400	0.204677
GO:0003730	mRNA 3'-UTR binding	molecular_function	8	3	10422	6	38400	0.204677
GO:0006680	glucosylceramide catabolic process	biological_process	12	3	10422	6	38400	0.204677
GO:0030586	[methionine synthase] reductase activity	molecular_function	7	3	10422	6	38400	0.204677
GO:0004473	malate dehydrogenase (decarboxylating) (NADP+) activity	molecular_function	8	3	10422	6	38400	0.204677
GO:0009229	thiamine diphosphate biosynthetic process	biological_process	8	3	10422	6	38400	0.204677
GO:0033799	myricetin 3'-O-methyltransferase activity	molecular_function	8	3	10422	6	38400	0.204677
GO:0030388	fructose 1,6-bisphosphate metabolic process	biological_process	7	3	10422	6	38400	0.204677
GO:0016295	myristoyl-[acyl-carrier-protein] hydrolase activity	molecular_function	9	3	10422	6	38400	0.204677
GO:0008934	inositol monophosphate 1-phosphatase activity	molecular_function	10	3	10422	6	38400	0.204677
GO:0009973	adenylyl-sulfate reductase activity	molecular_function	6	3	10422	6	38400	0.204677
GO:0046785	microtubule polymerization	biological_process	9	3	10422	6	38400	0.204677
GO:0010589	leaf proximal/distal pattern formation	biological_process	7	3	10422	6	38400	0.204677
GO:0003896	DNA primase activity	molecular_function	10	3	10422	6	38400	0.204677
GO:0016656	monodehydroascorbate reductase (NADH) activity	molecular_function	7	3	10422	6	38400	0.204677
GO:0052624	2-phytyl-1,4-naphthoquinone methyltransferase activity	molecular_function	8	3	10422	6	38400	0.204677
GO:0046167	glycerol-3-phosphate biosynthetic process	biological_process	9	3	10422	6	38400	0.204677
GO:0016296	palmitoyl-[acyl-carrier-protein] hydrolase activity	molecular_function	9	3	10422	6	38400	0.204677
GO:0033741	adenylyl-sulfate reductase (glutathione) activity	molecular_function	7	3	10422	6	38400	0.204677
GO:0009186	deoxyribonucleoside diphosphate metabolic process	biological_process	9	3	10422	6	38400	0.204677
GO:0004324	ferredoxin-NADP+ reductase activity	molecular_function	7	3	10422	6	38400	0.204677
GO:0000257	nitrilase activity	molecular_function	7	3	10422	6	38400	0.204677
GO:0000086	G2/M transition of mitotic cell cycle	biological_process	7	3	10422	6	38400	0.204677
GO:0005664	nuclear origin of replication recognition complex	cellular_component	5	3	10422	6	38400	0.204677
GO:0060359	response to ammonium ion	biological_process	6	3	10422	6	38400	0.204677
GO:0080026	response to indolebutyric acid	biological_process	6	3	10422	6	38400	0.204677
GO:0030744	luteolin O-methyltransferase activity	molecular_function	8	3	10422	6	38400	0.204677
GO:0071367	cellular response to brassinosteroid stimulus	biological_process	7	3	10422	6	38400	0.204677
GO:0046656	folic acid biosynthetic process	biological_process	8	3	10422	6	38400	0.204677
GO:0005353	fructose transmembrane transporter activity	molecular_function	9	3	10422	6	38400	0.204677
GO:0004348	glucosylceramidase activity	molecular_function	7	3	10422	6	38400	0.204677
GO:0071992	phytochelatin transmembrane transporter activity	NA	NA	3	10422	6	38400	0.204677
GO:0000138	Golgi trans cisterna	cellular_component	8	3	10422	6	38400	0.204677
GO:0017050	D-erythro-sphingosine kinase activity	molecular_function	7	3	10422	6	38400	0.204677
GO:0006598	polyamine catabolic process	biological_process	10	3	10422	6	38400	0.204677
GO:0042344	indole glucosinolate catabolic process	biological_process	10	3	10422	6	38400	0.204677
GO:0048645	organ formation	biological_process	5	3	10422	6	38400	0.204677
GO:1901959	positive regulation of cutin biosynthetic process	biological_process	9	3	10422	6	38400	0.204677
GO:0052096	formation by symbiont of syncytium involving giant cell for nutrient acquisition from host	biological_process	7	3	10422	6	38400	0.204677
GO:0004096	catalase activity	molecular_function	5	3	10422	6	38400	0.204677
GO:0006275	regulation of DNA replication	biological_process	9	3	10422	6	38400	0.204677
GO:0046592	polyamine oxidase activity	molecular_function	7	3	10422	6	38400	0.204677
GO:0015802	basic amino acid transport	biological_process	11	3	10422	6	38400	0.204677
GO:2000123	positive regulation of stomatal complex development	biological_process	9	3	10422	6	38400	0.204677
GO:0010618	aerenchyma formation	biological_process	5	3	10422	6	38400	0.204677
GO:0050062	long-chain-fatty-acyl-CoA reductase activity	molecular_function	7	3	10422	6	38400	0.204677
GO:0033591	response to L-ascorbic acid	biological_process	6	3	10422	6	38400	0.204677
GO:0071480	cellular response to gamma radiation	biological_process	8	3	10422	6	38400	0.204677
GO:0015446	arsenite-transmembrane transporting ATPase activity	molecular_function	7	3	10422	6	38400	0.204677
GO:0030755	quercetin 3-O-methyltransferase activity	molecular_function	8	3	10422	6	38400	0.204677
GO:0050982	detection of mechanical stimulus	biological_process	6	5	10422	12	38400	0.204846
GO:0005471	ATP:ADP antiporter activity	molecular_function	10	5	10422	12	38400	0.204846
GO:0008235	metalloexopeptidase activity	molecular_function	8	5	10422	12	38400	0.204846
GO:0004033	aldo-keto reductase (NADP) activity	molecular_function	7	5	10422	12	38400	0.204846
GO:0050362	L-tryptophan:2-oxoglutarate aminotransferase activity	molecular_function	8	5	10422	12	38400	0.204846
GO:0008272	sulfate transport	biological_process	9	5	10422	12	38400	0.204846
GO:0051782	negative regulation of cell division	biological_process	7	5	10422	12	38400	0.204846
GO:0046620	regulation of organ growth	biological_process	7	5	10422	12	38400	0.204846
GO:0015491	cation:cation antiporter activity	molecular_function	8	5	10422	12	38400	0.204846
GO:0009554	megasporogenesis	biological_process	7	5	10422	12	38400	0.204846
GO:0010256	endomembrane system organization	biological_process	5	5	10422	12	38400	0.204846
GO:0010997	anaphase-promoting complex binding	molecular_function	5	5	10422	12	38400	0.204846
GO:0080143	regulation of amino acid export	biological_process	10	5	10422	12	38400	0.204846
GO:0004185	serine-type carboxypeptidase activity	molecular_function	9	19	10422	58	38400	0.20535
GO:0000156	phosphorelay response regulator activity	molecular_function	4	19	10422	58	38400	0.20535
GO:0071805	potassium ion transmembrane transport	biological_process	10	19	10422	58	38400	0.20535
GO:0003950	NAD+ ADP-ribosyltransferase activity	molecular_function	7	10	10422	28	38400	0.206316
GO:0010541	acropetal auxin transport	biological_process	9	10	10422	28	38400	0.206316
GO:0009052	pentose-phosphate shunt, non-oxidative branch	biological_process	6	4	10422	9	38400	0.207897
GO:0045430	chalcone isomerase activity	molecular_function	6	4	10422	9	38400	0.207897
GO:0016208	AMP binding	molecular_function	5	4	10422	9	38400	0.207897
GO:0003840	gamma-glutamyltransferase activity	molecular_function	NA	4	10422	9	38400	0.207897
GO:0036374	glutathione hydrolase activity	molecular_function	9	4	10422	9	38400	0.207897
GO:0016139	glycoside catabolic process	biological_process	8	4	10422	9	38400	0.207897
GO:0003910	DNA ligase (ATP) activity	molecular_function	7	4	10422	9	38400	0.207897
GO:0004664	prephenate dehydratase activity	molecular_function	7	4	10422	9	38400	0.207897
GO:0080039	xyloglucan endotransglucosylase activity	NA	NA	4	10422	9	38400	0.207897
GO:0002239	response to oomycetes	biological_process	7	4	10422	9	38400	0.207897
GO:0035066	positive regulation of histone acetylation	biological_process	11	4	10422	9	38400	0.207897
GO:0070628	proteasome binding	molecular_function	5	4	10422	9	38400	0.207897
GO:0030705	cytoskeleton-dependent intracellular transport	biological_process	7	4	10422	9	38400	0.207897
GO:0043481	anthocyanin accumulation in tissues in response to UV light	biological_process	10	4	10422	9	38400	0.207897
GO:0010107	potassium ion import	NA	NA	4	10422	9	38400	0.207897
GO:0042138	meiotic DNA double-strand break formation	biological_process	7	4	10422	9	38400	0.207897
GO:0047769	arogenate dehydratase activity	molecular_function	7	4	10422	9	38400	0.207897
GO:0045333	cellular respiration	biological_process	7	4	10422	9	38400	0.207897
GO:0009631	cold acclimation	biological_process	6	26	10422	82	38400	0.208052
GO:0051453	regulation of intracellular pH	biological_process	12	13	10422	38	38400	0.209519
GO:0010286	heat acclimation	biological_process	6	23	10422	72	38400	0.214027
GO:0031965	nuclear membrane	cellular_component	5	18	10422	55	38400	0.214891
GO:0008483	transaminase activity	molecular_function	6	18	10422	55	38400	0.214891
GO:0051117	ATPase binding	molecular_function	6	9	10422	25	38400	0.216172
GO:0010052	guard cell differentiation	biological_process	7	9	10422	25	38400	0.216172
GO:0006596	polyamine biosynthetic process	biological_process	10	9	10422	25	38400	0.216172
GO:0004866	endopeptidase inhibitor activity	molecular_function	7	9	10422	25	38400	0.216172
GO:0052716	hydroquinone:oxygen oxidoreductase activity	molecular_function	7	9	10422	25	38400	0.216172
GO:0048316	seed development	biological_process	5	42	10422	138	38400	0.217219
GO:0030245	cellulose catabolic process	biological_process	11	15	10422	45	38400	0.21847
GO:0010215	cellulose microfibril organization	biological_process	7	12	10422	35	38400	0.219804
GO:0045087	innate immune response	biological_process	5	29	10422	93	38400	0.22116
GO:0051537	2 iron, 2 sulfur cluster binding	molecular_function	6	29	10422	93	38400	0.22116
GO:0009846	pollen germination	biological_process	4	31	10422	100	38400	0.222543
GO:0030247	polysaccharide binding	molecular_function	5	22	10422	69	38400	0.22357
GO:0016762	xyloglucan:xyloglucosyl transferase activity	molecular_function	8	17	10422	52	38400	0.22506
GO:0009862	systemic acquired resistance, salicylic acid mediated signaling pathway	biological_process	6	8	10422	22	38400	0.226696
GO:0016458	gene silencing	biological_process	4	8	10422	22	38400	0.226696
GO:0048441	petal development	biological_process	6	8	10422	22	38400	0.226696
GO:0006310	DNA recombination	biological_process	8	19	10422	59	38400	0.229982
GO:0031072	heat shock protein binding	molecular_function	5	11	10422	32	38400	0.230878
GO:0042744	hydrogen peroxide catabolic process	biological_process	8	38	10422	125	38400	0.233521
GO:0006814	sodium ion transport	biological_process	9	16	10422	49	38400	0.235925
GO:0030307	positive regulation of cell growth	biological_process	7	7	10422	19	38400	0.237946
GO:0009697	salicylic acid biosynthetic process	biological_process	8	7	10422	19	38400	0.237946
GO:0006468	protein phosphorylation	biological_process	9	397	10422	1418	38400	0.238601
GO:0009933	meristem structural organization	biological_process	5	13	10422	39	38400	0.240732
GO:0008810	cellulase activity	molecular_function	7	18	10422	56	38400	0.240822
GO:0015629	actin cytoskeleton	cellular_component	7	10	10422	29	38400	0.242856
GO:0016207	4-coumarate-CoA ligase activity	molecular_function	7	10	10422	29	38400	0.242856
GO:0010072	primary shoot apical meristem specification	biological_process	5	10	10422	29	38400	0.242856
GO:0016717	oxidoreductase activity, acting on paired donors, with oxidation of a pair of donors resulting in the reduction of molecular oxygen to two molecules of water	molecular_function	6	10	10422	29	38400	0.242856
GO:0009739	response to gibberellin	biological_process	6	54	10422	182	38400	0.244373
GO:0005887	integral component of plasma membrane	cellular_component	6	129	10422	450	38400	0.247243
GO:0006970	response to osmotic stress	biological_process	5	61	10422	207	38400	0.247249
GO:0006874	cellular calcium ion homeostasis	biological_process	11	15	10422	46	38400	0.247566
GO:0004356	glutamate-ammonia ligase activity	molecular_function	8	6	10422	16	38400	0.249963
GO:0008506	sucrose:proton symporter activity	molecular_function	8	6	10422	16	38400	0.249963
GO:0009938	negative regulation of gibberellic acid mediated signaling pathway	biological_process	9	6	10422	16	38400	0.249963
GO:0032880	regulation of protein localization	biological_process	6	6	10422	16	38400	0.249963
GO:0051131	chaperone-mediated protein complex assembly	biological_process	8	6	10422	16	38400	0.249963
GO:0006542	glutamine biosynthetic process	biological_process	12	6	10422	16	38400	0.249963
GO:0004012	phospholipid-translocating ATPase activity	molecular_function	6	6	10422	16	38400	0.249963
GO:0009688	abscisic acid biosynthetic process	biological_process	11	9	10422	26	38400	0.255887
GO:0000790	nuclear chromatin	cellular_component	7	9	10422	26	38400	0.255887
GO:0008131	primary amine oxidase activity	molecular_function	7	9	10422	26	38400	0.255887
GO:0010427	abscisic acid binding	molecular_function	6	9	10422	26	38400	0.255887
GO:0034968	histone lysine methylation	biological_process	12	9	10422	26	38400	0.255887
GO:0015293	symporter activity	molecular_function	7	41	10422	137	38400	0.258835
GO:0004190	aspartic-type endopeptidase activity	molecular_function	8	14	10422	43	38400	0.26008
GO:0001046	core promoter sequence-specific DNA binding	molecular_function	9	14	10422	43	38400	0.26008
GO:0030001	metal ion transport	biological_process	8	27	10422	88	38400	0.261524
GO:0031507	heterochromatin assembly	biological_process	7	5	10422	13	38400	0.262738
GO:0015186	L-glutamine transmembrane transporter activity	molecular_function	7	5	10422	13	38400	0.262738
GO:0042176	regulation of protein catabolic process	biological_process	7	5	10422	13	38400	0.262738
GO:0009787	regulation of abscisic acid-activated signaling pathway	biological_process	8	5	10422	13	38400	0.262738
GO:0016772	transferase activity, transferring phosphorus-containing groups	molecular_function	5	5	10422	13	38400	0.262738
GO:0009959	negative gravitropism	biological_process	7	5	10422	13	38400	0.262738
GO:0007346	regulation of mitotic cell cycle	biological_process	7	5	10422	13	38400	0.262738
GO:0045727	positive regulation of translation	biological_process	10	5	10422	13	38400	0.262738
GO:0051510	regulation of unidimensional cell growth	biological_process	7	5	10422	13	38400	0.262738
GO:0004559	alpha-mannosidase activity	molecular_function	8	5	10422	13	38400	0.262738
GO:0008097	5S rRNA binding	molecular_function	8	5	10422	13	38400	0.262738
GO:0010369	chromocenter	cellular_component	7	5	10422	13	38400	0.262738
GO:0072686	mitotic spindle	cellular_component	7	5	10422	13	38400	0.262738
GO:0019199	transmembrane receptor protein kinase activity	molecular_function	8	5	10422	13	38400	0.262738
GO:0009094	L-phenylalanine biosynthetic process	biological_process	11	5	10422	13	38400	0.262738
GO:0031348	negative regulation of defense response	biological_process	8	16	10422	50	38400	0.264766
GO:0009789	positive regulation of abscisic acid-activated signaling pathway	biological_process	9	16	10422	50	38400	0.264766
GO:0005938	cell cortex	cellular_component	7	11	10422	33	38400	0.266707
GO:0009750	response to fructose	biological_process	9	11	10422	33	38400	0.266707
GO:0009845	seed germination	biological_process	4	40	10422	134	38400	0.268128
GO:0006839	mitochondrial transport	biological_process	6	20	10422	64	38400	0.270082
GO:0043085	positive regulation of catalytic activity	biological_process	6	8	10422	23	38400	0.270161
GO:0008047	enzyme activator activity	molecular_function	5	8	10422	23	38400	0.270161
GO:0006002	fructose 6-phosphate metabolic process	biological_process	7	8	10422	23	38400	0.270161
GO:0046982	protein heterodimerization activity	molecular_function	6	58	10422	198	38400	0.270844
GO:0042906	xanthine transport	biological_process	9	1	10422	1	38400	0.271406
GO:0046109	uridine biosynthetic process	biological_process	12	1	10422	1	38400	0.271406
GO:0052593	tryptamine:oxygen oxidoreductase (deaminating) activity	molecular_function	7	1	10422	1	38400	0.271406
GO:0043864	indoleacetamide hydrolase activity	molecular_function	7	1	10422	1	38400	0.271406
GO:0004305	ethanolamine kinase activity	molecular_function	7	1	10422	1	38400	0.271406
GO:0010423	negative regulation of brassinosteroid biosynthetic process	biological_process	11	1	10422	1	38400	0.271406
GO:0001735	prenylcysteine oxidase activity	molecular_function	7	1	10422	1	38400	0.271406
GO:0070509	calcium ion import	biological_process	11	1	10422	1	38400	0.271406
GO:2000027	regulation of organ morphogenesis	biological_process	7	1	10422	1	38400	0.271406
GO:0019447	D-cysteine catabolic process	biological_process	12	1	10422	1	38400	0.271406
GO:0030732	methionine S-methyltransferase activity	molecular_function	8	1	10422	1	38400	0.271406
GO:0007283	spermatogenesis	biological_process	7	1	10422	1	38400	0.271406
GO:0004823	leucine-tRNA ligase activity	molecular_function	7	1	10422	1	38400	0.271406
GO:0030119	AP-type membrane coat adaptor complex	cellular_component	6	1	10422	1	38400	0.271406
GO:0051383	kinetochore organization	biological_process	6	1	10422	1	38400	0.271406
GO:0042371	vitamin K biosynthetic process	biological_process	8	1	10422	1	38400	0.271406
GO:0070544	histone H3-K36 demethylation	biological_process	13	1	10422	1	38400	0.271406
GO:0030896	checkpoint clamp complex	cellular_component	4	1	10422	1	38400	0.271406
GO:0008942	nitrite reductase [NAD(P)H] activity	molecular_function	7	1	10422	1	38400	0.271406
GO:0043910	ATP:coenzyme F420 adenylyltransferase activity	molecular_function	8	1	10422	1	38400	0.271406
GO:2000026	regulation of multicellular organismal development	biological_process	6	1	10422	1	38400	0.271406
GO:0019371	cyclooxygenase pathway	biological_process	12	1	10422	1	38400	0.271406
GO:0035798	2-alkenal reductase (NADP+) activity	molecular_function	7	1	10422	1	38400	0.271406
GO:0052751	GDP-mannose hydrolase activity	molecular_function	8	1	10422	1	38400	0.271406
GO:0052821	DNA-7-methyladenine glycosylase activity	molecular_function	9	1	10422	1	38400	0.271406
GO:0046398	UDP-glucuronate metabolic process	biological_process	6	1	10422	1	38400	0.271406
GO:0070204	2-succinyl-5-enolpyruvyl-6-hydroxy-3-cyclohexene-1-carboxylic-acid synthase activity	molecular_function	6	1	10422	1	38400	0.271406
GO:0051493	regulation of cytoskeleton organization	biological_process	8	1	10422	1	38400	0.271406
GO:0004318	enoyl-[acyl-carrier-protein] reductase (NADH) activity	molecular_function	8	1	10422	1	38400	0.271406
GO:0030306	ADP-ribosylation factor binding	molecular_function	8	1	10422	1	38400	0.271406
GO:0047341	fucose-1-phosphate guanylyltransferase activity	molecular_function	8	1	10422	1	38400	0.271406
GO:0070816	phosphorylation of RNA polymerase II C-terminal domain	biological_process	10	1	10422	1	38400	0.271406
GO:0003905	alkylbase DNA N-glycosylase activity	molecular_function	8	1	10422	1	38400	0.271406
GO:0046500	S-adenosylmethionine metabolic process	biological_process	7	1	10422	1	38400	0.271406
GO:0046949	fatty-acyl-CoA biosynthetic process	biological_process	9	1	10422	1	38400	0.271406
GO:0080102	3-methylthiopropyl glucosinolate S-oxygenase activity	molecular_function	6	1	10422	1	38400	0.271406
GO:0052573	UDP-D-galactose metabolic process	biological_process	6	1	10422	1	38400	0.271406
GO:0018826	methionine gamma-lyase activity	molecular_function	6	1	10422	1	38400	0.271406
GO:0032204	regulation of telomere maintenance	biological_process	9	1	10422	1	38400	0.271406
GO:0005785	signal recognition particle receptor complex	cellular_component	7	1	10422	1	38400	0.271406
GO:0043269	regulation of ion transport	biological_process	7	1	10422	1	38400	0.271406
GO:0030427	site of polarized growth	cellular_component	4	1	10422	1	38400	0.271406
GO:0080133	midchain alkane hydroxylase activity	molecular_function	7	1	10422	1	38400	0.271406
GO:0030142	Golgi to ER transport vesicle	cellular_component	8	1	10422	1	38400	0.271406
GO:0004164	diphthine synthase activity	molecular_function	8	1	10422	1	38400	0.271406
GO:0070262	peptidyl-serine dephosphorylation	biological_process	10	1	10422	1	38400	0.271406
GO:0080145	cysteine homeostasis	biological_process	9	1	10422	1	38400	0.271406
GO:0016339	calcium-dependent cell-cell adhesion via plasma membrane cell adhesion molecules	biological_process	7	1	10422	1	38400	0.271406
GO:0009045	xylose isomerase activity	molecular_function	7	1	10422	1	38400	0.271406
GO:0080094	response to trehalose-6-phosphate	biological_process	7	1	10422	1	38400	0.271406
GO:1900030	regulation of pectin biosynthetic process	biological_process	9	1	10422	1	38400	0.271406
GO:0005835	fatty acid synthase complex	cellular_component	4	1	10422	1	38400	0.271406
GO:0050201	fucokinase activity	molecular_function	7	1	10422	1	38400	0.271406
GO:0003721	telomerase RNA reverse transcriptase activity	molecular_function	9	1	10422	1	38400	0.271406
GO:0030970	retrograde protein transport, ER to cytosol	biological_process	12	1	10422	1	38400	0.271406
GO:0009039	urease activity	molecular_function	7	1	10422	1	38400	0.271406
GO:0043247	telomere maintenance in response to DNA damage	biological_process	9	1	10422	1	38400	0.271406
GO:0080103	4-methylthiopropyl glucosinolate S-oxygenase activity	molecular_function	6	1	10422	1	38400	0.271406
GO:0010976	positive regulation of neuron projection development	biological_process	11	1	10422	1	38400	0.271406
GO:0047734	CDP-glycerol diphosphatase activity	molecular_function	8	1	10422	1	38400	0.271406
GO:0044241	lipid digestion	biological_process	5	1	10422	1	38400	0.271406
GO:0052822	DNA-3-methylguanine glycosylase activity	molecular_function	10	1	10422	1	38400	0.271406
GO:0019750	chloroplast localization	biological_process	7	1	10422	1	38400	0.271406
GO:0008905	mannose-phosphate guanylyltransferase activity	molecular_function	8	1	10422	1	38400	0.271406
GO:0051014	actin filament severing	biological_process	5	1	10422	1	38400	0.271406
GO:0051246	regulation of protein metabolic process	biological_process	7	1	10422	1	38400	0.271406
GO:0010376	stomatal complex formation	biological_process	5	1	10422	1	38400	0.271406
GO:0033721	aldehyde dehydrogenase (NADP+) activity	molecular_function	7	1	10422	1	38400	0.271406
GO:0008660	1-aminocyclopropane-1-carboxylate deaminase activity	molecular_function	6	1	10422	1	38400	0.271406
GO:0052595	aliphatic-amine oxidase activity	molecular_function	7	1	10422	1	38400	0.271406
GO:0043419	urea catabolic process	biological_process	8	1	10422	1	38400	0.271406
GO:0046521	sphingoid catabolic process	biological_process	10	1	10422	1	38400	0.271406
GO:0080114	positive regulation of glycine hydroxymethyltransferase activity	biological_process	7	1	10422	1	38400	0.271406
GO:0015136	sialic acid transmembrane transporter activity	molecular_function	7	1	10422	1	38400	0.271406
GO:0047338	UTP:xylose-1-phosphate uridylyltransferase activity	molecular_function	9	1	10422	1	38400	0.271406
GO:0015633	zinc transporting ATPase activity	molecular_function	9	1	10422	1	38400	0.271406
GO:0046862	chromoplast membrane	cellular_component	6	1	10422	1	38400	0.271406
GO:0034457	Mpp10 complex	cellular_component	4	1	10422	1	38400	0.271406
GO:0051238	sequestering of metal ion	biological_process	5	1	10422	1	38400	0.271406
GO:0008783	agmatinase activity	molecular_function	7	1	10422	1	38400	0.271406
GO:0015739	sialic acid transport	biological_process	10	1	10422	1	38400	0.271406
GO:0032183	SUMO binding	molecular_function	6	1	10422	1	38400	0.271406
GO:0019373	epoxygenase P450 pathway	biological_process	12	1	10422	1	38400	0.271406
GO:0032433	filopodium tip	cellular_component	6	1	10422	1	38400	0.271406
GO:2000068	regulation of defense response to insect	biological_process	7	1	10422	1	38400	0.271406
GO:0032499	detection of peptidoglycan	biological_process	8	1	10422	1	38400	0.271406
GO:0008064	regulation of actin polymerization or depolymerization	biological_process	7	1	10422	1	38400	0.271406
GO:0008821	crossover junction endodeoxyribonuclease activity	molecular_function	10	1	10422	1	38400	0.271406
GO:0050511	undecaprenyldiphospho-muramoylpentapeptide beta-N-acetylglucosaminyltransferase activity	molecular_function	8	1	10422	1	38400	0.271406
GO:0006226	dUMP biosynthetic process	biological_process	12	1	10422	1	38400	0.271406
GO:0042175	nuclear outer membrane-endoplasmic reticulum membrane network	cellular_component	4	1	10422	1	38400	0.271406
GO:0045338	farnesyl diphosphate metabolic process	biological_process	8	1	10422	1	38400	0.271406
GO:0043229	intracellular organelle	cellular_component	4	1	10422	1	38400	0.271406
GO:0004123	cystathionine gamma-lyase activity	molecular_function	6	1	10422	1	38400	0.271406
GO:0008021	synaptic vesicle	cellular_component	4	1	10422	1	38400	0.271406
GO:0044794	positive regulation by host of viral process	biological_process	8	1	10422	1	38400	0.271406
GO:0006429	leucyl-tRNA aminoacylation	biological_process	13	1	10422	1	38400	0.271406
GO:0009571	proplastid stroma	cellular_component	8	1	10422	1	38400	0.271406
GO:0031956	medium-chain fatty acid-CoA ligase activity	molecular_function	8	1	10422	1	38400	0.271406
GO:0005751	mitochondrial respiratory chain complex IV	cellular_component	6	1	10422	1	38400	0.271406
GO:0004779	sulfate adenylyltransferase activity	molecular_function	8	1	10422	1	38400	0.271406
GO:0032026	response to magnesium ion	biological_process	7	1	10422	1	38400	0.271406
GO:0005639	integral component of nuclear inner membrane	cellular_component	7	1	10422	1	38400	0.271406
GO:0006482	protein demethylation	biological_process	10	1	10422	1	38400	0.271406
GO:0043338	CTP:2,3-di-O-geranylgeranyl-sn-glycero-1-phosphate cytidyltransferase activity	molecular_function	8	1	10422	1	38400	0.271406
GO:0044297	cell body	cellular_component	4	1	10422	1	38400	0.271406
GO:0044540	L-cystine L-cysteine-lyase (deaminating	molecular_function	6	1	10422	1	38400	0.271406
GO:0042907	xanthine transmembrane transporter activity	molecular_function	7	1	10422	1	38400	0.271406
GO:0033263	CORVET complex	cellular_component	8	1	10422	1	38400	0.271406
GO:0008734	L-aspartate oxidase activity	molecular_function	8	1	10422	1	38400	0.271406
GO:0071248	cellular response to metal ion	biological_process	7	1	10422	1	38400	0.271406
GO:0000940	condensed chromosome outer kinetochore	cellular_component	4	1	10422	1	38400	0.271406
GO:0035303	regulation of dephosphorylation	biological_process	9	1	10422	1	38400	0.271406
GO:0006780	uroporphyrinogen III biosynthetic process	biological_process	9	1	10422	1	38400	0.271406
GO:0032783	ELL-EAF complex	cellular_component	5	1	10422	1	38400	0.271406
GO:0080104	5-methylthiopropyl glucosinolate S-oxygenase activity	molecular_function	6	1	10422	1	38400	0.271406
GO:0019211	phosphatase activator activity	molecular_function	6	1	10422	1	38400	0.271406
GO:0051070	galactomannan biosynthetic process	biological_process	8	1	10422	1	38400	0.271406
GO:0044824	retroviral 3' processing activity	molecular_function	9	1	10422	1	38400	0.271406
GO:0010941	regulation of cell death	biological_process	6	1	10422	1	38400	0.271406
GO:0015742	alpha-ketoglutarate transport	biological_process	11	1	10422	1	38400	0.271406
GO:0009674	potassium:sodium symporter activity	molecular_function	10	1	10422	1	38400	0.271406
GO:0046422	violaxanthin de-epoxidase activity	molecular_function	5	1	10422	1	38400	0.271406
GO:0010569	regulation of double-strand break repair via homologous recombination	biological_process	10	1	10422	1	38400	0.271406
GO:0051748	UTP-monosaccharide-1-phosphate uridylyltransferase activity	molecular_function	8	1	10422	1	38400	0.271406
GO:0043619	regulation of transcription from RNA polymerase II promoter in response to oxidative stress	biological_process	11	1	10422	1	38400	0.271406
GO:0046428	1,4-dihydroxy-2-naphthoate octaprenyltransferase activity	molecular_function	8	1	10422	1	38400	0.271406
GO:0006560	proline metabolic process	biological_process	11	1	10422	1	38400	0.271406
GO:0010292	GTP:GDP antiporter activity	molecular_function	9	1	10422	1	38400	0.271406
GO:0097164	ammonium ion metabolic process	biological_process	5	1	10422	1	38400	0.271406
GO:0007565	female pregnancy	biological_process	5	1	10422	1	38400	0.271406
GO:0098687	chromosomal region	cellular_component	6	1	10422	1	38400	0.271406
GO:0040023	establishment of nucleus localization	NA	NA	1	10422	1	38400	0.271406
GO:0000186	activation of MAPKK activity	biological_process	13	1	10422	1	38400	0.271406
GO:0051749	indole acetic acid carboxyl methyltransferase activity	molecular_function	7	1	10422	1	38400	0.271406
GO:0045951	positive regulation of mitotic recombination	biological_process	11	1	10422	1	38400	0.271406
GO:0052594	aminoacetone:oxygen oxidoreductase(deaminating) activity	molecular_function	7	1	10422	1	38400	0.271406
GO:0045552	dihydrokaempferol 4-reductase activity	molecular_function	7	1	10422	1	38400	0.271406
GO:0030877	beta-catenin destruction complex	cellular_component	4	1	10422	1	38400	0.271406
GO:0006005	L-fucose biosynthetic process	biological_process	10	1	10422	1	38400	0.271406
GO:0042144	vacuole fusion, non-autophagic	biological_process	8	1	10422	1	38400	0.271406
GO:0045176	apical protein localization	biological_process	6	1	10422	1	38400	0.271406
GO:0008192	RNA guanylyltransferase activity	molecular_function	8	1	10422	1	38400	0.271406
GO:0051084	'de novo' posttranslational protein folding	biological_process	6	1	10422	1	38400	0.271406
GO:0070971	endoplasmic reticulum exit site	cellular_component	7	1	10422	1	38400	0.271406
GO:0042773	ATP synthesis coupled electron transport	biological_process	8	1	10422	1	38400	0.271406
GO:0043916	DNA-7-methylguanine glycosylase activity	molecular_function	9	1	10422	1	38400	0.271406
GO:0003842	1-pyrroline-5-carboxylate dehydrogenase activity	molecular_function	7	1	10422	1	38400	0.271406
GO:0007507	heart development	biological_process	6	1	10422	1	38400	0.271406
GO:0090322	regulation of superoxide metabolic process	biological_process	8	1	10422	1	38400	0.271406
GO:0010368	chloroplast isoamylase complex	cellular_component	6	1	10422	1	38400	0.271406
GO:0055007	cardiac muscle cell differentiation	biological_process	7	1	10422	1	38400	0.271406
GO:0016255	attachment of GPI anchor to protein	biological_process	9	1	10422	1	38400	0.271406
GO:0004181	metallocarboxypeptidase activity	molecular_function	9	1	10422	1	38400	0.271406
GO:0004835	tubulin-tyrosine ligase activity	molecular_function	7	1	10422	1	38400	0.271406
GO:0009978	allene oxide synthase activity	molecular_function	7	1	10422	1	38400	0.271406
GO:0008756	o-succinylbenzoate-CoA ligase activity	molecular_function	7	1	10422	1	38400	0.271406
GO:1902006	negative regulation of proline biosynthetic process	biological_process	12	1	10422	1	38400	0.271406
GO:0047350	glucuronate-1-phosphate uridylyltransferase activity	molecular_function	8	1	10422	1	38400	0.271406
GO:0010234	anther wall tapetum cell fate specification	biological_process	6	1	10422	1	38400	0.271406
GO:0015932	nucleobase-containing compound transmembrane transporter activity	molecular_function	5	1	10422	1	38400	0.271406
GO:0046486	glycerolipid metabolic process	biological_process	7	1	10422	1	38400	0.271406
GO:0010266	response to vitamin B1	biological_process	7	1	10422	1	38400	0.271406
GO:0014075	response to amine	biological_process	7	1	10422	1	38400	0.271406
GO:0000333	telomerase catalytic core complex	cellular_component	7	1	10422	1	38400	0.271406
GO:0004852	uroporphyrinogen-III synthase activity	molecular_function	7	1	10422	1	38400	0.271406
GO:0080058	protein deglutathionylation	biological_process	9	1	10422	1	38400	0.271406
GO:0009885	transmembrane histidine kinase cytokinin receptor activity	molecular_function	10	1	10422	1	38400	0.271406
GO:0009799	specification of symmetry	biological_process	5	1	10422	1	38400	0.271406
GO:0010314	phosphatidylinositol-5-phosphate binding	molecular_function	8	1	10422	1	38400	0.271406
GO:0006505	GPI anchor metabolic process	biological_process	9	1	10422	1	38400	0.271406
GO:0000354	cis assembly of pre-catalytic spliceosome	biological_process	9	1	10422	1	38400	0.271406
GO:0019912	cyclin-dependent protein kinase activating kinase activity	molecular_function	8	1	10422	1	38400	0.271406
GO:0004058	aromatic-L-amino-acid decarboxylase activity	molecular_function	7	1	10422	1	38400	0.271406
GO:0002752	cell surface pattern recognition receptor signaling pathway	biological_process	8	1	10422	1	38400	0.271406
GO:0015843	methylammonium transport	biological_process	9	1	10422	1	38400	0.271406
GO:0036033	mediator complex binding	molecular_function	5	1	10422	1	38400	0.271406
GO:0015139	alpha-ketoglutarate transmembrane transporter activity	molecular_function	8	1	10422	1	38400	0.271406
GO:0048870	cell motility	biological_process	5	1	10422	1	38400	0.271406
GO:1901695	tyramine biosynthetic process	biological_process	8	1	10422	1	38400	0.271406
GO:0009259	ribonucleotide metabolic process	biological_process	9	1	10422	1	38400	0.271406
GO:1990074	polyuridylation-dependent mRNA catabolic process	biological_process	11	1	10422	1	38400	0.271406
GO:0050891	multicellular organismal water homeostasis	biological_process	8	1	10422	1	38400	0.271406
GO:1900000	regulation of anthocyanin catabolic process	biological_process	7	1	10422	1	38400	0.271406
GO:0071712	ER-associated misfolded protein catabolic process	biological_process	10	1	10422	1	38400	0.271406
GO:0019685	photosynthesis, dark reaction	biological_process	7	1	10422	1	38400	0.271406
GO:0043488	regulation of mRNA stability	biological_process	10	1	10422	1	38400	0.271406
GO:0046790	virion binding	molecular_function	4	1	10422	1	38400	0.271406
GO:0052642	lysophosphatidic acid phosphatase activity	molecular_function	8	1	10422	1	38400	0.271406
GO:0047513	1,2-alpha-L-fucosidase activity	molecular_function	9	1	10422	1	38400	0.271406
GO:0000818	nuclear MIS12/MIND complex	cellular_component	5	1	10422	1	38400	0.271406
GO:0052596	phenethylamine:oxygen oxidoreductase (deaminating) activity	molecular_function	7	1	10422	1	38400	0.271406
GO:1903401	L-lysine transmembrane transport	biological_process	8	1	10422	1	38400	0.271406
GO:0022865	transmembrane electron transfer carrier	molecular_function	NA	1	10422	1	38400	0.271406
GO:0033494	ferulate metabolic process	biological_process	6	1	10422	1	38400	0.271406
GO:0004528	phosphodiesterase I activity	molecular_function	8	1	10422	1	38400	0.271406
GO:0033550	MAP kinase tyrosine phosphatase activity	molecular_function	10	1	10422	1	38400	0.271406
GO:0010113	negative regulation of systemic acquired resistance	biological_process	9	1	10422	1	38400	0.271406
GO:0019427	acetyl-CoA biosynthetic process from acetate	biological_process	8	1	10422	1	38400	0.271406
GO:0042821	pyridoxal biosynthetic process	biological_process	7	1	10422	1	38400	0.271406
GO:0004517	nitric-oxide synthase activity	molecular_function	7	1	10422	1	38400	0.271406
GO:0019458	methionine catabolic process via 2-oxobutanoate	biological_process	12	1	10422	1	38400	0.271406
GO:0000731	DNA synthesis involved in DNA repair	biological_process	9	1	10422	1	38400	0.271406
GO:0046680	response to DDT	biological_process	7	1	10422	1	38400	0.271406
GO:0016594	glycine binding	molecular_function	5	1	10422	1	38400	0.271406
GO:0080106	7-methylthiopropyl glucosinolate S-oxygenase activity	molecular_function	6	1	10422	1	38400	0.271406
GO:0031573	intra-S DNA damage checkpoint	biological_process	9	1	10422	1	38400	0.271406
GO:0043814	phospholactate guanylyltransferase activity	molecular_function	8	1	10422	1	38400	0.271406
GO:0009328	phenylalanine-tRNA ligase complex	cellular_component	6	1	10422	1	38400	0.271406
GO:0042362	fat-soluble vitamin biosynthetic process	biological_process	7	1	10422	1	38400	0.271406
GO:0048227	plasma membrane to endosome transport	biological_process	7	1	10422	1	38400	0.271406
GO:0001956	positive regulation of neurotransmitter secretion	biological_process	7	1	10422	1	38400	0.271406
GO:0000374	Group III intron splicing	biological_process	13	1	10422	1	38400	0.271406
GO:0030327	prenylated protein catabolic process	biological_process	10	1	10422	1	38400	0.271406
GO:0016040	glutamate synthase (NADH) activity	molecular_function	8	1	10422	1	38400	0.271406
GO:0047987	hydroperoxide dehydratase activity	molecular_function	7	1	10422	1	38400	0.271406
GO:0033133	positive regulation of glucokinase activity	biological_process	11	1	10422	1	38400	0.271406
GO:0033106	cis-Golgi network membrane	cellular_component	7	1	10422	1	38400	0.271406
GO:0030096	plasma membrane-derived thylakoid photosystem II	cellular_component	8	1	10422	1	38400	0.271406
GO:0046322	negative regulation of fatty acid oxidation	biological_process	10	1	10422	1	38400	0.271406
GO:0034644	cellular response to UV	biological_process	8	1	10422	1	38400	0.271406
GO:0016624	oxidoreductase activity, acting on the aldehyde or oxo group of donors, disulfide as acceptor	molecular_function	6	1	10422	1	38400	0.271406
GO:0065004	protein-DNA complex assembly	biological_process	8	1	10422	1	38400	0.271406
GO:0042820	vitamin B6 catabolic process	biological_process	8	1	10422	1	38400	0.271406
GO:1990206	jasmonyl-Ile conjugate hydrolase activity	molecular_function	6	1	10422	1	38400	0.271406
GO:0010176	homogentisate phytyltransferase activity	molecular_function	8	1	10422	1	38400	0.271406
GO:0047251	thiohydroximate beta-D-glucosyltransferase activity	molecular_function	8	1	10422	1	38400	0.271406
GO:0042765	GPI-anchor transamidase complex	cellular_component	7	1	10422	1	38400	0.271406
GO:0003858	3-hydroxybutyrate dehydrogenase activity	molecular_function	7	1	10422	1	38400	0.271406
GO:2001080	chitosan binding	molecular_function	7	1	10422	1	38400	0.271406
GO:0071528	tRNA re-export from nucleus	biological_process	12	1	10422	1	38400	0.271406
GO:0090228	positive regulation of red or far-red light signaling pathway	biological_process	9	1	10422	1	38400	0.271406
GO:0009899	ent-kaurene synthase activity	molecular_function	8	1	10422	1	38400	0.271406
GO:0070206	protein trimerization	biological_process	8	1	10422	1	38400	0.271406
GO:0008935	1,4-dihydroxy-2-naphthoyl-CoA synthase activity	molecular_function	7	1	10422	1	38400	0.271406
GO:0032956	regulation of actin cytoskeleton organization	biological_process	7	1	10422	1	38400	0.271406
GO:0019593	mannitol biosynthetic process	biological_process	10	1	10422	1	38400	0.271406
GO:0050000	chromosome localization	biological_process	6	1	10422	1	38400	0.271406
GO:0004053	arginase activity	molecular_function	7	1	10422	1	38400	0.271406
GO:0042579	microbody	cellular_component	6	1	10422	1	38400	0.271406
GO:0010392	galactoglucomannan metabolic process	biological_process	8	1	10422	1	38400	0.271406
GO:0070555	response to interleukin-1	biological_process	7	1	10422	1	38400	0.271406
GO:0046974	histone methyltransferase activity (H3-K9 specific	molecular_function	10	1	10422	1	38400	0.271406
GO:0003948	N4-(beta-N-acetylglucosaminyl)-L-asparaginase activity	molecular_function	7	1	10422	1	38400	0.271406
GO:0033677	DNA/RNA helicase activity	molecular_function	10	1	10422	1	38400	0.271406
GO:0042352	GDP-L-fucose salvage	biological_process	11	1	10422	1	38400	0.271406
GO:0044318	L-aspartate:fumarate oxidoreductase activity	molecular_function	6	1	10422	1	38400	0.271406
GO:0005456	CMP-N-acetylneuraminate transmembrane transporter activity	molecular_function	8	1	10422	1	38400	0.271406
GO:0032570	response to progesterone	biological_process	6	1	10422	1	38400	0.271406
GO:0034007	S-linalool synthase activity	molecular_function	7	1	10422	1	38400	0.271406
GO:0098572	stromal side of plastid thylakoid membrane	cellular_component	7	1	10422	1	38400	0.271406
GO:0010491	UTP:arabinose-1-phosphate uridylyltransferase activity	molecular_function	9	1	10422	1	38400	0.271406
GO:0004425	indole-3-glycerol-phosphate synthase activity	molecular_function	7	1	10422	1	38400	0.271406
GO:0071242	cellular response to ammonium ion	biological_process	7	1	10422	1	38400	0.271406
GO:0070034	telomerase RNA binding	molecular_function	7	1	10422	1	38400	0.271406
GO:0030328	prenylcysteine catabolic process	biological_process	11	1	10422	1	38400	0.271406
GO:0033728	divinyl chlorophyllide a 8-vinyl-reductase activity	molecular_function	7	1	10422	1	38400	0.271406
GO:0030155	regulation of cell adhesion	biological_process	5	1	10422	1	38400	0.271406
GO:0006595	polyamine metabolic process	biological_process	9	1	10422	1	38400	0.271406
GO:0051743	red chlorophyll catabolite reductase activity	molecular_function	7	1	10422	1	38400	0.271406
GO:0031492	nucleosomal DNA binding	molecular_function	8	1	10422	1	38400	0.271406
GO:0050236	pyridoxine:NADP 4-dehydrogenase activity	molecular_function	8	1	10422	1	38400	0.271406
GO:0016631	enoyl-[acyl-carrier-protein] reductase activity	molecular_function	7	1	10422	1	38400	0.271406
GO:0050515	4-(cytidine 5'-diphospho)-2-C-methyl-D-erythritol kinase activity	molecular_function	7	1	10422	1	38400	0.271406
GO:0008418	protein-N-terminal asparagine amidohydrolase activity	molecular_function	7	1	10422	1	38400	0.271406
GO:0050776	regulation of immune response	biological_process	6	1	10422	1	38400	0.271406
GO:0019955	cytokine binding	molecular_function	5	1	10422	1	38400	0.271406
GO:0010517	regulation of phospholipase activity	biological_process	8	1	10422	1	38400	0.271406
GO:0050308	sugar-phosphatase activity	molecular_function	9	1	10422	1	38400	0.271406
GO:0046838	phosphorylated carbohydrate dephosphorylation	biological_process	8	1	10422	1	38400	0.271406
GO:0070205	2-succinyl-6-hydroxy-2,4-cyclohexadiene-1-carboxylate synthase activity	molecular_function	6	1	10422	1	38400	0.271406
GO:0006670	sphingosine metabolic process	biological_process	8	1	10422	1	38400	0.271406
GO:0046029	mannitol dehydrogenase activity	molecular_function	7	1	10422	1	38400	0.271406
GO:0046081	dUTP catabolic process	biological_process	12	1	10422	1	38400	0.271406
GO:0009575	chromoplast stroma	cellular_component	8	1	10422	1	38400	0.271406
GO:0009394	2'-deoxyribonucleotide metabolic process	biological_process	10	1	10422	1	38400	0.271406
GO:0047681	aryl-alcohol dehydrogenase (NADP+) activity	molecular_function	7	1	10422	1	38400	0.271406
GO:0051744	3,8-divinyl protochlorophyllide a 8-vinyl reductase activity	molecular_function	5	1	10422	1	38400	0.271406
GO:0007141	male meiosis I	biological_process	8	1	10422	1	38400	0.271406
GO:0005641	nuclear envelope lumen	cellular_component	6	1	10422	1	38400	0.271406
GO:0006573	valine metabolic process	biological_process	10	1	10422	1	38400	0.271406
[truncated: 2,665 more rows]

## Sheet: Sheet2
List of GO terms for DElncRNAs
GO_ID	GO_Term	GO_function	GO_class	S gene number	TS gene number	B gene number	TB gene number	pvalue
GO:0017137	Rab GTPase binding	molecular_function	9	5	2386	6	13614	0.000844565
GO:0031338	regulation of vesicle fusion	biological_process	8	4	2386	4	13614	0.000941537
GO:0000289	nuclear-transcribed mRNA poly(A) tail shortening	biological_process	12	3	2386	3	13614	0.00537779
GO:1901002	positive regulation of response to salt stress	biological_process	7	5	2386	9	13614	0.0111102
GO:0009630	gravitropism	biological_process	6	12	2386	35	13614	0.0128283
GO:0008234	cysteine-type peptidase activity	molecular_function	7	20	2386	71	13614	0.0175335
GO:0009573	chloroplast ribulose bisphosphate carboxylase complex	cellular_component	8	3	2386	4	13614	0.0186865
GO:0016984	ribulose-bisphosphate carboxylase activity	molecular_function	7	3	2386	4	13614	0.0186865
GO:0031930	mitochondria-nucleus signaling pathway	biological_process	5	3	2386	4	13614	0.0186865
GO:0004866	endopeptidase inhibitor activity	molecular_function	7	7	2386	17	13614	0.0191062
GO:0009831	plant-type cell wall modification involved in multidimensional cell growth	biological_process	9	8	2386	21	13614	0.0207057
GO:0007568	aging	biological_process	4	12	2386	38	13614	0.0250714
GO:0009789	positive regulation of abscisic acid-activated signaling pathway	biological_process	9	9	2386	26	13614	0.0277092
GO:0046923	ER retention sequence binding	molecular_function	7	5	2386	11	13614	0.029958
GO:0006621	protein retention in ER lumen	biological_process	9	5	2386	11	13614	0.029958
GO:0046409	p-coumarate 3-hydroxylase activity	molecular_function	6	2	2386	2	13614	0.0307057
GO:0030014	CCR4-NOT complex	cellular_component	4	2	2386	2	13614	0.0307057
GO:0032934	sterol binding	molecular_function	6	2	2386	2	13614	0.0307057
GO:0045300	acyl-[acyl-carrier-protein] desaturase activity	molecular_function	7	2	2386	2	13614	0.0307057
GO:0050403	trans-zeatin O-beta-D-glucosyltransferase activity	molecular_function	8	2	2386	2	13614	0.0307057
GO:0050502	cis-zeatin O-beta-D-glucosyltransferase activity	molecular_function	8	2	2386	2	13614	0.0307057
GO:0008810	cellulase activity	molecular_function	7	7	2386	19	13614	0.0359545
GO:0005905	clathrin-coated pit	cellular_component	4	7	2386	19	13614	0.0359545
GO:0010027	thylakoid membrane organization	biological_process	7	8	2386	23	13614	0.0360721
GO:0042176	regulation of protein catabolic process	biological_process	7	4	2386	8	13614	0.0362921
GO:0000175	3'-5'-exoribonuclease activity	molecular_function	9	4	2386	8	13614	0.0362921
GO:0012505	endomembrane system	cellular_component	4	14	2386	49	13614	0.0379794
GO:0052852	very-long-chain-(S)-2-hydroxy-acid oxidase activity	molecular_function	8	3	2386	5	13614	0.0406435
GO:0019305	dTDP-rhamnose biosynthetic process	biological_process	10	3	2386	5	13614	0.0406435
GO:0052853	long-chain-(S)-2-hydroxy-long-chain-acid oxidase activity	molecular_function	8	3	2386	5	13614	0.0406435
GO:0052854	medium-chain-(S)-2-hydroxy-acid oxidase activity	molecular_function	8	3	2386	5	13614	0.0406435
GO:0006661	phosphatidylinositol biosynthetic process	biological_process	10	3	2386	5	13614	0.0406435
GO:0006633	fatty acid biosynthetic process	biological_process	10	18	2386	68	13614	0.042205
GO:0051555	flavonol biosynthetic process	biological_process	8	5	2386	12	13614	0.0441038
GO:0009960	endosperm development	biological_process	5	6	2386	16	13614	0.0469415
GO:0015977	carbon fixation	biological_process	5	4	2386	9	13614	0.0564377
GO:0019953	sexual reproduction	biological_process	4	4	2386	9	13614	0.0564377
GO:0032041	NAD-dependent histone deacetylase activity (H3-K14 specific	molecular_function	9	4	2386	9	13614	0.0564377
GO:0070588	calcium ion transmembrane transport	biological_process	11	8	2386	25	13614	0.0576722
GO:0015197	peptide transporter activity	NA	NA	3	2386	6	13614	0.0708305
GO:0031349	positive regulation of defense response	biological_process	8	3	2386	6	13614	0.0708305
GO:0008891	glycolate oxidase activity	molecular_function	8	3	2386	6	13614	0.0708305
GO:0019781	NEDD8 activating enzyme activity	molecular_function	7	3	2386	6	13614	0.0708305
GO:0010099	regulation of photomorphogenesis	biological_process	8	3	2386	6	13614	0.0708305
GO:0008641	small protein activating enzyme activity	molecular_function	6	3	2386	6	13614	0.0708305
GO:0015334	high-affinity oligopeptide transporter activity	molecular_function	8	3	2386	6	13614	0.0708305
GO:0010181	FMN binding	molecular_function	7	10	2386	35	13614	0.0728916
GO:0016032	viral process	biological_process	6	13	2386	49	13614	0.0754365
GO:0009853	photorespiration	biological_process	6	11	2386	40	13614	0.0783533
GO:0036180	filamentous growth of a population of unicellular organisms in response to biotic stimulus	biological_process	5	2	2386	3	13614	0.0813616
GO:0018345	protein palmitoylation	biological_process	10	2	2386	3	13614	0.0813616
GO:1902479	positive regulation of defense response to bacterium, incompatible interaction	biological_process	9	2	2386	3	13614	0.0813616
GO:0016881	acid-amino acid ligase activity	molecular_function	6	2	2386	3	13614	0.0813616
GO:0004824	lysine-tRNA ligase activity	molecular_function	7	2	2386	3	13614	0.0813616
GO:0071216	cellular response to biotic stimulus	biological_process	5	2	2386	3	13614	0.0813616
GO:0008444	CDP-diacylglycerol-glycerol-3-phosphate 3-phosphatidyltransferase activity	molecular_function	8	2	2386	3	13614	0.0813616
GO:0036170	filamentous growth of a population of unicellular organisms in response to starvation	biological_process	6	2	2386	3	13614	0.0813616
GO:2000232	regulation of rRNA processing	biological_process	8	2	2386	3	13614	0.0813616
GO:0006409	tRNA export from nucleus	biological_process	11	2	2386	3	13614	0.0813616
GO:0004633	phosphopantothenoylcysteine decarboxylase activity	molecular_function	7	2	2386	3	13614	0.0813616
GO:0004474	malate synthase activity	molecular_function	7	2	2386	3	13614	0.0813616
GO:0006430	lysyl-tRNA aminoacylation	biological_process	13	2	2386	3	13614	0.0813616
GO:0017169	CDP-alcohol phosphatidyltransferase activity	molecular_function	7	2	2386	3	13614	0.0813616
GO:0003916	DNA topoisomerase activity	molecular_function	5	2	2386	3	13614	0.0813616
GO:0046914	transition metal ion binding	molecular_function	7	4	2386	10	13614	0.0813653
GO:0009688	abscisic acid biosynthetic process	biological_process	11	4	2386	10	13614	0.0813653
GO:0005779	integral component of peroxisomal membrane	cellular_component	7	4	2386	10	13614	0.0813653
GO:0046916	cellular transition metal ion homeostasis	biological_process	11	4	2386	10	13614	0.0813653
GO:0044030	regulation of DNA methylation	biological_process	9	4	2386	10	13614	0.0813653
GO:0006949	syncytium formation	biological_process	4	4	2386	10	13614	0.0813653
GO:0052689	carboxylic ester hydrolase activity	molecular_function	6	25	2386	108	13614	0.0817714
GO:0034440	lipid oxidation	biological_process	8	5	2386	14	13614	0.082466
GO:0033612	receptor serine/threonine kinase binding	molecular_function	6	7	2386	23	13614	0.0930766
GO:0009861	jasmonic acid and ethylene-dependent systemic resistance	biological_process	6	6	2386	19	13614	0.100137
GO:0042538	hyperosmotic salinity response	biological_process	7	16	2386	66	13614	0.103923
GO:0010540	basipetal auxin transport	biological_process	9	5	2386	15	13614	0.106555
GO:0010029	regulation of seed germination	biological_process	9	5	2386	15	13614	0.106555
GO:0050665	hydrogen peroxide biosynthetic process	biological_process	8	3	2386	7	13614	0.108182
GO:0010031	circumnutation	biological_process	5	3	2386	7	13614	0.108182
GO:0009805	coumarin biosynthetic process	biological_process	8	3	2386	7	13614	0.108182
GO:0009061	anaerobic respiration	biological_process	8	3	2386	7	13614	0.108182
GO:0015833	peptide transport	biological_process	8	3	2386	7	13614	0.108182
GO:0008429	phosphatidylethanolamine binding	molecular_function	6	3	2386	7	13614	0.108182
GO:0008420	CTD phosphatase activity	molecular_function	10	3	2386	7	13614	0.108182
GO:0032266	phosphatidylinositol-3-phosphate binding	molecular_function	8	3	2386	7	13614	0.108182
GO:0009850	auxin metabolic process	biological_process	5	3	2386	7	13614	0.108182
GO:2000904	regulation of starch metabolic process	biological_process	9	3	2386	7	13614	0.108182
GO:0031090	organelle membrane	cellular_component	4	3	2386	7	13614	0.108182
GO:0009115	xanthine catabolic process	biological_process	11	3	2386	7	13614	0.108182
GO:0010106	cellular response to iron ion starvation	biological_process	9	3	2386	7	13614	0.108182
GO:1900111	positive regulation of histone H3-K9 dimethylation	biological_process	13	3	2386	7	13614	0.108182
GO:0004854	xanthine dehydrogenase activity	molecular_function	7	3	2386	7	13614	0.108182
GO:0018342	protein prenylation	biological_process	9	3	2386	7	13614	0.108182
GO:0048574	long-day photoperiodism, flowering	biological_process	9	3	2386	7	13614	0.108182
GO:0006415	translational termination	biological_process	8	3	2386	7	13614	0.108182
GO:0004028	3-chloroallyl aldehyde dehydrogenase activity	molecular_function	7	4	2386	11	13614	0.110741
GO:0016442	RISC complex	cellular_component	6	4	2386	11	13614	0.110741
GO:0009645	response to low light intensity stimulus	biological_process	8	4	2386	11	13614	0.110741
GO:0042128	nitrate assimilation	biological_process	8	12	2386	48	13614	0.122286
GO:0000271	polysaccharide biosynthetic process	biological_process	7	6	2386	20	13614	0.122828
GO:0009965	leaf morphogenesis	biological_process	6	14	2386	58	13614	0.125958
GO:0009828	plant-type cell wall loosening	biological_process	9	9	2386	34	13614	0.127468
GO:0042973	glucan endo-1,3-beta-D-glucosidase activity	molecular_function	9	5	2386	16	13614	0.133652
GO:0004714	transmembrane receptor protein tyrosine kinase activity	molecular_function	9	5	2386	16	13614	0.133652
GO:0007031	peroxisome organization	biological_process	6	5	2386	16	13614	0.133652
GO:0009561	megagametogenesis	biological_process	4	5	2386	16	13614	0.133652
GO:0004197	cysteine-type endopeptidase activity	molecular_function	8	7	2386	25	13614	0.133739
GO:0030744	luteolin O-methyltransferase activity	molecular_function	8	2	2386	4	13614	0.144037
GO:0004652	polynucleotide adenylyltransferase activity	molecular_function	8	2	2386	4	13614	0.144037
GO:0070001	aspartic-type peptidase activity	molecular_function	7	2	2386	4	13614	0.144037
GO:0008615	pyridoxine biosynthetic process	biological_process	7	2	2386	4	13614	0.144037
GO:0005046	KDEL sequence binding	molecular_function	8	2	2386	4	13614	0.144037
GO:0090153	regulation of sphingolipid biosynthetic process	biological_process	8	2	2386	4	13614	0.144037
GO:0007009	plasma membrane organization	biological_process	6	2	2386	4	13614	0.144037
GO:0006497	protein lipidation	biological_process	9	2	2386	4	13614	0.144037
GO:0033799	myricetin 3'-O-methyltransferase activity	molecular_function	8	2	2386	4	13614	0.144037
GO:0046345	abscisic acid catabolic process	biological_process	11	2	2386	4	13614	0.144037
GO:0010170	glucose-1-phosphate adenylyltransferase complex	cellular_component	5	2	2386	4	13614	0.144037
GO:0070569	uridylyltransferase activity	molecular_function	7	2	2386	4	13614	0.144037
GO:0051938	L-glutamate import	biological_process	11	2	2386	4	13614	0.144037
GO:0004322	ferroxidase activity	molecular_function	7	2	2386	4	13614	0.144037
GO:0010226	response to lithium ion	biological_process	7	2	2386	4	13614	0.144037
GO:0015181	arginine transmembrane transporter activity	molecular_function	7	2	2386	4	13614	0.144037
GO:2000033	regulation of seed dormancy process	biological_process	10	2	2386	4	13614	0.144037
GO:0051777	ent-kaurenoate oxidase activity	molecular_function	7	2	2386	4	13614	0.144037
GO:0030414	peptidase inhibitor activity	molecular_function	6	2	2386	4	13614	0.144037
GO:0008022	protein C-terminus binding	molecular_function	5	2	2386	4	13614	0.144037
GO:0019992	diacylglycerol binding	molecular_function	5	2	2386	4	13614	0.144037
GO:0004031	aldehyde oxidase activity	molecular_function	7	2	2386	4	13614	0.144037
GO:0050302	indole-3-acetaldehyde oxidase activity	molecular_function	9	2	2386	4	13614	0.144037
GO:0008199	ferric iron binding	molecular_function	9	2	2386	4	13614	0.144037
GO:0060862	negative regulation of floral organ abscission	biological_process	10	2	2386	4	13614	0.144037
GO:0015204	urea transmembrane transporter activity	molecular_function	6	2	2386	4	13614	0.144037
GO:0004659	prenyltransferase activity	molecular_function	6	2	2386	4	13614	0.144037
GO:0009815	1-aminocyclopropane-1-carboxylate oxidase activity	molecular_function	7	2	2386	4	13614	0.144037
GO:0061387	regulation of extent of cell growth	biological_process	7	2	2386	4	13614	0.144037
GO:0005815	microtubule organizing center	cellular_component	6	2	2386	4	13614	0.144037
GO:0000808	origin recognition complex	cellular_component	4	2	2386	4	13614	0.144037
GO:0015189	L-lysine transmembrane transporter activity	molecular_function	7	2	2386	4	13614	0.144037
GO:0034484	raffinose catabolic process	biological_process	8	2	2386	4	13614	0.144037
GO:0010375	stomatal complex patterning	biological_process	6	2	2386	4	13614	0.144037
GO:0009330	DNA topoisomerase complex (ATP-hydrolyzing	cellular_component	4	2	2386	4	13614	0.144037
GO:0005731	nucleolus organizer region	cellular_component	8	2	2386	4	13614	0.144037
GO:0006987	activation of signaling protein activity involved in unfolded protein response	biological_process	NA	2	2386	4	13614	0.144037
GO:0030755	quercetin 3-O-methyltransferase activity	molecular_function	8	2	2386	4	13614	0.144037
GO:0003977	UDP-N-acetylglucosamine diphosphorylase activity	molecular_function	8	2	2386	4	13614	0.144037
GO:0042023	DNA endoreduplication	biological_process	11	4	2386	12	13614	0.144059
GO:0016165	linoleate 13S-lipoxygenase activity	molecular_function	7	4	2386	12	13614	0.144059
GO:0048528	post-embryonic root development	biological_process	7	4	2386	12	13614	0.144059
GO:0032040	small-subunit processome	cellular_component	6	4	2386	12	13614	0.144059
GO:0046620	regulation of organ growth	biological_process	7	4	2386	12	13614	0.144059
GO:0015174	basic amino acid transmembrane transporter activity	molecular_function	8	4	2386	12	13614	0.144059
GO:0009625	response to insect	biological_process	7	9	2386	35	13614	0.14636
GO:0004553	hydrolase activity, hydrolyzing O-glycosyl compounds	molecular_function	6	28	2386	131	13614	0.147488
GO:0010208	pollen wall assembly	biological_process	7	3	2386	8	13614	0.151315
GO:0002230	positive regulation of defense response to virus by host	biological_process	9	3	2386	8	13614	0.151315
GO:0004834	tryptophan synthase activity	molecular_function	7	3	2386	8	13614	0.151315
GO:0007126	meiotic nuclear division	NA	NA	3	2386	8	13614	0.151315
GO:0030015	CCR4-NOT core complex	cellular_component	4	3	2386	8	13614	0.151315
GO:0031408	oxylipin biosynthetic process	biological_process	11	7	2386	26	13614	0.156858
GO:0010252	auxin homeostasis	biological_process	7	7	2386	26	13614	0.156858
GO:0007169	transmembrane receptor protein tyrosine kinase signaling pathway	biological_process	7	20	2386	91	13614	0.162389
GO:0015112	nitrate transmembrane transporter activity	molecular_function	8	5	2386	17	13614	0.163455
GO:0005388	calcium-transporting ATPase activity	molecular_function	10	5	2386	17	13614	0.163455
GO:0008541	proteasome regulatory particle, lid subcomplex	cellular_component	4	5	2386	17	13614	0.163455
GO:0016298	lipase activity	molecular_function	6	9	2386	36	13614	0.166563
GO:0012501	programmed cell death	biological_process	5	6	2386	22	13614	0.174807
GO:0045271	respiratory chain complex I	cellular_component	6	6	2386	22	13614	0.174807
GO:0016597	amino acid binding	molecular_function	7	6	2386	22	13614	0.174807
GO:0051503	adenine nucleotide transport	biological_process	10	1	2386	1	13614	0.175261
GO:0009559	embryo sac central cell differentiation	biological_process	6	1	2386	1	13614	0.175261
GO:0004844	uracil DNA N-glycosylase activity	molecular_function	9	1	2386	1	13614	0.175261
GO:0055081	anion homeostasis	biological_process	8	1	2386	1	13614	0.175261
GO:0005960	glycine cleavage complex	cellular_component	6	1	2386	1	13614	0.175261
GO:0080184	response to phenylpropanoid	biological_process	7	1	2386	1	13614	0.175261
GO:0046656	folic acid biosynthetic process	biological_process	8	1	2386	1	13614	0.175261
GO:0004359	glutaminase activity	molecular_function	7	1	2386	1	13614	0.175261
GO:0006360	transcription from RNA polymerase I promoter	biological_process	9	1	2386	1	13614	0.175261
GO:0009747	hexokinase-dependent signaling	biological_process	8	1	2386	1	13614	0.175261
GO:0000247	C-8 sterol isomerase activity	molecular_function	7	1	2386	1	13614	0.175261
GO:0071028	nuclear mRNA surveillance	biological_process	12	1	2386	1	13614	0.175261
GO:0016855	racemase and epimerase activity, acting on amino acids and derivatives	molecular_function	6	1	2386	1	13614	0.175261
GO:2000541	positive regulation of protein geranylgeranylation	biological_process	10	1	2386	1	13614	0.175261
GO:0047886	farnesol dehydrogenase activity	molecular_function	7	1	2386	1	13614	0.175261
GO:0051410	detoxification of nitrogen compound	biological_process	4	1	2386	1	13614	0.175261
GO:0031118	rRNA pseudouridine synthesis	biological_process	13	1	2386	1	13614	0.175261
GO:0006723	cuticle hydrocarbon biosynthetic process	biological_process	5	1	2386	1	13614	0.175261
GO:0044403	symbiosis, encompassing mutualism through parasitism	biological_process	5	1	2386	1	13614	0.175261
GO:0042780	tRNA 3'-end processing	biological_process	12	1	2386	1	13614	0.175261
GO:0071836	nectar secretion	biological_process	7	1	2386	1	13614	0.175261
GO:0046486	glycerolipid metabolic process	biological_process	7	1	2386	1	13614	0.175261
GO:0006106	fumarate metabolic process	biological_process	9	1	2386	1	13614	0.175261
GO:0010353	response to trehalose	biological_process	8	1	2386	1	13614	0.175261
GO:0045017	glycerolipid biosynthetic process	biological_process	7	1	2386	1	13614	0.175261
GO:0006354	DNA-templated transcription, elongation	biological_process	8	1	2386	1	13614	0.175261
GO:0006437	tyrosyl-tRNA aminoacylation	biological_process	13	1	2386	1	13614	0.175261
GO:0048455	stamen formation	biological_process	6	1	2386	1	13614	0.175261
GO:0019988	charged-tRNA amino acid modification	biological_process	13	1	2386	1	13614	0.175261
GO:0008930	methylthioadenosine nucleosidase activity	molecular_function	8	1	2386	1	13614	0.175261
GO:1900409	positive regulation of cellular response to oxidative stress	biological_process	7	1	2386	1	13614	0.175261
GO:0008831	dTDP-4-dehydrorhamnose reductase activity	molecular_function	7	1	2386	1	13614	0.175261
GO:0034414	tRNA 3'-trailer cleavage, endonucleolytic	biological_process	11	1	2386	1	13614	0.175261
GO:0003917	DNA topoisomerase type I activity	molecular_function	6	1	2386	1	13614	0.175261
GO:0070966	nuclear-transcribed mRNA catabolic process, no-go decay	biological_process	12	1	2386	1	13614	0.175261
GO:0045239	tricarboxylic acid cycle enzyme complex	cellular_component	4	1	2386	1	13614	0.175261
GO:0010896	regulation of triglyceride catabolic process	biological_process	8	1	2386	1	13614	0.175261
GO:0051214	RNA virus induced gene silencing	biological_process	7	1	2386	1	13614	0.175261
GO:0008614	pyridoxine metabolic process	biological_process	6	1	2386	1	13614	0.175261
GO:0003938	IMP dehydrogenase activity	molecular_function	7	1	2386	1	13614	0.175261
GO:0006177	GMP biosynthetic process	biological_process	12	1	2386	1	13614	0.175261
GO:1902001	fatty acid transmembrane transport	biological_process	9	1	2386	1	13614	0.175261
GO:0000380	alternative mRNA splicing, via spliceosome	biological_process	14	1	2386	1	13614	0.175261
GO:0043399	tRNA A64-2'-O-ribosylphosphate transferase activity	molecular_function	7	1	2386	1	13614	0.175261
GO:0006427	histidyl-tRNA aminoacylation	biological_process	13	1	2386	1	13614	0.175261
GO:0009243	O antigen biosynthetic process	biological_process	9	1	2386	1	13614	0.175261
GO:0016763	transferase activity, transferring pentosyl groups	molecular_function	6	1	2386	1	13614	0.175261
GO:0003975	UDP-N-acetylglucosamine-dolichyl-phosphate N-acetylglucosaminephosphotransferase activity	molecular_function	7	1	2386	1	13614	0.175261
GO:0072684	mitochondrial tRNA 3'-trailer cleavage, endonucleolytic	biological_process	11	1	2386	1	13614	0.175261
GO:0032786	positive regulation of DNA-templated transcription, elongation	biological_process	10	1	2386	1	13614	0.175261
GO:1901349	glucosinolate transport	biological_process	9	1	2386	1	13614	0.175261
GO:0008153	para-aminobenzoic acid biosynthetic process	biological_process	11	1	2386	1	13614	0.175261
GO:0004831	tyrosine-tRNA ligase activity	molecular_function	7	1	2386	1	13614	0.175261
GO:0004445	inositol-polyphosphate 5-phosphatase activity	molecular_function	10	1	2386	1	13614	0.175261
GO:1990481	mRNA pseudouridine synthesis	biological_process	11	1	2386	1	13614	0.175261
GO:0043447	alkane biosynthetic process	biological_process	6	1	2386	1	13614	0.175261
GO:0019427	acetyl-CoA biosynthetic process from acetate	biological_process	8	1	2386	1	13614	0.175261
GO:0042781	3'-tRNA processing endoribonuclease activity	molecular_function	10	1	2386	1	13614	0.175261
GO:0090449	phloem glucosinolate loading	biological_process	9	1	2386	1	13614	0.175261
GO:0008843	endochitinase activity	molecular_function	8	1	2386	1	13614	0.175261
GO:0043601	nuclear replisome	cellular_component	6	1	2386	1	13614	0.175261
GO:0030134	ER to Golgi transport vesicle	cellular_component	8	1	2386	1	13614	0.175261
GO:0044238	primary metabolic process	biological_process	4	1	2386	1	13614	0.175261
GO:0046964	3'-phosphoadenosine 5'-phosphosulfate transmembrane transporter activity	molecular_function	9	1	2386	1	13614	0.175261
GO:0042586	peptide deformylase activity	molecular_function	7	1	2386	1	13614	0.175261
GO:0048655	anther wall tapetum morphogenesis	biological_process	5	1	2386	1	13614	0.175261
GO:0004532	exoribonuclease activity	molecular_function	8	1	2386	1	13614	0.175261
GO:0019500	cyanide catabolic process	biological_process	7	1	2386	1	13614	0.175261
GO:0071025	RNA surveillance	biological_process	10	1	2386	1	13614	0.175261
GO:0052684	L-serine hydro-lyase (adding indole, L-tryptophan-forming) activity	molecular_function	7	1	2386	1	13614	0.175261
GO:0048236	plant-type spore development	biological_process	6	1	2386	1	13614	0.175261
GO:0046322	negative regulation of fatty acid oxidation	biological_process	10	1	2386	1	13614	0.175261
GO:0004821	histidine-tRNA ligase activity	molecular_function	7	1	2386	1	13614	0.175261
GO:0004321	fatty-acyl-CoA synthase activity	molecular_function	8	1	2386	1	13614	0.175261
GO:1990206	jasmonyl-Ile conjugate hydrolase activity	molecular_function	6	1	2386	1	13614	0.175261
GO:0015036	disulfide oxidoreductase activity	molecular_function	6	1	2386	1	13614	0.175261
GO:0031120	snRNA pseudouridine synthesis	biological_process	11	1	2386	1	13614	0.175261
GO:0047750	cholestenol delta-isomerase activity	molecular_function	7	1	2386	1	13614	0.175261
GO:0005838	proteasome regulatory particle	cellular_component	4	1	2386	1	13614	0.175261
GO:0000495	box H/ACA snoRNA 3'-end processing	biological_process	13	1	2386	1	13614	0.175261
GO:0000234	phosphoethanolamine N-methyltransferase activity	molecular_function	8	1	2386	1	13614	0.175261
GO:0042425	choline biosynthetic process	biological_process	8	1	2386	1	13614	0.175261
GO:0016833	oxo-acid-lyase activity	molecular_function	6	1	2386	1	13614	0.175261
GO:0008782	adenosylhomocysteine nucleosidase activity	molecular_function	7	1	2386	1	13614	0.175261
GO:0090448	glucosinolate:proton symporter activity	molecular_function	8	1	2386	1	13614	0.175261
GO:0035885	exochitinase activity	molecular_function	8	1	2386	1	13614	0.175261
GO:0043686	co-translational protein modification	biological_process	9	1	2386	1	13614	0.175261
GO:0009899	ent-kaurene synthase activity	molecular_function	8	1	2386	1	13614	0.175261
GO:0051499	D-aminoacyl-tRNA deacylase activity	molecular_function	8	1	2386	1	13614	0.175261
GO:0080129	proteasome core complex assembly	biological_process	9	1	2386	1	13614	0.175261
GO:0052658	inositol-1,4,5-trisphosphate 5-phosphatase activity	molecular_function	10	1	2386	1	13614	0.175261
GO:0070481	nuclear-transcribed mRNA catabolic process, non-stop decay	biological_process	12	1	2386	1	13614	0.175261
GO:0004333	fumarate hydratase activity	molecular_function	7	1	2386	1	13614	0.175261
GO:0043394	proteoglycan binding	molecular_function	5	1	2386	1	13614	0.175261
GO:0010599	production of lsiRNA involved in RNA interference	biological_process	12	1	2386	1	13614	0.175261
GO:0031429	box H/ACA snoRNP complex	cellular_component	7	1	2386	1	13614	0.175261
GO:0050062	long-chain-fatty-acyl-CoA reductase activity	molecular_function	7	1	2386	1	13614	0.175261
GO:0046820	4-amino-4-deoxychorismate synthase activity	molecular_function	7	1	2386	1	13614	0.175261
GO:0015399	primary active transmembrane transporter activity	molecular_function	6	1	2386	1	13614	0.175261
GO:0019464	glycine decarboxylation via glycine cleavage system	biological_process	13	1	2386	1	13614	0.175261
GO:0019499	cyanide metabolic process	biological_process	6	1	2386	1	13614	0.175261
GO:1903600	glutaminase complex	cellular_component	5	1	2386	1	13614	0.175261
GO:1903086	negative regulation of sinapate ester biosynthetic process	biological_process	9	1	2386	1	13614	0.175261
GO:0015690	aluminum cation transport	biological_process	9	1	2386	1	13614	0.175261
GO:2000488	positive regulation of brassinosteroid biosynthetic process	biological_process	11	1	2386	1	13614	0.175261
GO:0034647	histone demethylase activity (H3-trimethyl-K4 specific	molecular_function	7	1	2386	1	13614	0.175261
GO:0003881	CDP-diacylglycerol-inositol 3-phosphatidyltransferase activity	molecular_function	8	1	2386	1	13614	0.175261
GO:0008802	betaine-aldehyde dehydrogenase activity	molecular_function	8	1	2386	1	13614	0.175261
GO:0051788	response to misfolded protein	biological_process	6	1	2386	1	13614	0.175261
GO:0001932	regulation of protein phosphorylation	biological_process	9	1	2386	1	13614	0.175261
GO:0004853	uroporphyrinogen decarboxylase activity	molecular_function	7	1	2386	1	13614	0.175261
GO:0006353	DNA-templated transcription, termination	biological_process	8	1	2386	1	13614	0.175261
GO:0052659	inositol-1,3,4,5-tetrakisphosphate 5-phosphatase activity	molecular_function	10	1	2386	1	13614	0.175261
GO:0007172	signal complex assembly	biological_process	8	1	2386	1	13614	0.175261
GO:0010074	maintenance of meristem identity	biological_process	5	1	2386	1	13614	0.175261
GO:0006721	terpenoid metabolic process	biological_process	8	1	2386	1	13614	0.175261
GO:0004430	1-phosphatidylinositol 4-kinase activity	molecular_function	8	4	2386	13	13614	0.180704
GO:0030968	endoplasmic reticulum unfolded protein response	biological_process	5	4	2386	13	13614	0.180704
GO:1901657	glycosyl compound metabolic process	biological_process	6	5	2386	18	13614	0.195603
GO:0042939	tripeptide transport	biological_process	10	3	2386	9	13614	0.198754
GO:0042938	dipeptide transport	biological_process	10	3	2386	9	13614	0.198754
GO:0009854	oxidative photosynthetic carbon pathway	biological_process	6	3	2386	9	13614	0.198754
GO:0042936	dipeptide transporter activity	NA	NA	3	2386	9	13614	0.198754
GO:0048268	clathrin coat assembly	biological_process	8	3	2386	9	13614	0.198754
GO:0034051	negative regulation of plant-type hypersensitive response	biological_process	9	3	2386	9	13614	0.198754
GO:0050688	regulation of defense response to virus	biological_process	7	3	2386	9	13614	0.198754
GO:0042937	tripeptide transporter activity	molecular_function	8	3	2386	9	13614	0.198754
GO:0051510	regulation of unidimensional cell growth	biological_process	7	3	2386	9	13614	0.198754
GO:0005545	1-phosphatidylinositol binding	molecular_function	7	3	2386	9	13614	0.198754
GO:0008540	proteasome regulatory particle, base subcomplex	cellular_component	4	3	2386	9	13614	0.198754
GO:0008422	beta-glucosidase activity	molecular_function	8	6	2386	23	13614	0.203654
GO:0008380	RNA splicing	biological_process	10	13	2386	58	13614	0.20566
GO:0005694	chromosome	cellular_component	6	7	2386	28	13614	0.207944
GO:0009735	response to cytokinin	biological_process	6	32	2386	158	13614	0.209034
GO:0006897	endocytosis	biological_process	7	11	2386	48	13614	0.209078
GO:0000151	ubiquitin ligase complex	cellular_component	5	8	2386	33	13614	0.209969
GO:0016746	transferase activity, transferring acyl groups	molecular_function	5	10	2386	43	13614	0.210145
GO:0006265	DNA topological change	biological_process	8	2	2386	5	13614	0.212965
GO:0032497	detection of lipopolysaccharide	biological_process	8	2	2386	5	13614	0.212965
GO:0006850	mitochondrial pyruvate transport	biological_process	13	2	2386	5	13614	0.212965
GO:0009331	glycerol-3-phosphate dehydrogenase complex	cellular_component	6	2	2386	5	13614	0.212965
GO:0048451	petal formation	biological_process	6	2	2386	5	13614	0.212965
GO:0006513	protein monoubiquitination	biological_process	12	2	2386	5	13614	0.212965
GO:0055046	microgametogenesis	biological_process	4	2	2386	5	13614	0.212965
GO:0070483	detection of hypoxia	biological_process	6	2	2386	5	13614	0.212965
GO:0018171	peptidyl-cysteine oxidation	biological_process	10	2	2386	5	13614	0.212965
GO:0016831	carboxy-lyase activity	molecular_function	6	2	2386	5	13614	0.212965
GO:0045962	positive regulation of development, heterochronic	biological_process	7	2	2386	5	13614	0.212965
GO:0004679	AMP-activated protein kinase activity	molecular_function	9	2	2386	5	13614	0.212965
GO:0033946	xyloglucan-specific endo-beta-1,4-glucanase activity	molecular_function	8	2	2386	5	13614	0.212965
GO:0004715	non-membrane spanning protein tyrosine kinase activity	molecular_function	9	2	2386	5	13614	0.212965
GO:0047274	galactinol-sucrose galactosyltransferase activity	molecular_function	8	2	2386	5	13614	0.212965
GO:0017172	cysteine dioxygenase activity	molecular_function	7	2	2386	5	13614	0.212965
GO:0009694	jasmonic acid metabolic process	biological_process	9	2	2386	5	13614	0.212965
GO:0043091	L-arginine import	NA	NA	2	2386	5	13614	0.212965
GO:0004649	poly(ADP-ribose) glycohydrolase activity	molecular_function	7	2	2386	5	13614	0.212965
GO:0004367	glycerol-3-phosphate dehydrogenase [NAD+] activity	molecular_function	7	2	2386	5	13614	0.212965
GO:0008398	sterol 14-demethylase activity	molecular_function	7	2	2386	5	13614	0.212965
GO:0030117	membrane coat	cellular_component	6	2	2386	5	13614	0.212965
GO:0006282	regulation of DNA repair	biological_process	9	2	2386	5	13614	0.212965
GO:0080039	xyloglucan endotransglucosylase activity	NA	NA	2	2386	5	13614	0.212965
GO:0043039	tRNA aminoacylation	biological_process	11	2	2386	5	13614	0.212965
GO:0003825	alpha,alpha-trehalose-phosphate synthase (UDP-forming) activity	molecular_function	8	2	2386	5	13614	0.212965
GO:0045168	cell-cell signaling involved in cell fate commitment	biological_process	6	2	2386	5	13614	0.212965
GO:0080025	phosphatidylinositol-3,5-bisphosphate binding	molecular_function	9	2	2386	5	13614	0.212965
GO:0030124	AP-4 adaptor complex	cellular_component	7	2	2386	5	13614	0.212965
GO:0090575	RNA polymerase II transcription factor complex	cellular_component	6	2	2386	5	13614	0.212965
GO:0031072	heat shock protein binding	molecular_function	5	4	2386	14	13614	0.22
GO:0009514	glyoxysome	cellular_component	8	4	2386	14	13614	0.22
GO:0016114	terpenoid biosynthetic process	biological_process	9	4	2386	14	13614	0.22
GO:0019887	protein kinase regulator activity	molecular_function	6	4	2386	14	13614	0.22
GO:0071004	U2-type prespliceosome	cellular_component	8	4	2386	14	13614	0.22
GO:0010431	seed maturation	biological_process	5	4	2386	14	13614	0.22
GO:0007059	chromosome segregation	biological_process	4	4	2386	14	13614	0.22
GO:0007623	circadian rhythm	biological_process	4	12	2386	54	13614	0.227123
GO:0016042	lipid catabolic process	biological_process	6	21	2386	101	13614	0.227185
GO:0034220	ion transmembrane transport	biological_process	7	5	2386	19	13614	0.229698
GO:0010345	suberin biosynthetic process	biological_process	8	5	2386	19	13614	0.229698
GO:0071805	potassium ion transmembrane transport	biological_process	10	5	2386	19	13614	0.229698
GO:0009695	jasmonic acid biosynthetic process	biological_process	10	6	2386	24	13614	0.234058
GO:0047134	protein-disulfide reductase activity	molecular_function	7	6	2386	24	13614	0.234058
GO:0016575	histone deacetylation	biological_process	11	6	2386	24	13614	0.234058
GO:0004806	triglyceride lipase activity	molecular_function	7	6	2386	24	13614	0.234058
GO:0009686	gibberellin biosynthetic process	biological_process	11	7	2386	29	13614	0.235549
GO:0000156	phosphorelay response regulator activity	molecular_function	4	7	2386	29	13614	0.235549
GO:0080027	response to herbivore	biological_process	7	7	2386	29	13614	0.235549
GO:0032958	inositol phosphate biosynthetic process	biological_process	8	3	2386	10	13614	0.249064
GO:0090063	positive regulation of microtubule nucleation	biological_process	11	3	2386	10	13614	0.249064
GO:0006189	'de novo' IMP biosynthetic process	biological_process	13	3	2386	10	13614	0.249064
GO:0045995	regulation of embryonic development	biological_process	7	3	2386	10	13614	0.249064
GO:0000288	nuclear-transcribed mRNA catabolic process, deadenylation-dependent decay	biological_process	12	3	2386	10	13614	0.249064
GO:0000828	inositol hexakisphosphate kinase activity	molecular_function	7	3	2386	10	13614	0.249064
GO:0010497	plasmodesmata-mediated intercellular transport	biological_process	7	3	2386	10	13614	0.249064
GO:0042578	phosphoric ester hydrolase activity	molecular_function	6	3	2386	10	13614	0.249064
GO:0009913	epidermal cell differentiation	biological_process	7	3	2386	10	13614	0.249064
GO:0015937	coenzyme A biosynthetic process	biological_process	8	3	2386	10	13614	0.249064
GO:0043068	positive regulation of programmed cell death	biological_process	8	3	2386	10	13614	0.249064
GO:0000418	DNA-directed RNA polymerase IV complex	cellular_component	8	3	2386	10	13614	0.249064
GO:0003747	translation release factor activity	molecular_function	9	3	2386	10	13614	0.249064
GO:0000829	inositol heptakisphosphate kinase activity	molecular_function	7	3	2386	10	13614	0.249064
GO:0048467	gynoecium development	biological_process	6	3	2386	10	13614	0.249064
GO:0001653	peptide receptor activity	molecular_function	5	3	2386	10	13614	0.249064
GO:1900865	chloroplast RNA modification	biological_process	10	3	2386	10	13614	0.249064
GO:0045490	pectin catabolic process	biological_process	8	18	2386	87	13614	0.256233
GO:0006511	ubiquitin-dependent protein catabolic process	biological_process	10	31	2386	157	13614	0.25998
GO:0009044	xylan 1,4-beta-xylosidase activity	molecular_function	8	4	2386	15	13614	0.261253
GO:0004029	aldehyde dehydrogenase (NAD) activity	molecular_function	7	4	2386	15	13614	0.261253
GO:0010082	regulation of root meristem growth	biological_process	8	4	2386	15	13614	0.261253
GO:0005262	calcium channel activity	molecular_function	8	4	2386	15	13614	0.261253
GO:0031369	translation initiation factor binding	molecular_function	5	4	2386	15	13614	0.261253
GO:0009933	meristem structural organization	biological_process	5	4	2386	15	13614	0.261253
GO:0031901	early endosome membrane	cellular_component	9	4	2386	15	13614	0.261253
GO:0051302	regulation of cell division	biological_process	6	4	2386	15	13614	0.261253
GO:0030245	cellulose catabolic process	biological_process	11	4	2386	15	13614	0.261253
GO:0000160	phosphorelay signal transduction system	biological_process	6	8	2386	35	13614	0.261723
GO:0008194	UDP-glycosyltransferase activity	molecular_function	6	13	2386	61	13614	0.263326
GO:0015254	glycerol channel activity	molecular_function	7	5	2386	20	13614	0.265322
GO:0042752	regulation of circadian rhythm	biological_process	5	5	2386	20	13614	0.265322
GO:0009992	cellular water homeostasis	biological_process	8	5	2386	20	13614	0.265322
GO:0070417	cellular response to cold	biological_process	6	6	2386	25	13614	0.265738
GO:0022891	substrate-specific transmembrane transporter activity	NA	NA	6	2386	25	13614	0.265738
GO:0004407	histone deacetylase activity	molecular_function	7	6	2386	25	13614	0.265738
GO:0030163	protein catabolic process	biological_process	7	12	2386	56	13614	0.268335
GO:0000502	proteasome complex	cellular_component	5	12	2386	56	13614	0.268335
GO:0009414	response to water deprivation	biological_process	5	43	2386	224	13614	0.278689
GO:0031966	mitochondrial membrane	cellular_component	5	9	2386	41	13614	0.283778
GO:0007076	mitotic chromosome condensation	biological_process	10	2	2386	6	13614	0.284033
GO:0008568	microtubule-severing ATPase activity	molecular_function	11	2	2386	6	13614	0.284033
GO:0006048	UDP-N-acetylglucosamine biosynthetic process	biological_process	8	2	2386	6	13614	0.284033
GO:0000228	nuclear chromosome	cellular_component	7	2	2386	6	13614	0.284033
GO:0042450	arginine biosynthetic process via ornithine	biological_process	13	2	2386	6	13614	0.284033
GO:0032403	protein complex binding	NA	NA	2	2386	6	13614	0.284033
GO:0010178	IAA-amino acid conjugate hydrolase activity	molecular_function	6	2	2386	6	13614	0.284033
GO:0009590	detection of gravity	biological_process	6	2	2386	6	13614	0.284033
GO:0006783	heme biosynthetic process	biological_process	9	2	2386	6	13614	0.284033
GO:0000796	condensin complex	cellular_component	6	2	2386	6	13614	0.284033
GO:0010054	trichoblast differentiation	biological_process	8	2	2386	6	13614	0.284033
GO:0061512	protein localization to cilium	biological_process	8	2	2386	6	13614	0.284033
GO:0006572	tyrosine catabolic process	biological_process	11	2	2386	6	13614	0.284033
GO:0005680	anaphase-promoting complex	cellular_component	7	2	2386	6	13614	0.284033
GO:0008460	dTDP-glucose 4,6-dehydratase activity	molecular_function	7	2	2386	6	13614	0.284033
GO:0009116	nucleoside metabolic process	biological_process	8	2	2386	6	13614	0.284033
GO:0047763	caffeate O-methyltransferase activity	molecular_function	8	2	2386	6	13614	0.284033
GO:0045927	positive regulation of growth	biological_process	6	2	2386	6	13614	0.284033
GO:0010050	vegetative phase change	biological_process	5	2	2386	6	13614	0.284033
GO:0048025	negative regulation of mRNA splicing, via spliceosome	biological_process	10	2	2386	6	13614	0.284033
GO:0046855	inositol phosphate dephosphorylation	biological_process	9	2	2386	6	13614	0.284033
GO:0045491	xylan metabolic process	biological_process	10	2	2386	6	13614	0.284033
GO:0042807	central vacuole	cellular_component	8	2	2386	6	13614	0.284033
GO:0006546	glycine catabolic process	biological_process	12	2	2386	6	13614	0.284033
GO:0008649	rRNA methyltransferase activity	molecular_function	8	2	2386	6	13614	0.284033
GO:0005929	cilium	cellular_component	4	2	2386	6	13614	0.284033
GO:0034497	protein localization to pre-autophagosomal structure	biological_process	7	2	2386	6	13614	0.284033
GO:0045551	cinnamyl-alcohol dehydrogenase activity	molecular_function	7	2	2386	6	13614	0.284033
GO:0004467	long-chain fatty acid-CoA ligase activity	molecular_function	8	2	2386	6	13614	0.284033
GO:0071365	cellular response to auxin stimulus	biological_process	7	2	2386	6	13614	0.284033
GO:0080019	fatty-acyl-CoA reductase (alcohol-forming) activity	molecular_function	7	2	2386	6	13614	0.284033
GO:0010161	red light signaling pathway	biological_process	6	2	2386	6	13614	0.284033
GO:0006972	hyperosmotic response	biological_process	6	2	2386	6	13614	0.284033
GO:0004324	ferredoxin-NADP+ reductase activity	molecular_function	7	2	2386	6	13614	0.284033
GO:0009772	photosynthetic electron transport in photosystem II	biological_process	8	2	2386	6	13614	0.284033
GO:0007021	tubulin complex assembly	biological_process	8	2	2386	6	13614	0.284033
GO:0042406	extrinsic component of endoplasmic reticulum membrane	cellular_component	6	2	2386	6	13614	0.284033
GO:1902584	positive regulation of response to water deprivation	biological_process	7	2	2386	6	13614	0.284033
GO:0048354	mucilage biosynthetic process involved in seed coat development	biological_process	7	2	2386	6	13614	0.284033
GO:0051026	chiasma assembly	biological_process	6	2	2386	6	13614	0.284033
GO:0030515	snoRNA binding	molecular_function	7	2	2386	6	13614	0.284033
GO:0030570	pectate lyase activity	molecular_function	7	7	2386	31	13614	0.293865
GO:0010411	xyloglucan metabolic process	biological_process	9	7	2386	31	13614	0.293865
GO:0008375	acetylglucosaminyltransferase activity	molecular_function	7	7	2386	31	13614	0.293865
GO:0045330	aspartyl esterase activity	molecular_function	6	11	2386	52	13614	0.296159
GO:0030247	polysaccharide binding	molecular_function	5	6	2386	26	13614	0.298402
GO:0003955	NAD(P)H dehydrogenase (quinone) activity	molecular_function	7	3	2386	11	13614	0.300935
GO:1902290	positive regulation of defense response to oomycetes	biological_process	8	3	2386	11	13614	0.300935
GO:0016799	hydrolase activity, hydrolyzing N-glycosyl compounds	molecular_function	6	3	2386	11	13614	0.300935
GO:0006378	mRNA polyadenylation	biological_process	12	3	2386	11	13614	0.300935
GO:0042732	D-xylose metabolic process	biological_process	8	3	2386	11	13614	0.300935
GO:0000162	tryptophan biosynthetic process	biological_process	11	3	2386	11	13614	0.300935
GO:0043622	cortical microtubule organization	biological_process	8	3	2386	11	13614	0.300935
GO:0000049	tRNA binding	molecular_function	7	3	2386	11	13614	0.300935
GO:0050378	UDP-glucuronate 4-epimerase activity	molecular_function	7	3	2386	11	13614	0.300935
GO:0048513	animal organ development	biological_process	5	3	2386	11	13614	0.300935
GO:0080055	low-affinity nitrate transport	NA	NA	3	2386	11	13614	0.300935
GO:0046556	alpha-L-arabinofuranosidase activity	molecular_function	7	3	2386	11	13614	0.300935
GO:0048444	floral organ morphogenesis	biological_process	5	3	2386	11	13614	0.300935
GO:0010216	maintenance of DNA methylation	biological_process	8	3	2386	11	13614	0.300935
GO:0080054	low-affinity nitrate transmembrane transporter activity	molecular_function	9	3	2386	11	13614	0.300935
GO:0030686	90S preribosome	cellular_component	6	3	2386	11	13614	0.300935
GO:0000038	very long-chain fatty acid metabolic process	biological_process	10	3	2386	11	13614	0.300935
GO:0010315	auxin efflux	biological_process	9	3	2386	11	13614	0.300935
GO:0009294	DNA mediated transformation	biological_process	6	5	2386	21	13614	0.302052
GO:0004402	histone acetyltransferase activity	molecular_function	11	5	2386	21	13614	0.302052
GO:0006487	protein N-linked glycosylation	biological_process	10	5	2386	21	13614	0.302052
GO:0015706	nitrate transport	biological_process	9	4	2386	16	13614	0.303786
GO:0043562	cellular response to nitrogen levels	biological_process	8	4	2386	16	13614	0.303786
GO:0010294	abscisic acid glucosyltransferase activity	molecular_function	8	4	2386	16	13614	0.303786
GO:0005750	mitochondrial respiratory chain complex III	cellular_component	6	4	2386	16	13614	0.303786
GO:0010073	meristem maintenance	biological_process	4	4	2386	16	13614	0.303786
GO:0009055	electron carrier activity	molecular_function	5	26	2386	134	13614	0.315964
GO:0035091	phosphatidylinositol binding	molecular_function	6	8	2386	37	13614	0.316751
GO:0016706	oxidoreductase activity, acting on paired donors, with incorporation or reduction of molecular oxygen, 2-oxoglutarate as one donor, and incorporation of one atom each of oxygen into both donors	molecular_function	6	8	2386	37	13614	0.316751
GO:0045252	oxoglutarate dehydrogenase complex	cellular_component	6	1	2386	2	13614	0.319816
GO:0052631	sphingolipid delta-8 desaturase activity	molecular_function	6	1	2386	2	13614	0.319816
GO:0010381	attachment of peroxisome to chloroplast	biological_process	6	1	2386	2	13614	0.319816
GO:0010360	negative regulation of anion channel activity	biological_process	9	1	2386	2	13614	0.319816
GO:0071367	cellular response to brassinosteroid stimulus	biological_process	7	1	2386	2	13614	0.319816
GO:0045128	negative regulation of reciprocal meiotic recombination	biological_process	11	1	2386	2	13614	0.319816
GO:0043916	DNA-7-methylguanine glycosylase activity	molecular_function	9	1	2386	2	13614	0.319816
GO:0080107	8-methylthiopropyl glucosinolate S-oxygenase activity	molecular_function	6	1	2386	2	13614	0.319816
GO:0004476	mannose-6-phosphate isomerase activity	molecular_function	7	1	2386	2	13614	0.319816
GO:0061665	SUMO ligase activity	molecular_function	7	1	2386	2	13614	0.319816
GO:0050278	sedoheptulose-bisphosphatase activity	molecular_function	8	1	2386	2	13614	0.319816
GO:0032777	Piccolo NuA4 histone acetyltransferase complex	cellular_component	10	1	2386	2	13614	0.319816
GO:0052906	tRNA (guanine(37)-N(1))-methyltransferase activity	molecular_function	11	1	2386	2	13614	0.319816
GO:0006627	protein processing involved in protein targeting to mitochondrion	biological_process	10	1	2386	2	13614	0.319816
GO:0097027	ubiquitin-protein transferase activator activity	molecular_function	6	1	2386	2	13614	0.319816
GO:0033512	L-lysine catabolic process to acetyl-CoA via saccharopine	biological_process	10	1	2386	2	13614	0.319816
GO:0008158	hedgehog receptor activity	molecular_function	6	1	2386	2	13614	0.319816
GO:0006432	phenylalanyl-tRNA aminoacylation	biological_process	13	1	2386	2	13614	0.319816
GO:0016104	triterpenoid biosynthetic process	biological_process	10	1	2386	2	13614	0.319816
GO:0071323	cellular response to chitin	biological_process	8	1	2386	2	13614	0.319816
GO:0032039	integrator complex	cellular_component	4	1	2386	2	13614	0.319816
GO:0035336	long-chain fatty-acyl-CoA metabolic process	biological_process	9	1	2386	2	13614	0.319816
GO:0033108	mitochondrial respiratory chain complex assembly	biological_process	8	1	2386	2	13614	0.319816
GO:0010097	specification of stamen identity	biological_process	6	1	2386	2	13614	0.319816
GO:1900037	regulation of cellular response to hypoxia	biological_process	7	1	2386	2	13614	0.319816
GO:0016540	protein autoprocessing	biological_process	9	1	2386	2	13614	0.319816
GO:0070988	demethylation	biological_process	4	1	2386	2	13614	0.319816
GO:0046085	adenosine metabolic process	biological_process	6	1	2386	2	13614	0.319816
GO:0015172	acidic amino acid transmembrane transporter activity	molecular_function	8	1	2386	2	13614	0.319816
GO:0071668	plant-type cell wall assembly	biological_process	8	1	2386	2	13614	0.319816
GO:0051553	flavone biosynthetic process	biological_process	7	1	2386	2	13614	0.319816
GO:0046443	FAD metabolic process	biological_process	8	1	2386	2	13614	0.319816
GO:0015245	fatty acid transporter activity	molecular_function	5	1	2386	2	13614	0.319816
GO:0015038	glutathione disulfide oxidoreductase activity	molecular_function	8	1	2386	2	13614	0.319816
GO:0034101	erythrocyte homeostasis	biological_process	5	1	2386	2	13614	0.319816
GO:0097255	R2TP complex	cellular_component	4	1	2386	2	13614	0.319816
GO:1990259	histone-glutamine methyltransferase activity	molecular_function	9	1	2386	2	13614	0.319816
GO:0019276	UDP-N-acetylgalactosamine metabolic process	biological_process	7	1	2386	2	13614	0.319816
GO:0071398	cellular response to fatty acid	biological_process	7	1	2386	2	13614	0.319816
GO:0048448	stamen morphogenesis	biological_process	6	1	2386	2	13614	0.319816
GO:0019146	arabinose-5-phosphate isomerase activity	molecular_function	7	1	2386	2	13614	0.319816
GO:0034455	t-UTP complex	cellular_component	4	1	2386	2	13614	0.319816
GO:0000248	C-5 sterol desaturase activity	molecular_function	7	1	2386	2	13614	0.319816
GO:0071395	cellular response to jasmonic acid stimulus	biological_process	7	1	2386	2	13614	0.319816
GO:0004642	phosphoribosylformylglycinamidine synthase activity	molecular_function	7	1	2386	2	13614	0.319816
GO:0004609	phosphatidylserine decarboxylase activity	molecular_function	7	1	2386	2	13614	0.319816
GO:1902325	negative regulation of chlorophyll biosynthetic process	biological_process	10	1	2386	2	13614	0.319816
GO:0042300	beta-amyrin synthase activity	molecular_function	7	1	2386	2	13614	0.319816
GO:0051993	abscisic acid glucose ester beta-glucosidase activity	molecular_function	9	1	2386	2	13614	0.319816
GO:0052821	DNA-7-methyladenine glycosylase activity	molecular_function	9	1	2386	2	13614	0.319816
GO:0016018	cyclosporin A binding	molecular_function	5	1	2386	2	13614	0.319816
GO:0032776	DNA methylation on cytosine	biological_process	11	1	2386	2	13614	0.319816
GO:0052630	UDP-N-acetylgalactosamine diphosphorylase activity	molecular_function	8	1	2386	2	13614	0.319816
GO:0004740	pyruvate dehydrogenase (acetyl-transferring) kinase activity	molecular_function	8	1	2386	2	13614	0.319816
GO:0042754	negative regulation of circadian rhythm	biological_process	6	1	2386	2	13614	0.319816
GO:0080138	borate uptake transmembrane transporter activity	NA	NA	1	2386	2	13614	0.319816
GO:0071051	polyadenylation-dependent snoRNA 3'-end processing	biological_process	13	1	2386	2	13614	0.319816
GO:0003987	acetate-CoA ligase activity	molecular_function	7	1	2386	2	13614	0.319816
GO:0003905	alkylbase DNA N-glycosylase activity	molecular_function	8	1	2386	2	13614	0.319816
GO:1900368	regulation of RNA interference	biological_process	10	1	2386	2	13614	0.319816
GO:0047205	quinate O-hydroxycinnamoyltransferase activity	molecular_function	9	1	2386	2	13614	0.319816
GO:0000494	box C/D snoRNA 3'-end processing	biological_process	13	1	2386	2	13614	0.319816
GO:0052832	inositol monophosphate 3-phosphatase activity	molecular_function	10	1	2386	2	13614	0.319816
GO:0016075	rRNA catabolic process	biological_process	11	1	2386	2	13614	0.319816
GO:0031261	DNA replication preinitiation complex	cellular_component	5	1	2386	2	13614	0.319816
GO:0005656	nuclear pre-replicative complex	cellular_component	6	1	2386	2	13614	0.319816
GO:0006384	transcription initiation from RNA polymerase III promoter	biological_process	9	1	2386	2	13614	0.319816
GO:0052578	alpha-farnesene synthase activity	molecular_function	9	1	2386	2	13614	0.319816
GO:0003864	3-methyl-2-oxobutanoate hydroxymethyltransferase activity	molecular_function	7	1	2386	2	13614	0.319816
GO:1900370	positive regulation of RNA interference	biological_process	8	1	2386	2	13614	0.319816
GO:0035560	pheophoridase activity	molecular_function	7	1	2386	2	13614	0.319816
GO:0060968	regulation of gene silencing	biological_process	8	1	2386	2	13614	0.319816
GO:0016487	farnesol metabolic process	biological_process	10	1	2386	2	13614	0.319816
GO:0033310	chlorophyll a catabolic process	biological_process	10	1	2386	2	13614	0.319816
GO:0010254	nectary development	biological_process	5	1	2386	2	13614	0.319816
GO:0016339	calcium-dependent cell-cell adhesion via plasma membrane cell adhesion molecules	biological_process	7	1	2386	2	13614	0.319816
GO:0080029	cellular response to boron-containing substance levels	biological_process	6	1	2386	2	13614	0.319816
GO:1903415	flavonoid transport from endoplasmic reticulum to plant-type vacuole	biological_process	7	1	2386	2	13614	0.319816
GO:0045547	dehydrodolichyl diphosphate synthase activity	molecular_function	7	1	2386	2	13614	0.319816
GO:0010971	positive regulation of G2/M transition of mitotic cell cycle	biological_process	10	1	2386	2	13614	0.319816
GO:0000212	meiotic spindle organization	biological_process	9	1	2386	2	13614	0.319816
GO:0080132	fatty acid alpha-hydroxylase activity	molecular_function	5	1	2386	2	13614	0.319816
GO:0009881	photoreceptor activity	molecular_function	5	1	2386	2	13614	0.319816
GO:0010007	magnesium chelatase complex	cellular_component	8	1	2386	2	13614	0.319816
GO:0008054	negative regulation of cyclin-dependent protein serine/threonine kinase by cyclin degradation	NA	NA	1	2386	2	13614	0.319816
GO:0002100	tRNA wobble adenosine to inosine editing	biological_process	14	1	2386	2	13614	0.319816
GO:0031167	rRNA methylation	biological_process	13	1	2386	2	13614	0.319816
GO:0019408	dolichol biosynthetic process	biological_process	10	1	2386	2	13614	0.319816
GO:0052833	inositol monophosphate 4-phosphatase activity	molecular_function	10	1	2386	2	13614	0.319816
GO:0015908	fatty acid transport	biological_process	8	1	2386	2	13614	0.319816
GO:0032302	MutSbeta complex	cellular_component	6	1	2386	2	13614	0.319816
GO:0009743	response to carbohydrate	biological_process	6	1	2386	2	13614	0.319816
GO:0015098	molybdate ion transmembrane transporter activity	molecular_function	8	1	2386	2	13614	0.319816
GO:0004517	nitric-oxide synthase activity	molecular_function	7	1	2386	2	13614	0.319816
GO:0047911	galacturan 1,4-alpha-galacturonidase activity	molecular_function	7	1	2386	2	13614	0.319816
GO:0010022	meristem determinacy	biological_process	4	1	2386	2	13614	0.319816
GO:0003868	4-hydroxyphenylpyruvate dioxygenase activity	molecular_function	7	1	2386	2	13614	0.319816
GO:0052694	jasmonoyl-isoleucine-12-hydroxylase activity	molecular_function	6	1	2386	2	13614	0.319816
GO:1990258	histone glutamine methylation	biological_process	12	1	2386	2	13614	0.319816
GO:0052822	DNA-3-methylguanine glycosylase activity	molecular_function	10	1	2386	2	13614	0.319816
GO:0019478	D-amino acid catabolic process	biological_process	11	1	2386	2	13614	0.319816
GO:0051246	regulation of protein metabolic process	biological_process	7	1	2386	2	13614	0.319816
GO:0071585	detoxification of cadmium ion	biological_process	5	1	2386	2	13614	0.319816
GO:0038198	auxin receptor activity	molecular_function	5	1	2386	2	13614	0.319816
GO:1901038	cyanidin 3-O-glucoside metabolic process	biological_process	6	1	2386	2	13614	0.319816
GO:0000403	Y-form DNA binding	molecular_function	8	1	2386	2	13614	0.319816
GO:0048873	homeostasis of number of cells within a tissue	biological_process	8	1	2386	2	13614	0.319816
GO:0046373	L-arabinose metabolic process	biological_process	9	1	2386	2	13614	0.319816
GO:1902626	assembly of large subunit precursor of preribosome	biological_process	9	1	2386	2	13614	0.319816
GO:0005784	Sec61 translocon complex	cellular_component	8	1	2386	2	13614	0.319816
GO:0031357	integral component of chloroplast inner membrane	cellular_component	9	1	2386	2	13614	0.319816
GO:0005976	polysaccharide metabolic process	biological_process	6	1	2386	2	13614	0.319816
GO:0004061	arylformamidase activity	molecular_function	7	1	2386	2	13614	0.319816
GO:0006267	pre-replicative complex assembly involved in nuclear cell cycle DNA replication	biological_process	6	1	2386	2	13614	0.319816
GO:1990136	linoleate 9S-lipoxygenase activity	molecular_function	7	1	2386	2	13614	0.319816
GO:0042138	meiotic DNA double-strand break formation	biological_process	7	1	2386	2	13614	0.319816
GO:0006279	premeiotic DNA replication	biological_process	12	1	2386	2	13614	0.319816
GO:0006778	porphyrin-containing compound metabolic process	biological_process	7	1	2386	2	13614	0.319816
GO:0016180	snRNA processing	biological_process	11	1	2386	2	13614	0.319816
GO:0000002	mitochondrial genome maintenance	biological_process	7	1	2386	2	13614	0.319816
GO:0015839	cadaverine transport	biological_process	9	1	2386	2	13614	0.319816
GO:0009662	etioplast organization	biological_process	7	1	2386	2	13614	0.319816
GO:0045038	protein import into chloroplast thylakoid membrane	biological_process	13	1	2386	2	13614	0.319816
GO:0071806	protein transmembrane transport	biological_process	10	1	2386	2	13614	0.319816
GO:0019441	tryptophan catabolic process to kynurenine	biological_process	12	1	2386	2	13614	0.319816
GO:1902977	mitotic DNA replication preinitiation complex assembly	biological_process	6	1	2386	2	13614	0.319816
GO:0060966	regulation of gene silencing by RNA	biological_process	9	1	2386	2	13614	0.319816
GO:1903508	positive regulation of nucleic acid-templated transcription	biological_process	10	1	2386	2	13614	0.319816
GO:0008963	phospho-N-acetylmuramoyl-pentapeptide-transferase activity	molecular_function	7	1	2386	2	13614	0.319816
GO:1900424	regulation of defense response to bacterium	biological_process	7	1	2386	2	13614	0.319816
GO:0008703	5-amino-6-(5-phosphoribosylamino)uracil reductase activity	molecular_function	7	1	2386	2	13614	0.319816
GO:0004149	dihydrolipoyllysine-residue succinyltransferase activity	molecular_function	9	1	2386	2	13614	0.319816
GO:0003983	UTP:glucose-1-phosphate uridylyltransferase activity	molecular_function	9	1	2386	2	13614	0.319816
GO:0006083	acetate metabolic process	biological_process	7	1	2386	2	13614	0.319816
GO:0033926	glycopeptide alpha-N-acetylgalactosaminidase activity	molecular_function	7	1	2386	2	13614	0.319816
GO:0004644	phosphoribosylglycinamide formyltransferase activity	molecular_function	7	1	2386	2	13614	0.319816
GO:0032956	regulation of actin cytoskeleton organization	biological_process	7	1	2386	2	13614	0.319816
GO:0034515	proteasome storage granule	cellular_component	7	1	2386	2	13614	0.319816
GO:1900087	positive regulation of G1/S transition of mitotic cell cycle	biological_process	10	1	2386	2	13614	0.319816
GO:0070829	heterochromatin maintenance	biological_process	7	1	2386	2	13614	0.319816
GO:0009954	proximal/distal pattern formation	biological_process	6	1	2386	2	13614	0.319816
GO:1902358	sulfate transmembrane transport	biological_process	10	1	2386	2	13614	0.319816
GO:0060145	viral gene silencing in virus induced gene silencing	biological_process	10	1	2386	2	13614	0.319816
GO:0015105	arsenite transmembrane transporter activity	molecular_function	8	1	2386	2	13614	0.319816
GO:0071360	cellular response to exogenous dsRNA	biological_process	9	1	2386	2	13614	0.319816
GO:0031938	regulation of chromatin silencing at telomere	biological_process	10	1	2386	2	13614	0.319816
GO:0045943	positive regulation of transcription from RNA polymerase I promoter	biological_process	10	1	2386	2	13614	0.319816
GO:0000404	heteroduplex DNA loop binding	molecular_function	8	1	2386	2	13614	0.319816
GO:0030983	mismatched DNA binding	molecular_function	8	1	2386	2	13614	0.319816
GO:0033759	flavone synthase activity	molecular_function	7	1	2386	2	13614	0.319816
GO:0010264	myo-inositol hexakisphosphate biosynthetic process	biological_process	9	1	2386	2	13614	0.319816
GO:0015802	basic amino acid transport	biological_process	11	1	2386	2	13614	0.319816
GO:0070979	protein K11-linked ubiquitination	biological_process	13	1	2386	2	13614	0.319816
GO:0051928	positive regulation of calcium ion transport	biological_process	9	1	2386	2	13614	0.319816
GO:2000123	positive regulation of stomatal complex development	biological_process	9	1	2386	2	13614	0.319816
GO:0005991	trehalose metabolic process	biological_process	8	1	2386	2	13614	0.319816
GO:0071596	ubiquitin-dependent protein catabolic process via the N-end rule pathway	biological_process	12	1	2386	2	13614	0.319816
GO:0005639	integral component of nuclear inner membrane	cellular_component	7	1	2386	2	13614	0.319816
GO:0046906	tetrapyrrole binding	molecular_function	5	1	2386	2	13614	0.319816
GO:0015689	molybdate ion transport	biological_process	9	1	2386	2	13614	0.319816
GO:0010275	NAD(P)H dehydrogenase complex assembly	biological_process	8	1	2386	2	13614	0.319816
GO:0009871	jasmonic acid and ethylene-dependent systemic resistance, ethylene mediated signaling pathway	biological_process	8	1	2386	2	13614	0.319816
GO:0008251	tRNA-specific adenosine deaminase activity	molecular_function	8	1	2386	2	13614	0.319816
GO:0010997	anaphase-promoting complex binding	molecular_function	5	1	2386	2	13614	0.319816
GO:0008836	diaminopimelate decarboxylase activity	molecular_function	7	1	2386	2	13614	0.319816
GO:0046524	sucrose-phosphate synthase activity	molecular_function	8	1	2386	2	13614	0.319816
GO:0034475	U4 snRNA 3'-end processing	biological_process	13	1	2386	2	13614	0.319816
GO:0047172	shikimate O-hydroxycinnamoyltransferase activity	molecular_function	9	1	2386	2	13614	0.319816
GO:0015226	carnitine transmembrane transporter activity	molecular_function	9	1	2386	2	13614	0.319816
GO:1900366	negative regulation of defense response to insect	biological_process	8	1	2386	2	13614	0.319816
GO:0033566	gamma-tubulin complex localization	biological_process	8	1	2386	2	13614	0.319816
GO:0000406	double-strand/single-strand DNA junction binding	molecular_function	8	1	2386	2	13614	0.319816
GO:0046827	positive regulation of protein export from nucleus	biological_process	10	1	2386	2	13614	0.319816
GO:0080170	hydrogen peroxide transmembrane transport	biological_process	8	1	2386	2	13614	0.319816
GO:0042720	mitochondrial inner membrane peptidase complex	cellular_component	6	1	2386	2	13614	0.319816
GO:0009674	potassium:sodium symporter activity	molecular_function	10	1	2386	2	13614	0.319816
GO:0019897	extrinsic component of plasma membrane	cellular_component	5	1	2386	2	13614	0.319816
GO:0046168	glycerol-3-phosphate catabolic process	biological_process	9	1	2386	2	13614	0.319816
GO:0010385	double-stranded methylated DNA binding	molecular_function	8	1	2386	2	13614	0.319816
GO:0006311	meiotic gene conversion	biological_process	10	1	2386	2	13614	0.319816
GO:0047632	agmatine deiminase activity	molecular_function	7	1	2386	2	13614	0.319816
GO:0004668	protein-arginine deiminase activity	molecular_function	7	1	2386	2	13614	0.319816
GO:1901017	negative regulation of potassium ion transmembrane transporter activity	biological_process	8	1	2386	2	13614	0.319816
GO:0004826	phenylalanine-tRNA ligase activity	molecular_function	7	1	2386	2	13614	0.319816
GO:0046428	1,4-dihydroxy-2-naphthoate octaprenyltransferase activity	molecular_function	8	1	2386	2	13614	0.319816
GO:2000604	negative regulation of secondary growth	biological_process	7	1	2386	2	13614	0.319816
GO:0009628	response to abiotic stimulus	biological_process	4	1	2386	2	13614	0.319816
GO:1901135	carbohydrate derivative metabolic process	biological_process	5	1	2386	2	13614	0.319816
GO:0035563	positive regulation of chromatin binding	biological_process	7	1	2386	2	13614	0.319816
GO:0031083	BLOC-1 complex	cellular_component	5	1	2386	2	13614	0.319816
GO:0006290	pyrimidine dimer repair	biological_process	9	1	2386	2	13614	0.319816
GO:0010322	regulation of isopentenyl diphosphate biosynthetic process, methylerythritol 4-phosphate pathway	biological_process	8	1	2386	2	13614	0.319816
GO:0090577	RNA polymerase IV transcription factor complex	cellular_component	6	1	2386	2	13614	0.319816
GO:0000054	ribosomal subunit export from nucleus	biological_process	8	1	2386	2	13614	0.319816
GO:0031618	nuclear pericentric heterochromatin	cellular_component	9	1	2386	2	13614	0.319816
GO:0005615	extracellular space	cellular_component	4	13	2386	64	13614	0.325781
GO:0005747	mitochondrial respiratory chain complex I	cellular_component	7	10	2386	48	13614	0.327411
GO:0000226	microtubule cytoskeleton organization	biological_process	7	6	2386	27	13614	0.331759
GO:0015250	water channel activity	molecular_function	7	5	2386	22	13614	0.339477
GO:0055072	iron ion homeostasis	biological_process	11	5	2386	22	13614	0.339477
GO:0048653	anther development	biological_process	5	5	2386	22	13614	0.339477
GO:0042545	cell wall modification	biological_process	7	11	2386	54	13614	0.342968
GO:0080043	quercetin 3-O-glucosyltransferase activity	molecular_function	8	11	2386	54	13614	0.342968
GO:0009664	plant-type cell wall organization	biological_process	7	8	2386	38	13614	0.345074
GO:0030234	enzyme regulator activity	molecular_function	4	4	2386	17	13614	0.346965
GO:0005758	mitochondrial intermembrane space	cellular_component	6	4	2386	17	13614	0.346965
GO:0048229	gametophyte development	biological_process	5	4	2386	17	13614	0.346965
GO:0004713	protein tyrosine kinase activity	molecular_function	8	4	2386	17	13614	0.346965
GO:0000922	spindle pole	cellular_component	6	3	2386	12	13614	0.353227
GO:0045493	xylan catabolic process	biological_process	9	3	2386	12	13614	0.353227
GO:0030131	clathrin adaptor complex	cellular_component	7	3	2386	12	13614	0.353227
GO:0052033	pathogen-associated molecular pattern dependent induction by symbiont of host innate immune response	biological_process	12	3	2386	12	13614	0.353227
GO:0005085	guanyl-nucleotide exchange factor activity	molecular_function	7	3	2386	12	13614	0.353227
GO:0010333	terpene synthase activity	molecular_function	7	3	2386	12	13614	0.353227
GO:0006955	immune response	biological_process	4	3	2386	12	13614	0.353227
GO:0009699	phenylpropanoid biosynthetic process	biological_process	7	3	2386	12	13614	0.353227
GO:0052634	C-19 gibberellin 2-beta-dioxygenase activity	molecular_function	8	3	2386	12	13614	0.353227
GO:0009693	ethylene biosynthetic process	biological_process	6	3	2386	12	13614	0.353227
GO:0004869	cysteine-type endopeptidase inhibitor activity	molecular_function	8	3	2386	12	13614	0.353227
GO:0010187	negative regulation of seed germination	biological_process	10	3	2386	12	13614	0.353227
GO:0000381	regulation of alternative mRNA splicing, via spliceosome	biological_process	10	2	2386	7	13614	0.354373
GO:0015846	polyamine transport	biological_process	7	2	2386	7	13614	0.354373
GO:0001887	selenium compound metabolic process	biological_process	5	2	2386	7	13614	0.354373
GO:0042594	response to starvation	biological_process	5	2	2386	7	13614	0.354373
GO:0010199	organ boundary specification between lateral organs and the meristem	biological_process	7	2	2386	7	13614	0.354373
GO:0032544	plastid translation	biological_process	9	2	2386	7	13614	0.354373
GO:0004781	sulfate adenylyltransferase (ATP) activity	molecular_function	9	2	2386	7	13614	0.354373
GO:0045549	9-cis-epoxycarotenoid dioxygenase activity	molecular_function	8	2	2386	7	13614	0.354373
GO:0042981	regulation of apoptotic process	biological_process	8	2	2386	7	13614	0.354373
GO:0000291	nuclear-transcribed mRNA catabolic process, exonucleolytic	biological_process	12	2	2386	7	13614	0.354373
GO:0031595	nuclear proteasome complex	cellular_component	6	2	2386	7	13614	0.354373
GO:0042256	mature ribosome assembly	biological_process	10	2	2386	7	13614	0.354373
GO:0018344	protein geranylgeranylation	biological_process	10	2	2386	7	13614	0.354373
GO:0047215	indole-3-acetate beta-glucosyltransferase activity	molecular_function	8	2	2386	7	13614	0.354373
GO:0010601	positive regulation of auxin biosynthetic process	biological_process	10	2	2386	7	13614	0.354373
GO:1990538	xylan O-acetyltransferase activity	molecular_function	9	2	2386	7	13614	0.354373
GO:0009863	salicylic acid mediated signaling pathway	biological_process	5	2	2386	7	13614	0.354373
GO:0052635	C-20 gibberellin 2-beta-dioxygenase activity	molecular_function	8	2	2386	7	13614	0.354373
GO:0004792	thiosulfate sulfurtransferase activity	molecular_function	7	2	2386	7	13614	0.354373
GO:0005253	anion channel activity	molecular_function	7	2	2386	7	13614	0.354373
GO:0046654	tetrahydrofolate biosynthetic process	biological_process	8	2	2386	7	13614	0.354373
GO:0033481	galacturonate biosynthetic process	biological_process	9	2	2386	7	13614	0.354373
GO:0090447	glycerol-3-phosphate 2-O-acyltransferase activity	molecular_function	8	2	2386	7	13614	0.354373
GO:0045431	flavonol synthase activity	molecular_function	7	2	2386	7	13614	0.354373
GO:0016106	sesquiterpenoid biosynthetic process	biological_process	10	2	2386	7	13614	0.354373
GO:0016328	lateral plasma membrane	cellular_component	5	2	2386	7	13614	0.354373
GO:0006072	glycerol-3-phosphate metabolic process	biological_process	8	2	2386	7	13614	0.354373
GO:0005313	L-glutamate transmembrane transporter activity	molecular_function	8	2	2386	7	13614	0.354373
GO:0060213	positive regulation of nuclear-transcribed mRNA poly(A) tail shortening	biological_process	11	2	2386	7	13614	0.354373
GO:0009927	histidine phosphotransfer kinase activity	molecular_function	8	2	2386	7	13614	0.354373
GO:0015203	polyamine transmembrane transporter activity	molecular_function	5	2	2386	7	13614	0.354373
GO:0034399	nuclear periphery	cellular_component	6	2	2386	7	13614	0.354373
GO:0045487	gibberellin catabolic process	biological_process	11	2	2386	7	13614	0.354373
GO:0009225	nucleotide-sugar metabolic process	biological_process	8	6	2386	28	13614	0.365527
GO:0010090	trichome morphogenesis	biological_process	8	6	2386	28	13614	0.365527
GO:0005975	carbohydrate metabolic process	biological_process	5	43	2386	232	13614	0.368203
GO:0003697	single-stranded DNA binding	molecular_function	7	8	2386	39	13614	0.37371
GO:0019005	SCF ubiquitin ligase complex	cellular_component	7	5	2386	23	13614	0.377205
GO:0010329	auxin efflux transmembrane transporter activity	molecular_function	6	5	2386	23	13614	0.377205
GO:0005451	monovalent cation:proton antiporter activity	molecular_function	11	5	2386	23	13614	0.377205
GO:0010114	response to red light	biological_process	8	10	2386	50	13614	0.377727
GO:0009817	defense response to fungus, incompatible interaction	biological_process	7	10	2386	50	13614	0.377727
GO:0007275	multicellular organism development	biological_process	4	50	2386	272	13614	0.378336
GO:0015035	protein disulfide oxidoreductase activity	molecular_function	7	12	2386	61	13614	0.379651
GO:0032580	Golgi cisterna membrane	cellular_component	8	7	2386	34	13614	0.385873
GO:0000419	DNA-directed RNA polymerase V complex	cellular_component	8	4	2386	18	13614	0.390212
GO:0045116	protein neddylation	biological_process	11	4	2386	18	13614	0.390212
GO:0019898	extrinsic component of membrane	cellular_component	4	6	2386	29	13614	0.399434
GO:0009840	chloroplastic endopeptidase Clp complex	cellular_component	5	3	2386	13	13614	0.404983
GO:0043022	ribosome binding	molecular_function	6	3	2386	13	13614	0.404983
GO:0006997	nucleus organization	biological_process	6	3	2386	13	13614	0.404983
GO:0046854	phosphatidylinositol phosphorylation	biological_process	10	3	2386	13	13614	0.404983
GO:0009718	anthocyanin-containing compound biosynthetic process	biological_process	7	3	2386	13	13614	0.404983
GO:0005764	lysosome	cellular_component	8	3	2386	13	13614	0.404983
GO:0005578	proteinaceous extracellular matrix	NA	NA	3	2386	13	13614	0.404983
GO:0008514	organic anion transmembrane transporter activity	molecular_function	7	3	2386	13	13614	0.404983
GO:0006541	glutamine metabolic process	biological_process	11	3	2386	13	13614	0.404983
GO:0010167	response to nitrate	biological_process	6	3	2386	13	13614	0.404983
GO:0010039	response to iron ion	biological_process	7	3	2386	13	13614	0.404983
GO:0030422	production of siRNA involved in RNA interference	biological_process	12	3	2386	13	13614	0.404983
GO:0004034	aldose 1-epimerase activity	molecular_function	7	3	2386	13	13614	0.404983
GO:0003712	transcription cofactor activity	molecular_function	4	5	2386	24	13614	0.414875
GO:0016798	hydrolase activity, acting on glycosyl bonds	molecular_function	5	5	2386	24	13614	0.414875
GO:0015020	glucuronosyltransferase activity	molecular_function	7	5	2386	24	13614	0.414875
GO:0009814	defense response, incompatible interaction	biological_process	6	5	2386	24	13614	0.414875
GO:0030599	pectinesterase activity	molecular_function	7	11	2386	57	13614	0.415122
GO:0009637	response to blue light	biological_process	7	9	2386	46	13614	0.416522
GO:0042787	protein ubiquitination involved in ubiquitin-dependent protein catabolic process	NA	NA	9	2386	46	13614	0.416522
GO:0009958	positive gravitropism	biological_process	7	7	2386	35	13614	0.416911
GO:0009938	negative regulation of gibberellic acid mediated signaling pathway	biological_process	9	2	2386	8	13614	0.422059
GO:0031122	cytoplasmic microtubule organization	biological_process	8	2	2386	8	13614	0.422059
GO:0019752	carboxylic acid metabolic process	biological_process	7	2	2386	8	13614	0.422059
GO:0008081	phosphoric diester hydrolase activity	molecular_function	7	2	2386	8	13614	0.422059
GO:0006605	protein targeting	biological_process	11	2	2386	8	13614	0.422059
GO:0080009	mRNA methylation	biological_process	11	2	2386	8	13614	0.422059
GO:0006097	glyoxylate cycle	biological_process	7	2	2386	8	13614	0.422059
GO:0000712	resolution of meiotic recombination intermediates	biological_process	7	2	2386	8	13614	0.422059
GO:0080086	stamen filament development	biological_process	5	2	2386	8	13614	0.422059
GO:0009610	response to symbiotic fungus	biological_process	8	2	2386	8	13614	0.422059
GO:0007140	male meiosis	biological_process	5	2	2386	8	13614	0.422059
GO:0045156	electron transporter, transferring electrons within the cyclic electron transport pathway of photosynthesis activity	molecular_function	6	2	2386	8	13614	0.422059
GO:0003959	NADPH dehydrogenase activity	molecular_function	6	2	2386	8	13614	0.422059
GO:0007064	mitotic sister chromatid cohesion	biological_process	6	2	2386	8	13614	0.422059
GO:0009011	starch synthase activity	molecular_function	8	2	2386	8	13614	0.422059
GO:0030176	integral component of endoplasmic reticulum membrane	cellular_component	7	2	2386	8	13614	0.422059
GO:0005089	Rho guanyl-nucleotide exchange factor activity	molecular_function	9	2	2386	8	13614	0.422059
GO:0033609	oxalate metabolic process	biological_process	9	2	2386	8	13614	0.422059
GO:2000032	regulation of secondary shoot formation	biological_process	8	2	2386	8	13614	0.422059
GO:0044804	nucleophagy	biological_process	7	2	2386	8	13614	0.422059
GO:0090308	regulation of methylation-dependent chromatin silencing	biological_process	10	2	2386	8	13614	0.422059
GO:0031540	regulation of anthocyanin biosynthetic process	biological_process	8	2	2386	8	13614	0.422059
GO:1901141	regulation of lignin biosynthetic process	biological_process	8	2	2386	8	13614	0.422059
GO:0006833	water transport	biological_process	7	2	2386	8	13614	0.422059
GO:0000079	regulation of cyclin-dependent protein serine/threonine kinase activity	biological_process	12	2	2386	8	13614	0.422059
GO:0006644	phospholipid metabolic process	biological_process	7	2	2386	8	13614	0.422059
GO:0010158	abaxial cell fate specification	biological_process	6	2	2386	8	13614	0.422059
GO:0032876	negative regulation of DNA endoreduplication	biological_process	9	2	2386	8	13614	0.422059
GO:0006268	DNA unwinding involved in DNA replication	biological_process	10	2	2386	8	13614	0.422059
GO:0080060	integument development	biological_process	5	2	2386	8	13614	0.422059
GO:0016832	aldehyde-lyase activity	molecular_function	6	2	2386	8	13614	0.422059
GO:0035067	negative regulation of histone acetylation	biological_process	11	2	2386	8	13614	0.422059
GO:0048507	meristem development	biological_process	6	2	2386	8	13614	0.422059
GO:0046564	oxalate decarboxylase activity	molecular_function	7	2	2386	8	13614	0.422059
GO:0006260	DNA replication	biological_process	8	8	2386	41	13614	0.431277
GO:0003333	amino acid transmembrane transport	biological_process	11	4	2386	19	13614	0.433015
GO:0009934	regulation of meristem structural organization	biological_process	7	4	2386	19	13614	0.433015
GO:0035064	methylated histone binding	molecular_function	6	4	2386	19	13614	0.433015
GO:0019253	reductive pentose-phosphate cycle	biological_process	8	4	2386	19	13614	0.433015
GO:0016762	xyloglucan:xyloglucosyl transferase activity	molecular_function	8	4	2386	19	13614	0.433015
GO:0030145	manganese ion binding	molecular_function	8	6	2386	30	13614	0.433228
GO:0051213	dioxygenase activity	molecular_function	5	6	2386	30	13614	0.433228
GO:0009647	skotomorphogenesis	biological_process	9	1	2386	3	13614	0.439043
GO:0004320	oleoyl-[acyl-carrier-protein] hydrolase activity	molecular_function	9	1	2386	3	13614	0.439043
GO:0006566	threonine metabolic process	biological_process	11	1	2386	3	13614	0.439043
GO:0052747	sinapyl alcohol dehydrogenase activity	molecular_function	7	1	2386	3	13614	0.439043
GO:2000038	regulation of stomatal complex development	biological_process	8	1	2386	3	13614	0.439043
GO:0009606	tropism	biological_process	5	1	2386	3	13614	0.439043
GO:1990429	peroxisomal importomer complex	cellular_component	5	1	2386	3	13614	0.439043
GO:0031428	box C/D snoRNP complex	cellular_component	6	1	2386	3	13614	0.439043
GO:2000762	regulation of phenylpropanoid metabolic process	biological_process	7	1	2386	3	13614	0.439043
GO:0046429	4-hydroxy-3-methylbut-2-en-1-yl diphosphate synthase activity	molecular_function	7	1	2386	3	13614	0.439043
GO:0043141	ATP-dependent 5'-3' DNA helicase activity	molecular_function	12	1	2386	3	13614	0.439043
GO:0010255	glucose mediated signaling pathway	biological_process	8	1	2386	3	13614	0.439043
GO:0010337	regulation of salicylic acid metabolic process	biological_process	8	1	2386	3	13614	0.439043
GO:0016045	detection of bacterium	biological_process	8	1	2386	3	13614	0.439043
GO:0000372	Group I intron splicing	biological_process	13	1	2386	3	13614	0.439043
GO:0004462	lactoylglutathione lyase activity	molecular_function	6	1	2386	3	13614	0.439043
GO:0043240	Fanconi anaemia nuclear complex	cellular_component	4	1	2386	3	13614	0.439043
GO:0031145	anaphase-promoting complex-dependent catabolic process	biological_process	12	1	2386	3	13614	0.439043
GO:2000711	positive regulation of maintenance of meiotic sister chromatid cohesion, centromeric	biological_process	13	1	2386	3	13614	0.439043
GO:0000177	cytoplasmic exosome (RNase complex	cellular_component	6	1	2386	3	13614	0.439043
GO:1902000	homogentisate catabolic process	biological_process	8	1	2386	3	13614	0.439043
GO:0071491	cellular response to red light	biological_process	9	1	2386	3	13614	0.439043
GO:0031507	heterochromatin assembly	biological_process	7	1	2386	3	13614	0.439043
GO:1901562	response to paraquat	biological_process	6	1	2386	3	13614	0.439043
GO:0048579	negative regulation of long-day photoperiodism, flowering	biological_process	9	1	2386	3	13614	0.439043
GO:0006540	glutamate decarboxylation to succinate	biological_process	13	1	2386	3	13614	0.439043
GO:0034756	regulation of iron ion transport	biological_process	9	1	2386	3	13614	0.439043
GO:0047884	FAD diphosphatase activity	molecular_function	9	1	2386	3	13614	0.439043
GO:0034768	(E)-beta-ocimene synthase activity	molecular_function	7	1	2386	3	13614	0.439043
GO:0032875	regulation of DNA endoreduplication	biological_process	8	1	2386	3	13614	0.439043
GO:0010480	microsporocyte differentiation	biological_process	5	1	2386	3	13614	0.439043
GO:0009902	chloroplast relocation	biological_process	8	1	2386	3	13614	0.439043
GO:0010236	plastoquinone biosynthetic process	biological_process	9	1	2386	3	13614	0.439043
GO:0006379	mRNA cleavage	biological_process	10	1	2386	3	13614	0.439043
GO:0046715	borate transmembrane transporter activity	molecular_function	8	1	2386	3	13614	0.439043
GO:0050821	protein stabilization	biological_process	6	1	2386	3	13614	0.439043
GO:0000781	chromosome, telomeric region	cellular_component	7	1	2386	3	13614	0.439043
GO:0030835	negative regulation of actin filament depolymerization	biological_process	9	1	2386	3	13614	0.439043
GO:0050017	L-3-cyanoalanine synthase activity	molecular_function	6	1	2386	3	13614	0.439043
GO:0004411	homogentisate 1,2-dioxygenase activity	molecular_function	7	1	2386	3	13614	0.439043
GO:0033597	mitotic checkpoint complex	cellular_component	4	1	2386	3	13614	0.439043
GO:0090421	embryonic meristem initiation	biological_process	5	1	2386	3	13614	0.439043
GO:0010222	stem vascular tissue pattern formation	biological_process	7	1	2386	3	13614	0.439043
GO:0072732	cellular response to calcium ion starvation	biological_process	9	1	2386	3	13614	0.439043
GO:0046110	xanthine metabolic process	biological_process	10	1	2386	3	13614	0.439043
GO:0010101	post-embryonic root morphogenesis	biological_process	7	1	2386	3	13614	0.439043
GO:0070180	large ribosomal subunit rRNA binding	molecular_function	8	1	2386	3	13614	0.439043
GO:0004794	L-threonine ammonia-lyase activity	molecular_function	7	1	2386	3	13614	0.439043
GO:0045041	protein import into mitochondrial intermembrane space	biological_process	12	1	2386	3	13614	0.439043
GO:0004351	glutamate decarboxylase activity	molecular_function	7	1	2386	3	13614	0.439043
GO:0006388	tRNA splicing, via endonucleolytic cleavage and ligation	biological_process	12	1	2386	3	13614	0.439043
GO:0009432	SOS response	biological_process	7	1	2386	3	13614	0.439043
GO:0006020	inositol metabolic process	biological_process	7	1	2386	3	13614	0.439043
GO:0043883	malolactic enzyme activity	molecular_function	5	1	2386	3	13614	0.439043
GO:0015743	malate transport	biological_process	12	1	2386	3	13614	0.439043
GO:0046608	carotenoid isomerase activity	molecular_function	6	1	2386	3	13614	0.439043
GO:0016295	myristoyl-[acyl-carrier-protein] hydrolase activity	molecular_function	9	1	2386	3	13614	0.439043
GO:0051262	protein tetramerization	biological_process	8	1	2386	3	13614	0.439043
GO:0048512	circadian behavior	biological_process	5	1	2386	3	13614	0.439043
GO:0006805	xenobiotic metabolic process	biological_process	5	1	2386	3	13614	0.439043
GO:0004585	ornithine carbamoyltransferase activity	molecular_function	7	1	2386	3	13614	0.439043
GO:0071490	cellular response to far red light	biological_process	9	1	2386	3	13614	0.439043
GO:0043248	proteasome assembly	biological_process	8	1	2386	3	13614	0.439043
GO:0034427	nuclear-transcribed mRNA catabolic process, exonucleolytic, 3'-5'	biological_process	13	1	2386	3	13614	0.439043
GO:0016048	detection of temperature stimulus	biological_process	6	1	2386	3	13614	0.439043
GO:0004662	CAAX-protein geranylgeranyltransferase activity	molecular_function	9	1	2386	3	13614	0.439043
GO:0009528	plastid inner membrane	cellular_component	6	1	2386	3	13614	0.439043
GO:0043550	regulation of lipid kinase activity	biological_process	8	1	2386	3	13614	0.439043
GO:0046861	glyoxysomal membrane	cellular_component	9	1	2386	3	13614	0.439043
GO:0009866	induced systemic resistance, ethylene mediated signaling pathway	biological_process	6	1	2386	3	13614	0.439043
GO:0034982	mitochondrial protein processing	biological_process	9	1	2386	3	13614	0.439043
GO:0000914	phragmoplast assembly	biological_process	8	1	2386	3	13614	0.439043
GO:0035267	NuA4 histone acetyltransferase complex	cellular_component	9	1	2386	3	13614	0.439043
GO:0010036	response to boron-containing substance	biological_process	5	1	2386	3	13614	0.439043
GO:0005911	cell-cell junction	cellular_component	4	1	2386	3	13614	0.439043
GO:0005953	CAAX-protein geranylgeranyltransferase complex	cellular_component	5	1	2386	3	13614	0.439043
GO:0019745	pentacyclic triterpenoid biosynthetic process	biological_process	11	1	2386	3	13614	0.439043
GO:0012506	vesicle membrane	cellular_component	5	1	2386	3	13614	0.439043
GO:0080124	pheophytinase activity	molecular_function	7	1	2386	3	13614	0.439043
GO:0002764	immune response-regulating signaling pathway	biological_process	5	1	2386	3	13614	0.439043
GO:0042407	cristae formation	biological_process	9	1	2386	3	13614	0.439043
GO:0010498	proteasomal protein catabolic process	biological_process	8	1	2386	3	13614	0.439043
GO:0006473	protein acetylation	biological_process	10	1	2386	3	13614	0.439043
GO:0097250	mitochondrial respiratory chain supercomplex assembly	biological_process	7	1	2386	3	13614	0.439043
GO:0051446	positive regulation of meiotic cell cycle	biological_process	8	1	2386	3	13614	0.439043
GO:0070455	positive regulation of heme biosynthetic process	biological_process	9	1	2386	3	13614	0.439043
GO:0051276	chromosome organization	biological_process	6	1	2386	3	13614	0.439043
GO:0006650	glycerophospholipid metabolic process	biological_process	8	1	2386	3	13614	0.439043
GO:0060919	auxin influx	biological_process	8	1	2386	3	13614	0.439043
GO:0048439	flower morphogenesis	biological_process	5	1	2386	3	13614	0.439043
GO:0044391	ribosomal subunit	cellular_component	6	1	2386	3	13614	0.439043
GO:0000428	DNA-directed RNA polymerase complex	cellular_component	6	1	2386	3	13614	0.439043
GO:0042299	lupeol synthase activity	molecular_function	7	1	2386	3	13614	0.439043
GO:0015840	urea transport	biological_process	8	1	2386	3	13614	0.439043
GO:0031957	very long-chain fatty acid-CoA ligase activity	molecular_function	8	1	2386	3	13614	0.439043
GO:0061634	alpha-D-xyloside xylohydrolase	molecular_function	7	1	2386	3	13614	0.439043
GO:0008841	dihydrofolate synthase activity	molecular_function	7	1	2386	3	13614	0.439043
GO:0016903	oxidoreductase activity, acting on the aldehyde or oxo group of donors	molecular_function	5	1	2386	3	13614	0.439043
GO:0004588	orotate phosphoribosyltransferase activity	molecular_function	7	1	2386	3	13614	0.439043
GO:0070940	dephosphorylation of RNA polymerase II C-terminal domain	biological_process	10	1	2386	3	13614	0.439043
GO:0070918	production of small RNA involved in gene silencing by RNA	biological_process	11	1	2386	3	13614	0.439043
GO:0008134	transcription factor binding	molecular_function	5	1	2386	3	13614	0.439043
GO:0043738	reduced coenzyme F420 dehydrogenase activity	molecular_function	5	1	2386	3	13614	0.439043
GO:0030149	sphingolipid catabolic process	biological_process	9	1	2386	3	13614	0.439043
GO:0004590	orotidine-5'-phosphate decarboxylase activity	molecular_function	7	1	2386	3	13614	0.439043
GO:0042554	superoxide anion generation	biological_process	7	1	2386	3	13614	0.439043
GO:0019172	glyoxalase III activity	molecular_function	7	1	2386	3	13614	0.439043
GO:0016149	translation release factor activity, codon specific	molecular_function	10	1	2386	3	13614	0.439043
GO:0008748	N-ethylmaleimide reductase activity	molecular_function	7	1	2386	3	13614	0.439043
GO:0043914	NADPH:sulfur oxidoreductase activity	molecular_function	5	1	2386	3	13614	0.439043
GO:0006021	inositol biosynthetic process	biological_process	8	1	2386	3	13614	0.439043
GO:0045157	electron transporter, transferring electrons within the noncyclic electron transport pathway of photosynthesis activity	molecular_function	6	1	2386	3	13614	0.439043
GO:0080176	xyloglucan 1,6-alpha-xylosidase activity	molecular_function	7	1	2386	3	13614	0.439043
GO:2000693	positive regulation of seed maturation	biological_process	9	1	2386	3	13614	0.439043
GO:0030587	sorocarp development	biological_process	7	1	2386	3	13614	0.439043
GO:0080064	4,4-dimethyl-9beta,19-cyclopropylsterol oxidation	biological_process	9	1	2386	3	13614	0.439043
GO:0048358	mucilage pectin biosynthetic process	biological_process	9	1	2386	3	13614	0.439043
GO:0045174	glutathione dehydrogenase (ascorbate) activity	molecular_function	9	1	2386	3	13614	0.439043
GO:0004612	phosphoenolpyruvate carboxykinase (ATP) activity	molecular_function	8	1	2386	3	13614	0.439043
GO:0009904	chloroplast accumulation movement	biological_process	9	1	2386	3	13614	0.439043
GO:0009103	lipopolysaccharide biosynthetic process	biological_process	7	1	2386	3	13614	0.439043
GO:0046417	chorismate metabolic process	biological_process	9	1	2386	3	13614	0.439043
GO:0042547	cell wall modification involved in multidimensional cell growth	biological_process	8	1	2386	3	13614	0.439043
GO:0071492	cellular response to UV-A	biological_process	9	1	2386	3	13614	0.439043
GO:0034618	arginine binding	molecular_function	8	1	2386	3	13614	0.439043
GO:0034096	positive regulation of maintenance of meiotic sister chromatid cohesion	biological_process	12	1	2386	3	13614	0.439043
GO:0010521	telomerase inhibitor activity	molecular_function	6	1	2386	3	13614	0.439043
GO:0045842	positive regulation of mitotic metaphase/anaphase transition	biological_process	12	1	2386	3	13614	0.439043
GO:0010094	specification of carpel identity	biological_process	6	1	2386	3	13614	0.439043
GO:0000176	nuclear exosome (RNase complex	cellular_component	6	1	2386	3	13614	0.439043
GO:0003991	acetylglutamate kinase activity	molecular_function	7	1	2386	3	13614	0.439043
GO:0004165	dodecenoyl-CoA delta-isomerase activity	molecular_function	7	1	2386	3	13614	0.439043
GO:0000904	cell morphogenesis involved in differentiation	biological_process	7	1	2386	3	13614	0.439043
GO:0009257	10-formyltetrahydrofolate biosynthetic process	biological_process	10	1	2386	3	13614	0.439043
GO:0045488	pectin metabolic process	biological_process	8	1	2386	3	13614	0.439043
GO:0004018	N6-(1,2-dicarboxyethyl)AMP AMP-lyase (fumarate-forming) activity	molecular_function	7	1	2386	3	13614	0.439043
GO:0045261	proton-transporting ATP synthase complex, catalytic core F(1	cellular_component	6	1	2386	3	13614	0.439043
GO:0046713	borate transport	biological_process	9	1	2386	3	13614	0.439043
GO:0047769	arogenate dehydratase activity	molecular_function	7	1	2386	3	13614	0.439043
GO:0070273	phosphatidylinositol-4-phosphate binding	molecular_function	8	1	2386	3	13614	0.439043
GO:0045153	electron transporter, transferring electrons within CoQH2-cytochrome c reductase complex activity	molecular_function	6	1	2386	3	13614	0.439043
GO:0006123	mitochondrial electron transport, cytochrome c to oxygen	biological_process	10	1	2386	3	13614	0.439043
GO:0009687	abscisic acid metabolic process	biological_process	10	1	2386	3	13614	0.439043
GO:0050551	myrcene synthase activity	molecular_function	8	1	2386	3	13614	0.439043
GO:0016296	palmitoyl-[acyl-carrier-protein] hydrolase activity	molecular_function	9	1	2386	3	13614	0.439043
GO:0009450	gamma-aminobutyric acid catabolic process	biological_process	10	1	2386	3	13614	0.439043
GO:0003688	DNA replication origin binding	molecular_function	9	1	2386	3	13614	0.439043
GO:0004664	prephenate dehydratase activity	molecular_function	7	1	2386	3	13614	0.439043
GO:0010270	photosystem II oxygen evolving complex assembly	biological_process	9	1	2386	3	13614	0.439043
GO:0043631	RNA polyadenylation	biological_process	9	1	2386	3	13614	0.439043
GO:0006883	cellular sodium ion homeostasis	biological_process	11	1	2386	3	13614	0.439043
GO:0051776	detection of redox state	biological_process	6	1	2386	3	13614	0.439043
GO:0052693	epoxyqueuosine reductase activity	molecular_function	5	1	2386	3	13614	0.439043
GO:0010365	positive regulation of ethylene biosynthetic process	biological_process	11	1	2386	3	13614	0.439043
GO:0043574	peroxisomal transport	biological_process	7	1	2386	3	13614	0.439043
GO:0008117	sphinganine-1-phosphate aldolase activity	molecular_function	7	1	2386	3	13614	0.439043
GO:2000306	positive regulation of photomorphogenesis	biological_process	9	1	2386	3	13614	0.439043
GO:0042646	plastid nucleoid	cellular_component	4	1	2386	3	13614	0.439043
GO:0050521	alpha-glucan, water dikinase activity	molecular_function	7	1	2386	3	13614	0.439043
GO:0042178	xenobiotic catabolic process	biological_process	6	1	2386	3	13614	0.439043
GO:0008692	3-hydroxybutyryl-CoA epimerase activity	molecular_function	7	1	2386	3	13614	0.439043
GO:0000793	condensed chromosome	cellular_component	7	1	2386	3	13614	0.439043
GO:0043903	regulation of symbiosis, encompassing mutualism through parasitism	biological_process	6	1	2386	3	13614	0.439043
GO:0044211	CTP salvage	biological_process	13	1	2386	3	13614	0.439043
GO:0006536	glutamate metabolic process	biological_process	11	1	2386	3	13614	0.439043
GO:0009616	virus induced gene silencing	biological_process	6	1	2386	3	13614	0.439043
GO:0004819	glutamine-tRNA ligase activity	molecular_function	7	1	2386	3	13614	0.439043
GO:0022883	zinc efflux transmembrane transporter activity	molecular_function	11	1	2386	3	13614	0.439043
GO:0019048	modulation by virus of host morphology or physiology	biological_process	7	1	2386	3	13614	0.439043
GO:0043826	sulfur oxygenase reductase activity	molecular_function	5	1	2386	3	13614	0.439043
GO:0000154	rRNA modification	biological_process	12	1	2386	3	13614	0.439043
GO:0019374	galactolipid metabolic process	biological_process	9	1	2386	3	13614	0.439043
GO:0004536	deoxyribonuclease activity	molecular_function	7	1	2386	3	13614	0.439043
GO:0008318	protein prenyltransferase activity	molecular_function	7	1	2386	3	13614	0.439043
GO:0005522	profilin binding	molecular_function	5	1	2386	3	13614	0.439043
GO:0010569	regulation of double-strand break repair via homologous recombination	biological_process	10	1	2386	3	13614	0.439043
GO:0072511	divalent inorganic cation transport	biological_process	8	1	2386	3	13614	0.439043
GO:0010434	bract formation	biological_process	6	1	2386	3	13614	0.439043
GO:0051731	polynucleotide 5'-hydroxyl-kinase activity	molecular_function	7	1	2386	3	13614	0.439043
GO:0003980	UDP-glucose:glycoprotein glucosyltransferase activity	molecular_function	8	1	2386	3	13614	0.439043
GO:0042726	flavin-containing compound metabolic process	biological_process	6	1	2386	3	13614	0.439043
GO:0009671	nitrate:proton symporter activity	molecular_function	11	1	2386	3	13614	0.439043
GO:0006425	glutaminyl-tRNA aminoacylation	biological_process	13	1	2386	3	13614	0.439043
GO:0032592	integral component of mitochondrial membrane	cellular_component	7	1	2386	3	13614	0.439043
GO:0016851	magnesium chelatase activity	molecular_function	7	1	2386	3	13614	0.439043
GO:0050505	hydroquinone glucosyltransferase activity	molecular_function	8	1	2386	3	13614	0.439043
GO:0019243	methylglyoxal catabolic process to D-lactate via S-lactoyl-glutathione	biological_process	11	1	2386	3	13614	0.439043
GO:0032025	response to cobalt ion	biological_process	7	1	2386	3	13614	0.439043
GO:0009627	systemic acquired resistance	biological_process	7	9	2386	47	13614	0.443467
GO:0006886	intracellular protein transport	biological_process	10	28	2386	154	13614	0.447901
GO:0006857	oligopeptide transport	biological_process	9	12	2386	64	13614	0.448844
GO:0016758	transferase activity, transferring hexosyl groups	molecular_function	6	12	2386	64	13614	0.448844
GO:0009411	response to UV	biological_process	7	5	2386	25	13614	0.45216
GO:0008654	phospholipid biosynthetic process	biological_process	8	5	2386	25	13614	0.45216
GO:0030276	clathrin binding	molecular_function	5	5	2386	25	13614	0.45216
GO:0009791	post-embryonic development	biological_process	4	5	2386	25	13614	0.45216
GO:0000785	chromatin	cellular_component	6	5	2386	25	13614	0.45216
GO:0052696	flavonoid glucuronidation	biological_process	6	10	2386	53	13614	0.454055
GO:0000398	mRNA splicing, via spliceosome	biological_process	13	10	2386	53	13614	0.454055
GO:0007067	mitotic nuclear division	NA	NA	10	2386	53	13614	0.454055
GO:0009926	auxin polar transport	biological_process	8	10	2386	53	13614	0.454055
GO:0080044	quercetin 7-O-glucosyltransferase activity	molecular_function	8	10	2386	53	13614	0.454055
GO:0000989	transcription factor activity, transcription factor binding	molecular_function	NA	3	2386	14	13614	0.455433
GO:0004525	ribonuclease III activity	molecular_function	10	3	2386	14	13614	0.455433
GO:0010229	inflorescence development	biological_process	6	3	2386	14	13614	0.455433
GO:0019762	glucosinolate catabolic process	biological_process	9	3	2386	14	13614	0.455433
GO:0008195	phosphatidate phosphatase activity	molecular_function	8	3	2386	14	13614	0.455433
GO:0009654	photosystem II oxygen evolving complex	cellular_component	6	3	2386	14	13614	0.455433
GO:0008137	NADH dehydrogenase (ubiquinone) activity	molecular_function	8	3	2386	14	13614	0.455433
GO:0007186	G-protein coupled receptor signaling pathway	biological_process	5	3	2386	14	13614	0.455433
GO:0005543	phospholipid binding	molecular_function	5	3	2386	14	13614	0.455433
GO:0006879	cellular iron ion homeostasis	biological_process	12	3	2386	14	13614	0.455433
GO:0043069	negative regulation of programmed cell death	biological_process	8	3	2386	14	13614	0.455433
GO:0009767	photosynthetic electron transport chain	biological_process	7	3	2386	14	13614	0.455433
GO:0002237	response to molecule of bacterial origin	biological_process	6	3	2386	14	13614	0.455433
GO:0006338	chromatin remodeling	biological_process	6	3	2386	14	13614	0.455433
GO:0015297	antiporter activity	molecular_function	7	13	2386	70	13614	0.457461
GO:0043086	negative regulation of catalytic activity	biological_process	6	8	2386	42	13614	0.459903
GO:0005618	cell wall	cellular_component	5	78	2386	439	13614	0.466376
GO:0031969	chloroplast membrane	cellular_component	6	17	2386	93	13614	0.46644
GO:0016126	sterol biosynthetic process	biological_process	8	6	2386	31	13614	0.466675
GO:0009505	plant-type cell wall	cellular_component	6	42	2386	235	13614	0.471159
GO:0007267	cell-cell signaling	biological_process	5	4	2386	20	13614	0.474939
GO:0035251	UDP-glucosyltransferase activity	molecular_function	7	4	2386	20	13614	0.474939
GO:0006820	anion transport	biological_process	7	4	2386	20	13614	0.474939
GO:0008266	poly(U) RNA binding	molecular_function	9	4	2386	20	13614	0.474939
GO:0009734	auxin-activated signaling pathway	biological_process	6	25	2386	139	13614	0.478082
GO:0009809	lignin biosynthetic process	biological_process	8	10	2386	54	13614	0.479302
GO:0016491	oxidoreductase activity	molecular_function	4	33	2386	185	13614	0.485833
GO:0000422	mitophagy	biological_process	7	2	2386	9	13614	0.485861
GO:0016558	protein import into peroxisome matrix	biological_process	13	2	2386	9	13614	0.485861
GO:0008878	glucose-1-phosphate adenylyltransferase activity	molecular_function	8	2	2386	9	13614	0.485861
GO:0010117	photoprotection	biological_process	7	2	2386	9	13614	0.485861
GO:0016573	histone acetylation	biological_process	10	2	2386	9	13614	0.485861
GO:0019900	kinase binding	molecular_function	6	2	2386	9	13614	0.485861
GO:0055075	potassium ion homeostasis	biological_process	10	2	2386	9	13614	0.485861
GO:0052692	raffinose alpha-galactosidase activity	molecular_function	9	2	2386	9	13614	0.485861
GO:0010093	specification of floral organ identity	biological_process	5	2	2386	9	13614	0.485861
GO:0033320	UDP-D-xylose biosynthetic process	biological_process	10	2	2386	9	13614	0.485861
GO:0034968	histone lysine methylation	biological_process	12	2	2386	9	13614	0.485861
GO:1900056	negative regulation of leaf senescence	biological_process	10	2	2386	9	13614	0.485861
GO:0051693	actin filament capping	biological_process	10	2	2386	9	13614	0.485861
GO:0010233	phloem transport	biological_process	7	2	2386	9	13614	0.485861
GO:0030665	clathrin-coated vesicle membrane	cellular_component	8	2	2386	9	13614	0.485861
GO:0006559	L-phenylalanine catabolic process	biological_process	11	2	2386	9	13614	0.485861
GO:0006655	phosphatidylglycerol biosynthetic process	biological_process	10	2	2386	9	13614	0.485861
GO:0033962	cytoplasmic mRNA processing body assembly	biological_process	9	2	2386	9	13614	0.485861
GO:0010112	regulation of systemic acquired resistance	biological_process	8	2	2386	9	13614	0.485861
GO:0009558	embryo sac cellularization	biological_process	6	2	2386	9	13614	0.485861
GO:0000373	Group II intron splicing	biological_process	13	2	2386	9	13614	0.485861
GO:0006561	proline biosynthetic process	biological_process	12	2	2386	9	13614	0.485861
GO:0010942	positive regulation of cell death	biological_process	7	2	2386	9	13614	0.485861
GO:0001708	cell fate specification	biological_process	5	2	2386	9	13614	0.485861
GO:0019748	secondary metabolic process	biological_process	4	2	2386	9	13614	0.485861
GO:0016765	transferase activity, transferring alkyl or aryl (other than methyl) groups	molecular_function	5	2	2386	9	13614	0.485861
GO:0003843	1,3-beta-D-glucan synthase activity	molecular_function	8	2	2386	9	13614	0.485861
GO:0009959	negative gravitropism	biological_process	7	2	2386	9	13614	0.485861
GO:0070814	hydrogen sulfide biosynthetic process	biological_process	7	2	2386	9	13614	0.485861
GO:0090332	stomatal closure	biological_process	5	2	2386	9	13614	0.485861
GO:0072686	mitotic spindle	cellular_component	7	2	2386	9	13614	0.485861
GO:0009785	blue light signaling pathway	biological_process	6	2	2386	9	13614	0.485861
GO:0004366	glycerol-3-phosphate O-acyltransferase activity	molecular_function	8	2	2386	9	13614	0.485861
GO:0008250	oligosaccharyltransferase complex	cellular_component	7	2	2386	9	13614	0.485861
GO:0000148	1,3-beta-D-glucan synthase complex	cellular_component	6	2	2386	9	13614	0.485861
GO:0016602	CCAAT-binding factor complex	cellular_component	7	2	2386	9	13614	0.485861
GO:0043161	proteasome-mediated ubiquitin-dependent protein catabolic process	biological_process	11	11	2386	60	13614	0.487364
GO:0048544	recognition of pollen	biological_process	5	8	2386	43	13614	0.488234
GO:0051603	proteolysis involved in cellular protein catabolic process	biological_process	8	8	2386	43	13614	0.488234
GO:0045087	innate immune response	biological_process	5	8	2386	43	13614	0.488234
GO:0032502	developmental process	biological_process	3	5	2386	26	13614	0.488769
GO:0009845	seed germination	biological_process	4	9	2386	49	13614	0.496756
GO:0005096	GTPase activator activity	molecular_function	6	6	2386	32	13614	0.499566
GO:0009704	de-etiolation	biological_process	7	3	2386	15	13614	0.503979
GO:0050790	regulation of catalytic activity	biological_process	5	3	2386	15	13614	0.503979
GO:0009851	auxin biosynthetic process	biological_process	6	3	2386	15	13614	0.503979
GO:0005685	U1 snRNP	cellular_component	8	3	2386	15	13614	0.503979
GO:0042026	protein refolding	biological_process	5	3	2386	15	13614	0.503979
GO:0050829	defense response to Gram-negative bacterium	biological_process	9	3	2386	15	13614	0.503979
GO:0005801	cis-Golgi network	cellular_component	6	3	2386	15	13614	0.503979
GO:0009691	cytokinin biosynthetic process	biological_process	7	3	2386	15	13614	0.503979
GO:0008236	serine-type peptidase activity	molecular_function	6	3	2386	15	13614	0.503979
GO:0010143	cutin biosynthetic process	biological_process	7	3	2386	15	13614	0.503979
GO:0009543	chloroplast thylakoid lumen	cellular_component	8	10	2386	55	13614	0.50429
GO:0009620	response to fungus	biological_process	7	10	2386	55	13614	0.50429
GO:0003682	chromatin binding	molecular_function	4	14	2386	78	13614	0.507405
GO:0050897	cobalt ion binding	molecular_function	8	7	2386	38	13614	0.50849
GO:0010218	response to far red light	biological_process	8	7	2386	38	13614	0.50849
GO:0003993	acid phosphatase activity	molecular_function	8	7	2386	38	13614	0.50849
GO:0061025	membrane fusion	biological_process	6	4	2386	21	13614	0.515618
GO:0042335	cuticle development	biological_process	5	4	2386	21	13614	0.515618
GO:0005741	mitochondrial outer membrane	cellular_component	6	4	2386	21	13614	0.515618
GO:0007033	vacuole organization	biological_process	6	4	2386	21	13614	0.515618
GO:0009707	chloroplast outer membrane	cellular_component	7	4	2386	21	13614	0.515618
GO:0005484	SNAP receptor activity	molecular_function	5	9	2386	50	13614	0.522884
GO:0006418	tRNA aminoacylation for protein translation	biological_process	12	5	2386	27	13614	0.524453
GO:0004872	receptor activity	NA	NA	5	2386	27	13614	0.524453
GO:0004842	ubiquitin-protein transferase activity	molecular_function	6	37	2386	211	13614	0.527292
GO:0004675	transmembrane receptor protein serine/threonine kinase activity	molecular_function	9	6	2386	33	13614	0.531718
GO:0008643	carbohydrate transport	biological_process	7	6	2386	33	13614	0.531718
GO:0016192	vesicle-mediated transport	biological_process	6	19	2386	108	13614	0.53255
GO:0016829	lyase activity	molecular_function	4	11	2386	62	13614	0.534437
GO:0000304	response to singlet oxygen	biological_process	7	1	2386	4	13614	0.537378
GO:0005965	protein farnesyltransferase complex	cellular_component	6	1	2386	4	13614	0.537378
GO:0004591	oxoglutarate dehydrogenase (succinyl-transferring) activity	molecular_function	7	1	2386	4	13614	0.537378
GO:0080016	(-)-E-beta-caryophyllene synthase activity	molecular_function	5	1	2386	4	13614	0.537378
GO:0048102	autophagic cell death	biological_process	6	1	2386	4	13614	0.537378
GO:0015157	oligosaccharide transmembrane transporter activity	molecular_function	6	1	2386	4	13614	0.537378
GO:0080005	photosystem stoichiometry adjustment	biological_process	8	1	2386	4	13614	0.537378
GO:0010318	pyrophosphate-dependent phosphofructokinase complex, beta-subunit complex	cellular_component	4	1	2386	4	13614	0.537378
GO:0016783	sulfurtransferase activity	molecular_function	6	1	2386	4	13614	0.537378
GO:0010731	protein glutathionylation	biological_process	9	1	2386	4	13614	0.537378
GO:0006231	dTMP biosynthetic process	biological_process	12	1	2386	4	13614	0.537378
GO:0000395	mRNA 5'-splice site recognition	biological_process	10	1	2386	4	13614	0.537378
GO:0006884	cell volume homeostasis	biological_process	7	1	2386	4	13614	0.537378
GO:0004338	glucan exo-1,3-beta-glucosidase activity	molecular_function	9	1	2386	4	13614	0.537378
GO:0006032	chitin catabolic process	biological_process	8	1	2386	4	13614	0.537378
GO:0008535	respiratory chain complex IV assembly	biological_process	9	1	2386	4	13614	0.537378
GO:0036402	proteasome-activating ATPase activity	molecular_function	11	1	2386	4	13614	0.537378
GO:0004385	guanylate kinase activity	molecular_function	8	1	2386	4	13614	0.537378
GO:0009903	chloroplast avoidance movement	biological_process	9	1	2386	4	13614	0.537378
GO:0015940	pantothenate biosynthetic process	biological_process	8	1	2386	4	13614	0.537378
GO:0004830	tryptophan-tRNA ligase activity	molecular_function	7	1	2386	4	13614	0.537378
GO:0030586	[methionine synthase] reductase activity	molecular_function	7	1	2386	4	13614	0.537378
GO:0045899	positive regulation of RNA polymerase II transcriptional preinitiation complex assembly	biological_process	8	1	2386	4	13614	0.537378
GO:0001676	long-chain fatty acid metabolic process	biological_process	10	1	2386	4	13614	0.537378
GO:0000727	double-strand break repair via break-induced replication	biological_process	11	1	2386	4	13614	0.537378
GO:0005471	ATP:ADP antiporter activity	molecular_function	10	1	2386	4	13614	0.537378
GO:0044351	macropinocytosis	biological_process	9	1	2386	4	13614	0.537378
GO:0006436	tryptophanyl-tRNA aminoacylation	biological_process	13	1	2386	4	13614	0.537378
GO:0004660	protein farnesyltransferase activity	molecular_function	8	1	2386	4	13614	0.537378
GO:0060964	regulation of gene silencing by miRNA	biological_process	10	1	2386	4	13614	0.537378
GO:0031063	regulation of histone deacetylation	biological_process	10	1	2386	4	13614	0.537378
GO:2000072	regulation of defense response to fungus, incompatible interaction	biological_process	8	1	2386	4	13614	0.537378
GO:0048827	phyllome development	biological_process	6	1	2386	4	13614	0.537378
GO:0016784	3-mercaptopyruvate sulfurtransferase activity	molecular_function	7	1	2386	4	13614	0.537378
GO:0006880	intracellular sequestering of iron ion	biological_process	5	1	2386	4	13614	0.537378
GO:0044746	amino acid transmembrane export	NA	NA	1	2386	4	13614	0.537378
GO:0009013	succinate-semialdehyde dehydrogenase [NAD(P)+] activity	molecular_function	7	1	2386	4	13614	0.537378
GO:0030627	pre-mRNA 5'-splice site binding	molecular_function	8	1	2386	4	13614	0.537378
GO:0010377	guard cell fate commitment	biological_process	6	1	2386	4	13614	0.537378
GO:0015790	UDP-xylose transport	biological_process	9	1	2386	4	13614	0.537378
GO:0005093	Rab GDP-dissociation inhibitor activity	molecular_function	8	1	2386	4	13614	0.537378
GO:0051020	GTPase binding	molecular_function	6	1	2386	4	13614	0.537378
GO:0004617	phosphoglycerate dehydrogenase activity	molecular_function	7	1	2386	4	13614	0.537378
GO:0009070	serine family amino acid biosynthetic process	biological_process	11	1	2386	4	13614	0.537378
GO:0005849	mRNA cleavage factor complex	cellular_component	4	1	2386	4	13614	0.537378
GO:0005793	endoplasmic reticulum-Golgi intermediate compartment	cellular_component	6	1	2386	4	13614	0.537378
GO:0010424	DNA methylation on cytosine within a CG sequence	biological_process	12	1	2386	4	13614	0.537378
GO:0008290	F-actin capping protein complex	cellular_component	4	1	2386	4	13614	0.537378
GO:0016297	acyl-[acyl-carrier-protein] hydrolase activity	molecular_function	8	1	2386	4	13614	0.537378
GO:0080017	alpha-humulene synthase activity	molecular_function	5	1	2386	4	13614	0.537378
GO:0010387	COP9 signalosome assembly	biological_process	8	1	2386	4	13614	0.537378
GO:0016847	1-aminocyclopropane-1-carboxylate synthase activity	molecular_function	6	1	2386	4	13614	0.537378
GO:0007129	synapsis	biological_process	8	1	2386	4	13614	0.537378
GO:0004799	thymidylate synthase activity	molecular_function	8	1	2386	4	13614	0.537378
GO:0004571	mannosyl-oligosaccharide 1,2-alpha-mannosidase activity	molecular_function	10	1	2386	4	13614	0.537378
GO:0015996	chlorophyll catabolic process	biological_process	9	1	2386	4	13614	0.537378
GO:0055129	L-proline biosynthetic process	biological_process	13	1	2386	4	13614	0.537378
GO:0009729	detection of brassinosteroid stimulus	biological_process	7	1	2386	4	13614	0.537378
GO:0051724	NAD transporter activity	molecular_function	7	1	2386	4	13614	0.537378
GO:0042500	aspartic endopeptidase activity, intramembrane cleaving	molecular_function	9	1	2386	4	13614	0.537378
GO:0030497	fatty acid elongation	biological_process	11	1	2386	4	13614	0.537378
GO:0045851	pH reduction	biological_process	11	1	2386	4	13614	0.537378
GO:0005086	ARF guanyl-nucleotide exchange factor activity	molecular_function	8	1	2386	4	13614	0.537378
GO:0008441	3'(2'),5'-bisphosphate nucleotidase activity	molecular_function	9	1	2386	4	13614	0.537378
GO:0004349	glutamate 5-kinase activity	molecular_function	7	1	2386	4	13614	0.537378
GO:0004698	calcium-dependent protein kinase C activity	molecular_function	10	1	2386	4	13614	0.537378
GO:0004777	succinate-semialdehyde dehydrogenase (NAD+) activity	molecular_function	7	1	2386	4	13614	0.537378
GO:0071493	cellular response to UV-B	biological_process	9	1	2386	4	13614	0.537378
GO:0004146	dihydrofolate reductase activity	molecular_function	7	1	2386	4	13614	0.537378
GO:0008934	inositol monophosphate 1-phosphatase activity	molecular_function	10	1	2386	4	13614	0.537378
GO:0015140	malate transmembrane transporter activity	molecular_function	9	1	2386	4	13614	0.537378
GO:0010177	2-(2'-methylthio)ethylmalate synthase activity	molecular_function	7	1	2386	4	13614	0.537378
GO:1902553	positive regulation of catalase activity	biological_process	8	1	2386	4	13614	0.537378
GO:0046034	ATP metabolic process	biological_process	4	1	2386	4	13614	0.537378
GO:0005464	UDP-xylose transmembrane transporter activity	molecular_function	8	1	2386	4	13614	0.537378
GO:0009963	positive regulation of flavonoid biosynthetic process	biological_process	8	1	2386	4	13614	0.537378
GO:0048480	stigma development	biological_process	5	1	2386	4	13614	0.537378
GO:0016743	carboxyl- or carbamoyltransferase activity	molecular_function	6	1	2386	4	13614	0.537378
GO:0006900	membrane budding	biological_process	7	1	2386	4	13614	0.537378
GO:0044208	'de novo' AMP biosynthetic process	biological_process	13	1	2386	4	13614	0.537378
GO:0071556	integral component of lumenal side of endoplasmic reticulum membrane	cellular_component	8	1	2386	4	13614	0.537378
GO:0070063	RNA polymerase binding	molecular_function	6	1	2386	4	13614	0.537378
GO:0000460	maturation of 5.8S rRNA	biological_process	12	1	2386	4	13614	0.537378
GO:0031593	polyubiquitin binding	molecular_function	6	1	2386	4	13614	0.537378
GO:0033014	tetrapyrrole biosynthetic process	biological_process	7	1	2386	4	13614	0.537378
GO:0080117	secondary growth	biological_process	5	1	2386	4	13614	0.537378
GO:0048015	phosphatidylinositol-mediated signaling	biological_process	7	1	2386	4	13614	0.537378
GO:0032012	regulation of ARF protein signal transduction	biological_process	11	1	2386	4	13614	0.537378
GO:0050162	oxalate oxidase activity	molecular_function	7	1	2386	4	13614	0.537378
GO:0046839	phospholipid dephosphorylation	biological_process	8	1	2386	4	13614	0.537378
GO:0018343	protein farnesylation	biological_process	10	1	2386	4	13614	0.537378
GO:0043085	positive regulation of catalytic activity	biological_process	6	1	2386	4	13614	0.537378
GO:0060776	simple leaf morphogenesis	biological_process	7	1	2386	4	13614	0.537378
GO:0010359	regulation of anion channel activity	biological_process	8	1	2386	4	13614	0.537378
GO:0004576	oligosaccharyl transferase activity	molecular_function	7	1	2386	4	13614	0.537378
GO:0043967	histone H4 acetylation	biological_process	11	1	2386	4	13614	0.537378
GO:0010623	programmed cell death involved in cell development	biological_process	6	1	2386	4	13614	0.537378
GO:0010063	positive regulation of trichoblast fate specification	biological_process	10	1	2386	4	13614	0.537378
GO:0035494	SNARE complex disassembly	biological_process	8	1	2386	4	13614	0.537378
GO:0016656	monodehydroascorbate reductase (NADH) activity	molecular_function	7	1	2386	4	13614	0.537378
GO:0003918	DNA topoisomerase type II (ATP-hydrolyzing) activity	molecular_function	12	1	2386	4	13614	0.537378
GO:0006003	fructose 2,6-bisphosphate metabolic process	biological_process	7	1	2386	4	13614	0.537378
GO:0032491	detection of molecule of fungal origin	biological_process	7	1	2386	4	13614	0.537378
GO:0010168	ER body	cellular_component	6	1	2386	4	13614	0.537378
GO:0030628	pre-mRNA 3'-splice site binding	molecular_function	8	1	2386	4	13614	0.537378
GO:0080024	indolebutyric acid metabolic process	biological_process	6	1	2386	4	13614	0.537378
GO:0043572	plastid fission	biological_process	7	1	2386	4	13614	0.537378
GO:2000070	regulation of response to water deprivation	biological_process	7	1	2386	4	13614	0.537378
GO:0004383	guanylate cyclase activity	molecular_function	5	1	2386	4	13614	0.537378
GO:0044375	regulation of peroxisome size	biological_process	6	1	2386	4	13614	0.537378
GO:0016742	hydroxymethyl-, formyl- and related transferase activity	molecular_function	6	1	2386	4	13614	0.537378
GO:0045836	positive regulation of meiotic nuclear division	biological_process	9	1	2386	4	13614	0.537378
GO:0005968	Rab-protein geranylgeranyltransferase complex	cellular_component	6	1	2386	4	13614	0.537378
GO:0008864	formyltetrahydrofolate deformylase activity	molecular_function	7	1	2386	4	13614	0.537378
GO:0008187	poly-pyrimidine tract binding	molecular_function	8	1	2386	4	13614	0.537378
GO:0043325	phosphatidylinositol-3,4-bisphosphate binding	molecular_function	9	1	2386	4	13614	0.537378
GO:0010155	regulation of proton transport	biological_process	10	1	2386	4	13614	0.537378
GO:0005094	Rho GDP-dissociation inhibitor activity	molecular_function	8	1	2386	4	13614	0.537378
GO:0015630	microtubule cytoskeleton	cellular_component	7	1	2386	4	13614	0.537378
GO:0097466	glycoprotein ERAD pathway	biological_process	9	1	2386	4	13614	0.537378
GO:0033588	Elongator holoenzyme complex	cellular_component	4	1	2386	4	13614	0.537378
GO:0071486	cellular response to high light intensity	biological_process	9	1	2386	4	13614	0.537378
GO:0071421	manganese ion transmembrane transport	biological_process	11	1	2386	4	13614	0.537378
GO:0004047	aminomethyltransferase activity	molecular_function	7	1	2386	4	13614	0.537378
GO:0015137	citrate transmembrane transporter activity	molecular_function	8	1	2386	4	13614	0.537378
GO:2001006	regulation of cellulose biosynthetic process	biological_process	11	1	2386	4	13614	0.537378
GO:0004739	pyruvate dehydrogenase (acetyl-transferring) activity	molecular_function	7	1	2386	4	13614	0.537378
GO:0004072	aspartate kinase activity	molecular_function	7	1	2386	4	13614	0.537378
GO:0016776	phosphotransferase activity, phosphate group as acceptor	molecular_function	6	1	2386	4	13614	0.537378
GO:0033591	response to L-ascorbic acid	biological_process	6	1	2386	4	13614	0.537378
GO:0070772	PAS complex	cellular_component	9	1	2386	4	13614	0.537378
GO:0006109	regulation of carbohydrate metabolic process	biological_process	7	1	2386	4	13614	0.537378
GO:0003857	3-hydroxyacyl-CoA dehydrogenase activity	molecular_function	7	1	2386	4	13614	0.537378
GO:0009922	fatty acid elongase activity	molecular_function	8	1	2386	4	13614	0.537378
GO:0010529	negative regulation of transposition	biological_process	7	1	2386	4	13614	0.537378
GO:0010421	hydrogen peroxide-mediated programmed cell death	biological_process	7	1	2386	4	13614	0.537378
GO:0016780	phosphotransferase activity, for other substituted phosphate groups	molecular_function	6	1	2386	4	13614	0.537378
GO:0030140	trans-Golgi network transport vesicle	cellular_component	8	1	2386	4	13614	0.537378
GO:0004350	glutamate-5-semialdehyde dehydrogenase activity	molecular_function	7	1	2386	4	13614	0.537378
GO:0070919	production of siRNA involved in chromatin silencing by small RNA	biological_process	12	1	2386	4	13614	0.537378
GO:0004584	dolichyl-phosphate-mannose-glycolipid alpha-mannosyltransferase activity	molecular_function	8	1	2386	4	13614	0.537378
GO:0016820	hydrolase activity, acting on acid anhydrides, catalyzing transmembrane movement of substances	NA	NA	1	2386	4	13614	0.537378
GO:0004148	dihydrolipoyl dehydrogenase activity	molecular_function	7	1	2386	4	13614	0.537378
GO:0055078	sodium ion homeostasis	biological_process	10	1	2386	4	13614	0.537378
GO:0010005	cortical microtubule, transverse to long axis	cellular_component	10	1	2386	4	13614	0.537378
GO:0009649	entrainment of circadian clock	biological_process	5	1	2386	4	13614	0.537378
GO:0030660	Golgi-associated vesicle membrane	cellular_component	7	1	2386	4	13614	0.537378
GO:0045604	regulation of epidermal cell differentiation	biological_process	8	1	2386	4	13614	0.537378
GO:0009094	L-phenylalanine biosynthetic process	biological_process	11	1	2386	4	13614	0.537378
GO:0051205	protein insertion into membrane	biological_process	8	1	2386	4	13614	0.537378
GO:0080026	response to indolebutyric acid	biological_process	6	1	2386	4	13614	0.537378
GO:0016717	oxidoreductase activity, acting on paired donors, with oxidation of a pair of donors resulting in the reduction of molecular oxygen to two molecules of water	molecular_function	6	1	2386	4	13614	0.537378
GO:0031071	cysteine desulfurase activity	molecular_function	7	1	2386	4	13614	0.537378
GO:0008053	mitochondrial fusion	biological_process	7	1	2386	4	13614	0.537378
GO:0042542	response to hydrogen peroxide	biological_process	7	7	2386	39	13614	0.537973
GO:0005643	nuclear pore	cellular_component	4	7	2386	39	13614	0.537973
GO:0015293	symporter activity	molecular_function	7	12	2386	68	13614	0.539505
GO:0006629	lipid metabolic process	biological_process	5	17	2386	97	13614	0.542026
GO:0006414	translational elongation	biological_process	8	8	2386	45	13614	0.54352
GO:1900057	positive regulation of leaf senescence	biological_process	10	2	2386	10	13614	0.54506
GO:0005720	nuclear heterochromatin	cellular_component	8	2	2386	10	13614	0.54506
GO:0097602	cullin family protein binding	molecular_function	5	2	2386	10	13614	0.54506
GO:0006890	retrograde vesicle-mediated transport, Golgi to ER	biological_process	8	2	2386	10	13614	0.54506
GO:0010019	chloroplast-nucleus signaling pathway	biological_process	5	2	2386	10	13614	0.54506
GO:0005199	structural constituent of cell wall	molecular_function	4	2	2386	10	13614	0.54506
GO:0030976	thiamine pyrophosphate binding	molecular_function	6	2	2386	10	13614	0.54506
GO:0012511	monolayer-surrounded lipid storage body	cellular_component	7	2	2386	10	13614	0.54506
GO:0048040	UDP-glucuronate decarboxylase activity	molecular_function	7	2	2386	10	13614	0.54506
GO:0022900	electron transport chain	biological_process	6	2	2386	10	13614	0.54506
GO:0005765	lysosomal membrane	cellular_component	9	2	2386	10	13614	0.54506
GO:0080188	RNA-directed DNA methylation	biological_process	11	2	2386	10	13614	0.54506
GO:0006164	purine nucleotide biosynthetic process	biological_process	10	2	2386	10	13614	0.54506
GO:0045948	positive regulation of translational initiation	biological_process	11	2	2386	10	13614	0.54506
GO:0008320	protein transmembrane transporter activity	molecular_function	6	2	2386	10	13614	0.54506
GO:1990135	flavonoid sulfotransferase activity	molecular_function	7	2	2386	10	13614	0.54506
GO:0015179	L-amino acid transmembrane transporter activity	molecular_function	8	2	2386	10	13614	0.54506
GO:0008408	3'-5' exonuclease activity	molecular_function	8	2	2386	10	13614	0.54506
GO:0048826	cotyledon morphogenesis	biological_process	5	2	2386	10	13614	0.54506
GO:0080118	brassinosteroid sulfotransferase activity	molecular_function	7	2	2386	10	13614	0.54506
GO:2000652	regulation of secondary cell wall biogenesis	biological_process	6	2	2386	10	13614	0.54506
GO:0005978	glycogen biosynthetic process	biological_process	10	2	2386	10	13614	0.54506
GO:0015631	tubulin binding	molecular_function	6	2	2386	10	13614	0.54506
GO:0034045	pre-autophagosomal structure membrane	cellular_component	6	2	2386	10	13614	0.54506
GO:0006120	mitochondrial electron transport, NADH to ubiquinone	biological_process	8	2	2386	10	13614	0.54506
GO:0009813	flavonoid biosynthetic process	biological_process	6	14	2386	80	13614	0.548623
GO:0015079	potassium ion transmembrane transporter activity	molecular_function	9	3	2386	16	13614	0.550177
GO:0046873	metal ion transmembrane transporter activity	molecular_function	8	3	2386	16	13614	0.550177
GO:0030076	light-harvesting complex	cellular_component	4	3	2386	16	13614	0.550177
GO:0048443	stamen development	biological_process	6	3	2386	16	13614	0.550177
GO:0006284	base-excision repair	biological_process	9	3	2386	16	13614	0.550177
GO:0030136	clathrin-coated vesicle	cellular_component	8	3	2386	16	13614	0.550177
GO:0030125	clathrin vesicle coat	cellular_component	8	3	2386	16	13614	0.550177
GO:0006974	cellular response to DNA damage stimulus	biological_process	6	3	2386	16	13614	0.550177
GO:0004535	poly(A)-specific ribonuclease activity	molecular_function	10	3	2386	16	13614	0.550177
GO:0003713	transcription coactivator activity	molecular_function	5	3	2386	16	13614	0.550177
GO:0016759	cellulose synthase activity	molecular_function	8	3	2386	16	13614	0.550177
GO:0010183	pollen tube guidance	biological_process	4	3	2386	16	13614	0.550177
GO:0009742	brassinosteroid mediated signaling pathway	biological_process	7	10	2386	57	13614	0.553146
GO:0048235	pollen sperm cell differentiation	biological_process	5	4	2386	22	13614	0.554761
GO:0080022	primary root development	biological_process	7	4	2386	22	13614	0.554761
GO:0006012	galactose metabolic process	biological_process	8	4	2386	22	13614	0.554761
GO:0008237	metallopeptidase activity	molecular_function	7	4	2386	22	13614	0.554761
GO:0042254	ribosome biogenesis	biological_process	6	16	2386	92	13614	0.556704
GO:0031977	thylakoid lumen	cellular_component	6	5	2386	28	13614	0.559002
GO:0010204	defense response signaling pathway, resistance gene-independent	biological_process	6	5	2386	28	13614	0.559002
GO:0048511	rhythmic process	biological_process	3	5	2386	28	13614	0.559002
GO:0007165	signal transduction	biological_process	4	56	2386	323	13614	0.559349
GO:0006970	response to osmotic stress	biological_process	5	17	2386	98	13614	0.56044
GO:0009626	plant-type hypersensitive response	biological_process	6	12	2386	69	13614	0.561429
GO:0030001	metal ion transport	biological_process	8	6	2386	34	13614	0.56297
GO:0005667	transcription factor complex	cellular_component	4	7	2386	40	13614	0.566711
GO:0005681	spliceosomal complex	cellular_component	6	7	2386	40	13614	0.566711
GO:0010224	response to UV-B	biological_process	8	7	2386	40	13614	0.566711
GO:0005576	extracellular region	cellular_component	3	247	2386	1420	13614	0.566971
GO:0000932	cytoplasmic mRNA processing body	cellular_component	8	8	2386	46	13614	0.570256
GO:0031347	regulation of defense response	biological_process	7	8	2386	46	13614	0.570256
GO:0015979	photosynthesis	biological_process	5	15	2386	87	13614	0.572198
GO:0009737	response to abscisic acid	biological_process	6	54	2386	313	13614	0.574963
GO:0045454	cell redox homeostasis	biological_process	5	17	2386	99	13614	0.57859
GO:0031902	late endosome membrane	cellular_component	9	4	2386	23	13614	0.592141
GO:0019901	protein kinase binding	molecular_function	7	4	2386	23	13614	0.592141
GO:0010227	floral organ abscission	biological_process	5	4	2386	23	13614	0.592141
GO:0005778	peroxisomal membrane	cellular_component	8	5	2386	29	13614	0.592245
GO:0010043	response to zinc ion	biological_process	7	5	2386	29	13614	0.592245
GO:0009585	red, far-red light phototransduction	biological_process	6	5	2386	29	13614	0.592245
GO:0000413	protein peptidyl-prolyl isomerization	biological_process	11	5	2386	29	13614	0.592245
GO:0004222	metalloendopeptidase activity	molecular_function	8	5	2386	29	13614	0.592245
GO:0004702	receptor signaling protein serine/threonine kinase activity	molecular_function	NA	5	2386	29	13614	0.592245
GO:0046933	proton-transporting ATP synthase activity, rotational mechanism	molecular_function	10	3	2386	17	13614	0.593722
GO:0032508	DNA duplex unwinding	biological_process	9	3	2386	17	13614	0.593722
GO:0008559	xenobiotic-transporting ATPase activity	molecular_function	9	3	2386	17	13614	0.593722
GO:0001056	RNA polymerase III activity	molecular_function	10	3	2386	17	13614	0.593722
GO:0010026	trichome differentiation	biological_process	6	3	2386	17	13614	0.593722
GO:0005666	DNA-directed RNA polymerase III complex	cellular_component	8	3	2386	17	13614	0.593722
GO:0031012	extracellular matrix	cellular_component	4	3	2386	17	13614	0.593722
GO:0051537	2 iron, 2 sulfur cluster binding	molecular_function	6	7	2386	41	13614	0.594594
GO:0016051	carbohydrate biosynthetic process	biological_process	6	7	2386	41	13614	0.594594
GO:0043621	protein self-association	molecular_function	5	7	2386	41	13614	0.594594
GO:0009733	response to auxin	biological_process	6	41	2386	240	13614	0.599031
GO:2000280	regulation of root development	biological_process	7	2	2386	11	13614	0.59931
GO:0008061	chitin binding	molecular_function	5	2	2386	11	13614	0.59931
GO:0004022	alcohol dehydrogenase (NAD) activity	molecular_function	7	2	2386	11	13614	0.59931
GO:0032880	regulation of protein localization	biological_process	6	2	2386	11	13614	0.59931
GO:0006461	protein complex assembly	NA	NA	2	2386	11	13614	0.59931
GO:0000400	four-way junction DNA binding	molecular_function	8	2	2386	11	13614	0.59931
GO:0009267	cellular response to starvation	biological_process	8	2	2386	11	13614	0.59931
GO:0010102	lateral root morphogenesis	biological_process	8	2	2386	11	13614	0.59931
GO:0006826	iron ion transport	biological_process	10	2	2386	11	13614	0.59931
GO:0055062	phosphate ion homeostasis	biological_process	10	2	2386	11	13614	0.59931
GO:0010267	production of ta-siRNAs involved in RNA interference	biological_process	13	2	2386	11	13614	0.59931
GO:0009821	alkaloid biosynthetic process	biological_process	7	2	2386	11	13614	0.59931
GO:0051865	protein autoubiquitination	biological_process	12	2	2386	11	13614	0.59931
GO:0009612	response to mechanical stimulus	biological_process	5	2	2386	11	13614	0.59931
GO:0006636	unsaturated fatty acid biosynthetic process	biological_process	11	2	2386	11	13614	0.59931
GO:0036092	phosphatidylinositol-3-phosphate biosynthetic process	biological_process	11	2	2386	11	13614	0.59931
GO:0035196	production of miRNAs involved in gene silencing by miRNA	biological_process	12	2	2386	11	13614	0.59931
GO:0006301	postreplication repair	biological_process	9	2	2386	11	13614	0.59931
GO:0006465	signal peptide processing	biological_process	8	2	2386	11	13614	0.59931
GO:0010588	cotyledon vascular tissue pattern formation	biological_process	7	2	2386	11	13614	0.59931
GO:0010047	fruit dehiscence	biological_process	6	2	2386	11	13614	0.59931
GO:0031425	chloroplast RNA processing	biological_process	10	2	2386	11	13614	0.59931
GO:0046910	pectinesterase inhibitor activity	molecular_function	6	11	2386	65	13614	0.601987
GO:0051082	unfolded protein binding	molecular_function	5	12	2386	71	13614	0.603988
GO:0055085	transmembrane transport	biological_process	6	26	2386	154	13614	0.616751
GO:0042409	caffeoyl-CoA O-methyltransferase activity	molecular_function	8	1	2386	5	13614	0.618482
GO:0030104	water homeostasis	biological_process	7	1	2386	5	13614	0.618482
GO:0045040	protein import into mitochondrial outer membrane	biological_process	7	1	2386	5	13614	0.618482
GO:0032922	circadian regulation of gene expression	biological_process	5	1	2386	5	13614	0.618482
GO:0009113	purine nucleobase biosynthetic process	biological_process	10	1	2386	5	13614	0.618482
GO:0006407	rRNA export from nucleus	biological_process	11	1	2386	5	13614	0.618482
GO:0010388	cullin deneddylation	NA	NA	1	2386	5	13614	0.618482
GO:0016208	AMP binding	molecular_function	5	1	2386	5	13614	0.618482
GO:0051782	negative regulation of cell division	biological_process	7	1	2386	5	13614	0.618482
GO:0031298	replication fork protection complex	cellular_component	4	1	2386	5	13614	0.618482
GO:1901332	negative regulation of lateral root development	biological_process	9	1	2386	5	13614	0.618482
GO:0031234	extrinsic component of cytoplasmic side of plasma membrane	cellular_component	6	1	2386	5	13614	0.618482
GO:0003830	beta-1,4-mannosylglycoprotein 4-beta-N-acetylglucosaminyltransferase activity	molecular_function	8	1	2386	5	13614	0.618482
GO:0009685	gibberellin metabolic process	biological_process	10	1	2386	5	13614	0.618482
GO:0050793	regulation of developmental process	biological_process	5	1	2386	5	13614	0.618482
GO:0010100	negative regulation of photomorphogenesis	biological_process	9	1	2386	5	13614	0.618482
GO:0007032	endosome organization	biological_process	7	1	2386	5	13614	0.618482
GO:0005496	steroid binding	molecular_function	5	1	2386	5	13614	0.618482
GO:0000003	reproduction	biological_process	3	1	2386	5	13614	0.618482
GO:0009220	pyrimidine ribonucleotide biosynthetic process	biological_process	11	1	2386	5	13614	0.618482
GO:0009344	nitrite reductase complex [NAD(P)H]	cellular_component	4	1	2386	5	13614	0.618482
GO:0016469	proton-transporting two-sector ATPase complex	cellular_component	5	1	2386	5	13614	0.618482
GO:0042555	MCM complex	cellular_component	4	1	2386	5	13614	0.618482
GO:0035264	multicellular organism growth	biological_process	4	1	2386	5	13614	0.618482
GO:0006121	mitochondrial electron transport, succinate to ubiquinone	biological_process	8	1	2386	5	13614	0.618482
GO:0006651	diacylglycerol biosynthetic process	biological_process	10	1	2386	5	13614	0.618482
GO:0043570	maintenance of DNA repeat elements	biological_process	8	1	2386	5	13614	0.618482
GO:0016973	poly(A)+ mRNA export from nucleus	biological_process	12	1	2386	5	13614	0.618482
GO:0007062	sister chromatid cohesion	biological_process	5	1	2386	5	13614	0.618482
GO:0004067	asparaginase activity	molecular_function	7	1	2386	5	13614	0.618482
GO:0033619	membrane protein proteolysis	biological_process	8	1	2386	5	13614	0.618482
GO:0015774	polysaccharide transport	biological_process	8	1	2386	5	13614	0.618482
GO:0004326	tetrahydrofolylpolyglutamate synthase activity	molecular_function	7	1	2386	5	13614	0.618482
GO:2000037	regulation of stomatal complex patterning	biological_process	7	1	2386	5	13614	0.618482
GO:0005483	soluble NSF attachment protein activity	molecular_function	6	1	2386	5	13614	0.618482
GO:0004737	pyruvate decarboxylase activity	molecular_function	7	1	2386	5	13614	0.618482
GO:0010289	homogalacturonan biosynthetic process	biological_process	9	1	2386	5	13614	0.618482
GO:0004124	cysteine synthase activity	molecular_function	6	1	2386	5	13614	0.618482
GO:0006368	transcription elongation from RNA polymerase II promoter	biological_process	9	1	2386	5	13614	0.618482
GO:0033345	asparagine catabolic process via L-aspartate	biological_process	13	1	2386	5	13614	0.618482
GO:0016985	mannan endo-1,4-beta-mannosidase activity	molecular_function	9	1	2386	5	13614	0.618482
GO:2000067	regulation of root morphogenesis	biological_process	8	1	2386	5	13614	0.618482
GO:0008142	oxysterol binding	molecular_function	7	1	2386	5	13614	0.618482
GO:0017089	glycolipid transporter activity	molecular_function	5	1	2386	5	13614	0.618482
GO:0044090	positive regulation of vacuole organization	biological_process	9	1	2386	5	13614	0.618482
GO:0033201	alpha-1,4-glucan synthase activity	molecular_function	7	1	2386	5	13614	0.618482
GO:0006047	UDP-N-acetylglucosamine metabolic process	biological_process	7	1	2386	5	13614	0.618482
GO:0000254	C-4 methylsterol oxidase activity	molecular_function	7	1	2386	5	13614	0.618482
GO:0005688	U6 snRNP	cellular_component	8	1	2386	5	13614	0.618482
GO:0015175	neutral amino acid transmembrane transporter activity	molecular_function	8	1	2386	5	13614	0.618482
GO:0033843	xyloglucan 6-xylosyltransferase activity	molecular_function	8	1	2386	5	13614	0.618482
GO:0009827	plant-type cell wall modification	biological_process	8	1	2386	5	13614	0.618482
GO:0010328	auxin influx transmembrane transporter activity	molecular_function	6	1	2386	5	13614	0.618482
GO:0016554	cytidine to uridine editing	biological_process	11	1	2386	5	13614	0.618482
GO:0000338	protein deneddylation	biological_process	9	1	2386	5	13614	0.618482
GO:0006145	purine nucleobase catabolic process	biological_process	10	1	2386	5	13614	0.618482
GO:0008835	diaminohydroxyphosphoribosylaminopyrimidine deaminase activity	molecular_function	7	1	2386	5	13614	0.618482
GO:0032301	MutSalpha complex	cellular_component	6	1	2386	5	13614	0.618482
GO:0033180	proton-transporting V-type ATPase, V1 domain	cellular_component	6	1	2386	5	13614	0.618482
GO:0000179	rRNA (adenine-N6,N6-)-dimethyltransferase activity	molecular_function	8	1	2386	5	13614	0.618482
GO:0036381	pyridoxal 5'-phosphate synthase (glutamine hydrolysing) activity	molecular_function	7	1	2386	5	13614	0.618482
GO:0031683	G-protein beta/gamma-subunit complex binding	molecular_function	5	1	2386	5	13614	0.618482
GO:0006656	phosphatidylcholine biosynthetic process	biological_process	10	1	2386	5	13614	0.618482
GO:0008964	phosphoenolpyruvate carboxylase activity	molecular_function	8	1	2386	5	13614	0.618482
GO:0004372	glycine hydroxymethyltransferase activity	molecular_function	7	1	2386	5	13614	0.618482
GO:0004888	transmembrane signaling receptor activity	molecular_function	5	1	2386	5	13614	0.618482
GO:0010098	suspensor development	biological_process	5	1	2386	5	13614	0.618482
GO:0008798	beta-aspartyl-peptidase activity	molecular_function	9	1	2386	5	13614	0.618482
GO:0016591	DNA-directed RNA polymerase II, holoenzyme	cellular_component	7	1	2386	5	13614	0.618482
GO:0008177	succinate dehydrogenase (ubiquinone) activity	molecular_function	7	1	2386	5	13614	0.618482
GO:0045595	regulation of cell differentiation	biological_process	6	1	2386	5	13614	0.618482
GO:0000386	second spliceosomal transesterification activity	molecular_function	5	1	2386	5	13614	0.618482
GO:0016884	carbon-nitrogen ligase activity, with glutamine as amido-N-donor	molecular_function	6	1	2386	5	13614	0.618482
GO:1901959	positive regulation of cutin biosynthetic process	biological_process	9	1	2386	5	13614	0.618482
GO:1901348	positive regulation of secondary cell wall biogenesis	biological_process	7	1	2386	5	13614	0.618482
GO:0090342	regulation of cell aging	biological_process	6	1	2386	5	13614	0.618482
GO:0051762	sesquiterpene biosynthetic process	biological_process	10	1	2386	5	13614	0.618482
GO:0043132	NAD transport	biological_process	9	1	2386	5	13614	0.618482
GO:0031597	cytosolic proteasome complex	cellular_component	6	1	2386	5	13614	0.618482
GO:0015693	magnesium ion transport	biological_process	10	1	2386	5	13614	0.618482
GO:0046836	glycolipid transport	biological_process	8	1	2386	5	13614	0.618482
GO:0000187	activation of MAPK activity	biological_process	13	1	2386	5	13614	0.618482
GO:0000794	condensed nuclear chromosome	cellular_component	8	1	2386	5	13614	0.618482
GO:0048759	xylem vessel member cell differentiation	biological_process	7	1	2386	5	13614	0.618482
GO:0004559	alpha-mannosidase activity	molecular_function	8	1	2386	5	13614	0.618482
GO:0016157	sucrose synthase activity	molecular_function	8	1	2386	5	13614	0.618482
GO:0031125	rRNA 3'-end processing	biological_process	12	1	2386	5	13614	0.618482
GO:0004300	enoyl-CoA hydratase activity	molecular_function	7	1	2386	5	13614	0.618482
GO:0045543	gibberellin 2-beta-dioxygenase activity	molecular_function	7	1	2386	5	13614	0.618482
GO:0000730	DNA recombinase assembly	biological_process	9	1	2386	5	13614	0.618482
GO:0000981	RNA polymerase II transcription factor activity, sequence-specific DNA binding	molecular_function	5	1	2386	5	13614	0.618482
GO:0001664	G-protein coupled receptor binding	molecular_function	6	1	2386	5	13614	0.618482
GO:0004140	dephospho-CoA kinase activity	molecular_function	7	1	2386	5	13614	0.618482
GO:0052543	callose deposition in cell wall	biological_process	9	1	2386	5	13614	0.618482
GO:0032137	guanine/thymine mispair binding	molecular_function	9	1	2386	5	13614	0.618482
GO:0004845	uracil phosphoribosyltransferase activity	molecular_function	7	1	2386	5	13614	0.618482
GO:0044571	[2Fe-2S] cluster assembly	biological_process	7	1	2386	5	13614	0.618482
GO:0016570	histone modification	biological_process	9	1	2386	5	13614	0.618482
GO:0051861	glycolipid binding	molecular_function	5	1	2386	5	13614	0.618482
GO:0019318	hexose metabolic process	biological_process	7	1	2386	5	13614	0.618482
GO:0009186	deoxyribonucleoside diphosphate metabolic process	biological_process	9	1	2386	5	13614	0.618482
GO:0009957	epidermal cell fate specification	biological_process	6	1	2386	5	13614	0.618482
GO:0006302	double-strand break repair	biological_process	9	1	2386	5	13614	0.618482
GO:0009152	purine ribonucleotide biosynthetic process	biological_process	11	1	2386	5	13614	0.618482
GO:0016593	Cdc73/Paf1 complex	cellular_component	5	1	2386	5	13614	0.618482
GO:0000470	maturation of LSU-rRNA	biological_process	12	1	2386	5	13614	0.618482
GO:0007155	cell adhesion	biological_process	4	1	2386	5	13614	0.618482
GO:0042132	fructose 1,6-bisphosphate 1-phosphatase activity	molecular_function	10	1	2386	5	13614	0.618482
GO:0046355	mannan catabolic process	biological_process	10	1	2386	5	13614	0.618482
GO:0010212	response to ionizing radiation	biological_process	6	1	2386	5	13614	0.618482
GO:0004637	phosphoribosylamine-glycine ligase activity	molecular_function	6	1	2386	5	13614	0.618482
GO:0046835	carbohydrate phosphorylation	biological_process	8	1	2386	5	13614	0.618482
GO:0007584	response to nutrient	biological_process	7	1	2386	5	13614	0.618482
GO:0070300	phosphatidic acid binding	molecular_function	6	1	2386	5	13614	0.618482
GO:0051016	barbed-end actin filament capping	biological_process	11	1	2386	5	13614	0.618482
GO:0008285	negative regulation of cell proliferation	biological_process	7	1	2386	5	13614	0.618482
GO:0048359	mucilage metabolic process involved in seed coat development	biological_process	6	1	2386	5	13614	0.618482
GO:0007188	adenylate cyclase-modulating G-protein coupled receptor signaling pathway	biological_process	7	1	2386	5	13614	0.618482
GO:0008652	cellular amino acid biosynthetic process	biological_process	9	1	2386	5	13614	0.618482
GO:0005261	cation channel activity	molecular_function	7	1	2386	5	13614	0.618482
GO:0004579	dolichyl-diphosphooligosaccharide-protein glycotransferase activity	molecular_function	8	1	2386	5	13614	0.618482
GO:0043328	protein targeting to vacuole involved in ubiquitin-dependent protein catabolic process via the multivesicular body sorting pathway	biological_process	11	1	2386	5	13614	0.618482
GO:0044206	UMP salvage	biological_process	13	1	2386	5	13614	0.618482
GO:0006544	glycine metabolic process	biological_process	11	1	2386	5	13614	0.618482
GO:0000221	vacuolar proton-transporting V-type ATPase, V1 domain	cellular_component	7	1	2386	5	13614	0.618482
GO:0000104	succinate dehydrogenase activity	molecular_function	6	1	2386	5	13614	0.618482
GO:0032138	single base insertion or deletion binding	molecular_function	10	1	2386	5	13614	0.618482
GO:0031201	SNARE complex	cellular_component	6	8	2386	48	13614	0.621467
GO:0006906	vesicle fusion	biological_process	7	7	2386	42	13614	0.621532
GO:0004004	ATP-dependent RNA helicase activity	molecular_function	11	6	2386	36	13614	0.622266
GO:0003690	double-stranded DNA binding	molecular_function	7	6	2386	36	13614	0.622266
GO:0001666	response to hypoxia	biological_process	5	6	2386	36	13614	0.622266
GO:0006099	tricarboxylic acid cycle	biological_process	5	6	2386	36	13614	0.622266
GO:0015385	sodium:proton antiporter activity	molecular_function	12	5	2386	30	13614	0.624049
GO:0009741	response to brassinosteroid	biological_process	6	5	2386	30	13614	0.624049
GO:0006310	DNA recombination	biological_process	8	4	2386	24	13614	0.627594
GO:0047262	polygalacturonate 4-alpha-galacturonosyltransferase activity	molecular_function	7	4	2386	24	13614	0.627594
GO:0010087	phloem or xylem histogenesis	biological_process	6	3	2386	18	13614	0.634424
GO:0002213	defense response to insect	biological_process	7	3	2386	18	13614	0.634424
GO:0018024	histone-lysine N-methyltransferase activity	molecular_function	9	3	2386	18	13614	0.634424
GO:0005795	Golgi stack	cellular_component	7	3	2386	18	13614	0.634424
GO:0016722	oxidoreductase activity, oxidizing metal ions	molecular_function	5	3	2386	18	13614	0.634424
GO:0009532	plastid stroma	cellular_component	7	3	2386	18	13614	0.634424
GO:0009705	plant-type vacuole membrane	cellular_component	8	13	2386	79	13614	0.644937
GO:0009751	response to salicylic acid	biological_process	6	27	2386	162	13614	0.645947
GO:0009644	response to high light intensity	biological_process	8	7	2386	43	13614	0.647452
GO:0019684	photosynthesis, light reaction	biological_process	6	2	2386	12	13614	0.648526
GO:0009672	auxin:proton symporter activity	molecular_function	11	2	2386	12	13614	0.648526
GO:0000462	maturation of SSU-rRNA from tricistronic rRNA transcript (SSU-rRNA, 5.8S rRNA, LSU-rRNA	biological_process	13	2	2386	12	13614	0.648526
GO:2000377	regulation of reactive oxygen species metabolic process	biological_process	7	2	2386	12	13614	0.648526
GO:0050826	response to freezing	biological_process	6	2	2386	12	13614	0.648526
GO:0005982	starch metabolic process	biological_process	9	2	2386	12	13614	0.648526
GO:0005852	eukaryotic translation initiation factor 3 complex	cellular_component	4	2	2386	12	13614	0.648526
GO:0048766	root hair initiation	biological_process	8	2	2386	12	13614	0.648526
GO:0008083	growth factor activity	molecular_function	7	2	2386	12	13614	0.648526
GO:0042761	very long-chain fatty acid biosynthetic process	biological_process	11	2	2386	12	13614	0.648526
GO:0010025	wax biosynthetic process	biological_process	7	2	2386	12	13614	0.648526
GO:0030955	potassium ion binding	molecular_function	8	2	2386	12	13614	0.648526
GO:0015198	oligopeptide transporter activity	NA	NA	2	2386	12	13614	0.648526
GO:0005986	sucrose biosynthetic process	biological_process	9	2	2386	12	13614	0.648526
GO:0004743	pyruvate kinase activity	molecular_function	7	2	2386	12	13614	0.648526
GO:0035194	posttranscriptional gene silencing by RNA	biological_process	10	2	2386	12	13614	0.648526
GO:0016773	phosphotransferase activity, alcohol group as acceptor	molecular_function	6	2	2386	12	13614	0.648526
GO:0008794	arsenate reductase (glutaredoxin) activity	molecular_function	6	2	2386	12	13614	0.648526
GO:0006950	response to stress	biological_process	4	6	2386	37	13614	0.650114
GO:0090406	pollen tube	cellular_component	6	5	2386	31	13614	0.654313
GO:0055028	cortical microtubule	cellular_component	9	4	2386	25	13614	0.66101
GO:0045489	pectin biosynthetic process	biological_process	8	4	2386	25	13614	0.66101
GO:0018298	protein-chromophore linkage	biological_process	9	4	2386	25	13614	0.66101
GO:0008483	transaminase activity	molecular_function	6	4	2386	25	13614	0.66101
GO:0045492	xylan biosynthetic process	biological_process	11	4	2386	25	13614	0.66101
GO:0005665	DNA-directed RNA polymerase II, core complex	cellular_component	7	4	2386	25	13614	0.66101
GO:0009744	response to sucrose	biological_process	8	9	2386	56	13614	0.667048
GO:0015171	amino acid transmembrane transporter activity	molecular_function	7	8	2386	50	13614	0.669214
GO:0008094	DNA-dependent ATPase activity	molecular_function	11	3	2386	19	13614	0.672188
GO:0009574	preprophase band	cellular_component	6	3	2386	19	13614	0.672188
GO:0009768	photosynthesis, light harvesting in photosystem I	biological_process	7	3	2386	19	13614	0.672188
GO:0009556	microsporogenesis	biological_process	7	3	2386	19	13614	0.672188
GO:1900426	positive regulation of defense response to bacterium	biological_process	8	3	2386	19	13614	0.672188
GO:0009567	double fertilization forming a zygote and endosperm	biological_process	5	3	2386	19	13614	0.672188
GO:0016791	phosphatase activity	molecular_function	7	3	2386	19	13614	0.672188
GO:0051321	meiotic cell cycle	biological_process	5	3	2386	19	13614	0.672188
GO:0006464	cellular protein modification process	biological_process	8	3	2386	19	13614	0.672188
GO:0006635	fatty acid beta-oxidation	biological_process	11	3	2386	19	13614	0.672188
GO:0010089	xylem development	biological_process	7	3	2386	19	13614	0.672188
GO:0031409	pigment binding	molecular_function	4	3	2386	19	13614	0.672188
GO:0031624	ubiquitin conjugating enzyme binding	molecular_function	7	3	2386	19	13614	0.672188
GO:0006812	cation transport	biological_process	7	7	2386	44	13614	0.672293
GO:0031640	killing of cells of other organism	biological_process	4	6	2386	38	13614	0.676668
GO:0009723	response to ethylene	biological_process	6	16	2386	99	13614	0.680403
GO:0046658	anchored component of plasma membrane	cellular_component	6	14	2386	87	13614	0.681072
GO:0046777	protein autophosphorylation	biological_process	10	21	2386	129	13614	0.681303
GO:0010119	regulation of stomatal movement	biological_process	6	5	2386	32	13614	0.68297
GO:0004843	thiol-dependent ubiquitin-specific protease activity	molecular_function	10	5	2386	32	13614	0.68297
GO:0048598	embryonic morphogenesis	biological_process	5	1	2386	6	13614	0.685371
GO:0045737	positive regulation of cyclin-dependent protein serine/threonine kinase activity	biological_process	13	1	2386	6	13614	0.685371
GO:0035304	regulation of protein dephosphorylation	biological_process	9	1	2386	6	13614	0.685371
GO:0043966	histone H3 acetylation	biological_process	11	1	2386	6	13614	0.685371
GO:0045824	negative regulation of innate immune response	biological_process	8	1	2386	6	13614	0.685371
GO:0001561	fatty acid alpha-oxidation	biological_process	11	1	2386	6	13614	0.685371
GO:0006873	cellular ion homeostasis	biological_process	8	1	2386	6	13614	0.685371
GO:0009117	nucleotide metabolic process	biological_process	8	1	2386	6	13614	0.685371
GO:0019375	galactolipid biosynthetic process	biological_process	10	1	2386	6	13614	0.685371
GO:0052623	ADP dimethylallyltransferase activity	molecular_function	6	1	2386	6	13614	0.685371
GO:0046283	anthocyanin-containing compound metabolic process	biological_process	6	1	2386	6	13614	0.685371
GO:0042351	'de novo' GDP-L-fucose biosynthetic process	biological_process	11	1	2386	6	13614	0.685371
GO:0047334	diphosphate-fructose-6-phosphate 1-phosphotransferase activity	molecular_function	8	1	2386	6	13614	0.685371
GO:0004832	valine-tRNA ligase activity	molecular_function	7	1	2386	6	13614	0.685371
GO:0009824	AMP dimethylallyltransferase activity	molecular_function	6	1	2386	6	13614	0.685371
GO:0006563	L-serine metabolic process	biological_process	11	1	2386	6	13614	0.685371
GO:0005851	eukaryotic translation initiation factor 2B complex	cellular_component	4	1	2386	6	13614	0.685371
GO:0009060	aerobic respiration	biological_process	8	1	2386	6	13614	0.685371
GO:0005247	voltage-gated chloride channel activity	molecular_function	9	1	2386	6	13614	0.685371
GO:0006298	mismatch repair	biological_process	9	1	2386	6	13614	0.685371
GO:0000930	gamma-tubulin complex	cellular_component	4	1	2386	6	13614	0.685371
GO:0031222	arabinan catabolic process	biological_process	8	1	2386	6	13614	0.685371
GO:0042593	glucose homeostasis	biological_process	8	1	2386	6	13614	0.685371
GO:0052622	ATP dimethylallyltransferase activity	molecular_function	6	1	2386	6	13614	0.685371
GO:0010011	auxin binding	molecular_function	5	1	2386	6	13614	0.685371
GO:0006545	glycine biosynthetic process	biological_process	12	1	2386	6	13614	0.685371
GO:0019905	syntaxin binding	molecular_function	6	1	2386	6	13614	0.685371
GO:0019288	isopentenyl diphosphate biosynthetic process, methylerythritol 4-phosphate pathway	biological_process	10	1	2386	6	13614	0.685371
GO:0048587	regulation of short-day photoperiodism, flowering	biological_process	9	1	2386	6	13614	0.685371
GO:0016627	oxidoreductase activity, acting on the CH-CH group of donors	molecular_function	5	1	2386	6	13614	0.685371
GO:0005746	mitochondrial respiratory chain	cellular_component	5	1	2386	6	13614	0.685371
GO:0008381	mechanically-gated ion channel activity	molecular_function	8	1	2386	6	13614	0.685371
GO:0031519	PcG protein complex	cellular_component	4	1	2386	6	13614	0.685371
GO:0009533	chloroplast stromal thylakoid	cellular_component	8	1	2386	6	13614	0.685371
GO:0008276	protein methyltransferase activity	molecular_function	7	1	2386	6	13614	0.685371
GO:0042148	strand invasion	biological_process	8	1	2386	6	13614	0.685371
GO:0045727	positive regulation of translation	biological_process	10	1	2386	6	13614	0.685371
GO:0000036	ACP phosphopantetheine attachment site binding involved in fatty acid biosynthetic process	molecular_function	7	1	2386	6	13614	0.685371
GO:0004861	cyclin-dependent protein serine/threonine kinase inhibitor activity	molecular_function	8	1	2386	6	13614	0.685371
GO:0004828	serine-tRNA ligase activity	molecular_function	7	1	2386	6	13614	0.685371
GO:1902609	(R)-2-hydroxy-alpha-linolenic acid biosynthetic process	biological_process	12	1	2386	6	13614	0.685371
GO:1901409	positive regulation of phosphorylation of RNA polymerase II C-terminal domain	biological_process	11	1	2386	6	13614	0.685371
GO:0017119	Golgi transport complex	cellular_component	7	1	2386	6	13614	0.685371
GO:0002240	response to molecule of oomycetes origin	biological_process	6	1	2386	6	13614	0.685371
GO:0045597	positive regulation of cell differentiation	biological_process	7	1	2386	6	13614	0.685371
GO:0010160	formation of organ boundary	biological_process	6	1	2386	6	13614	0.685371
GO:0000150	recombinase activity	molecular_function	5	1	2386	6	13614	0.685371
GO:0015700	arsenite transport	biological_process	9	1	2386	6	13614	0.685371
GO:0009855	determination of bilateral symmetry	biological_process	6	1	2386	6	13614	0.685371
GO:0019673	GDP-mannose metabolic process	biological_process	9	1	2386	6	13614	0.685371
GO:0005217	intracellular ligand-gated ion channel activity	molecular_function	8	1	2386	6	13614	0.685371
GO:0051443	positive regulation of ubiquitin-protein transferase activity	biological_process	12	1	2386	6	13614	0.685371
GO:0009830	cell wall modification involved in abscission	biological_process	9	1	2386	6	13614	0.685371
GO:0008180	COP9 signalosome	cellular_component	4	1	2386	6	13614	0.685371
GO:0010206	photosystem II repair	biological_process	9	1	2386	6	13614	0.685371
GO:0010190	cytochrome b6f complex assembly	biological_process	9	1	2386	6	13614	0.685371
GO:0000050	urea cycle	biological_process	8	1	2386	6	13614	0.685371
GO:0043078	polar nucleus	cellular_component	8	1	2386	6	13614	0.685371
GO:0097056	selenocysteinyl-tRNA(Sec) biosynthetic process	biological_process	11	1	2386	6	13614	0.685371
GO:0010628	positive regulation of gene expression	biological_process	8	1	2386	6	13614	0.685371
GO:0004602	glutathione peroxidase activity	molecular_function	5	1	2386	6	13614	0.685371
GO:0004970	ionotropic glutamate receptor activity	molecular_function	7	1	2386	6	13614	0.685371
GO:0016811	hydrolase activity, acting on carbon-nitrogen (but not peptide) bonds, in linear amides	molecular_function	6	1	2386	6	13614	0.685371
GO:0034614	cellular response to reactive oxygen species	biological_process	7	1	2386	6	13614	0.685371
GO:0009635	response to herbicide	biological_process	5	1	2386	6	13614	0.685371
GO:0030307	positive regulation of cell growth	biological_process	7	1	2386	6	13614	0.685371
GO:0030488	tRNA methylation	biological_process	11	1	2386	6	13614	0.685371
GO:0016272	prefoldin complex	cellular_component	4	1	2386	6	13614	0.685371
GO:0004620	phospholipase activity	molecular_function	7	1	2386	6	13614	0.685371
GO:0043023	ribosomal large subunit binding	molecular_function	6	1	2386	6	13614	0.685371
GO:0004520	endodeoxyribonuclease activity	molecular_function	8	1	2386	6	13614	0.685371
GO:0003852	2-isopropylmalate synthase activity	molecular_function	7	1	2386	6	13614	0.685371
GO:0009231	riboflavin biosynthetic process	biological_process	8	1	2386	6	13614	0.685371
GO:0004315	3-oxoacyl-[acyl-carrier-protein] synthase activity	molecular_function	8	1	2386	6	13614	0.685371
GO:0032182	ubiquitin-like protein binding	molecular_function	5	1	2386	6	13614	0.685371
GO:0045910	negative regulation of DNA recombination	biological_process	10	1	2386	6	13614	0.685371
GO:0008047	enzyme activator activity	molecular_function	5	1	2386	6	13614	0.685371
GO:0010629	negative regulation of gene expression	biological_process	8	1	2386	6	13614	0.685371
GO:0006434	seryl-tRNA aminoacylation	biological_process	13	1	2386	6	13614	0.685371
GO:0004312	fatty acid synthase activity	molecular_function	7	1	2386	6	13614	0.685371
GO:0019509	L-methionine biosynthetic process from methylthioadenosine	biological_process	12	1	2386	6	13614	0.685371
GO:0045736	negative regulation of cyclin-dependent protein serine/threonine kinase activity	biological_process	13	1	2386	6	13614	0.685371
GO:0080186	developmental vegetative growth	biological_process	5	1	2386	6	13614	0.685371
GO:0048317	seed morphogenesis	biological_process	5	1	2386	6	13614	0.685371
GO:0019827	stem cell population maintenance	biological_process	4	1	2386	6	13614	0.685371
GO:0042819	vitamin B6 biosynthetic process	biological_process	8	1	2386	6	13614	0.685371
GO:0032585	multivesicular body membrane	cellular_component	10	1	2386	6	13614	0.685371
GO:0089701	U2AF	cellular_component	4	1	2386	6	13614	0.685371
GO:0000813	ESCRT I complex	cellular_component	5	1	2386	6	13614	0.685371
GO:0008446	GDP-mannose 4,6-dehydratase activity	molecular_function	7	1	2386	6	13614	0.685371
GO:0004864	protein phosphatase inhibitor activity	molecular_function	7	1	2386	6	13614	0.685371
GO:0006438	valyl-tRNA aminoacylation	biological_process	13	1	2386	6	13614	0.685371
GO:0045723	positive regulation of fatty acid biosynthetic process	biological_process	9	1	2386	6	13614	0.685371
GO:0009657	plastid organization	biological_process	6	1	2386	6	13614	0.685371
GO:0006516	glycoprotein catabolic process	biological_process	8	1	2386	6	13614	0.685371
GO:0033388	putrescine biosynthetic process from arginine	biological_process	12	1	2386	6	13614	0.685371
GO:0052381	tRNA dimethylallyltransferase activity	molecular_function	6	1	2386	6	13614	0.685371
GO:0042823	pyridoxal phosphate biosynthetic process	biological_process	8	1	2386	6	13614	0.685371
GO:0051258	protein polymerization	biological_process	8	1	2386	6	13614	0.685371
GO:0016628	oxidoreductase activity, acting on the CH-CH group of donors, NAD or NADP as acceptor	molecular_function	6	1	2386	6	13614	0.685371
GO:0017053	transcriptional repressor complex	cellular_component	4	1	2386	6	13614	0.685371
GO:0000822	inositol hexakisphosphate binding	molecular_function	5	1	2386	6	13614	0.685371
GO:0005759	mitochondrial matrix	cellular_component	7	9	2386	57	13614	0.688405
GO:0016747	transferase activity, transferring acyl groups other than amino-acyl groups	molecular_function	6	9	2386	57	13614	0.688405
GO:0048316	seed development	biological_process	5	8	2386	51	13614	0.691665
GO:0006885	regulation of pH	biological_process	10	4	2386	26	13614	0.692327
GO:0016168	chlorophyll binding	molecular_function	6	4	2386	26	13614	0.692327
GO:0000302	response to reactive oxygen species	biological_process	6	4	2386	26	13614	0.692327
GO:0010584	pollen exine formation	biological_process	8	4	2386	26	13614	0.692327
GO:0006631	fatty acid metabolic process	biological_process	9	4	2386	26	13614	0.692327
GO:0009522	photosystem I	cellular_component	7	4	2386	26	13614	0.692327
GO:0003725	double-stranded RNA binding	molecular_function	7	2	2386	13	13614	0.692807
GO:1903507	negative regulation of nucleic acid-templated transcription	biological_process	10	2	2386	13	13614	0.692807
GO:0031359	integral component of chloroplast outer membrane	cellular_component	9	2	2386	13	13614	0.692807
GO:0000243	commitment complex	cellular_component	8	2	2386	13	13614	0.692807
GO:0016760	cellulose synthase (UDP-forming) activity	molecular_function	9	2	2386	13	13614	0.692807
GO:0043067	regulation of programmed cell death	biological_process	7	2	2386	13	13614	0.692807
GO:0019915	lipid storage	biological_process	5	2	2386	13	13614	0.692807
GO:0006207	'de novo' pyrimidine nucleobase biosynthetic process	biological_process	11	2	2386	13	13614	0.692807
GO:0000045	autophagosome assembly	biological_process	7	2	2386	13	13614	0.692807
GO:0080147	root hair cell development	biological_process	6	2	2386	13	13614	0.692807
GO:0044822	poly(A) RNA binding	NA	NA	2	2386	13	13614	0.692807
GO:0048509	regulation of meristem development	biological_process	6	2	2386	13	13614	0.692807
GO:0009523	photosystem II	cellular_component	7	2	2386	13	13614	0.692807
GO:0015095	magnesium ion transmembrane transporter activity	molecular_function	9	2	2386	13	13614	0.692807
GO:0044183	protein binding involved in protein folding	molecular_function	3	2	2386	13	13614	0.692807
GO:0004857	enzyme inhibitor activity	molecular_function	5	2	2386	13	13614	0.692807
GO:0015934	large ribosomal subunit	cellular_component	7	6	2386	39	13614	0.701885
GO:0003899	DNA-directed RNA polymerase activity	molecular_function	9	6	2386	39	13614	0.701885
GO:0006813	potassium ion transport	biological_process	9	6	2386	39	13614	0.701885
GO:0051015	actin filament binding	molecular_function	7	3	2386	20	13614	0.706997
GO:0017148	negative regulation of translation	biological_process	10	3	2386	20	13614	0.706997
GO:0098655	cation transmembrane transport	biological_process	8	3	2386	20	13614	0.706997
GO:0010197	polar nucleus fusion	biological_process	8	3	2386	20	13614	0.706997
GO:0043234	protein complex	NA	NA	3	2386	20	13614	0.706997
GO:0022857	transmembrane transporter activity	molecular_function	4	9	2386	58	13614	0.708892
GO:0009534	chloroplast thylakoid	cellular_component	7	25	2386	155	13614	0.709073
GO:0016740	transferase activity	molecular_function	4	26	2386	161	13614	0.70926
GO:0004812	aminoacyl-tRNA ligase activity	molecular_function	6	5	2386	33	13614	0.709979
GO:0008152	metabolic process	biological_process	3	16	2386	101	13614	0.71191
GO:0040008	regulation of growth	biological_process	5	8	2386	52	13614	0.713126
GO:0009826	unidimensional cell growth	biological_process	7	14	2386	89	13614	0.714493
GO:0016567	protein ubiquitination	biological_process	11	54	2386	328	13614	0.717631
GO:0000149	SNARE binding	molecular_function	5	7	2386	46	13614	0.718587
GO:0008289	lipid binding	molecular_function	4	25	2386	156	13614	0.721401
GO:0009451	RNA modification	biological_process	9	4	2386	27	13614	0.721522
GO:0009555	pollen development	biological_process	6	21	2386	132	13614	0.722457
GO:0006396	RNA processing	biological_process	9	6	2386	40	13614	0.72574
GO:0016131	brassinosteroid metabolic process	biological_process	8	2	2386	14	13614	0.732369
GO:0005677	chromatin silencing complex	cellular_component	6	2	2386	14	13614	0.732369
GO:0042277	peptide binding	molecular_function	5	2	2386	14	13614	0.732369
GO:0005992	trehalose biosynthetic process	biological_process	9	2	2386	14	13614	0.732369
GO:0055035	plastid thylakoid membrane	cellular_component	6	2	2386	14	13614	0.732369
GO:0010214	seed coat development	biological_process	5	2	2386	14	13614	0.732369
GO:0006874	cellular calcium ion homeostasis	biological_process	11	2	2386	14	13614	0.732369
GO:0001106	RNA polymerase II transcription corepressor activity	NA	NA	2	2386	14	13614	0.732369
GO:0032436	positive regulation of proteasomal ubiquitin-dependent protein catabolic process	biological_process	12	2	2386	14	13614	0.732369
GO:0006662	glycerol ether metabolic process	biological_process	6	2	2386	14	13614	0.732369
GO:0080092	regulation of pollen tube growth	biological_process	9	2	2386	14	13614	0.732369
GO:0008135	translation factor activity, RNA binding	molecular_function	7	2	2386	14	13614	0.732369
GO:0016024	CDP-diacylglycerol biosynthetic process	biological_process	11	2	2386	14	13614	0.732369
GO:0001104	RNA polymerase II transcription cofactor activity	NA	NA	2	2386	14	13614	0.732369
GO:0048527	lateral root development	biological_process	8	5	2386	34	13614	0.735325
GO:0016413	O-acetyltransferase activity	molecular_function	8	5	2386	34	13614	0.735325
GO:0071944	cell periphery	cellular_component	4	5	2386	34	13614	0.735325
GO:0003746	translation elongation factor activity	molecular_function	8	5	2386	34	13614	0.735325
GO:0003755	peptidyl-prolyl cis-trans isomerase activity	molecular_function	6	5	2386	34	13614	0.735325
GO:0016614	oxidoreductase activity, acting on CH-OH group of donors	molecular_function	5	5	2386	34	13614	0.735325
GO:0004521	endoribonuclease activity	molecular_function	8	3	2386	21	13614	0.738893
GO:0031965	nuclear membrane	cellular_component	5	3	2386	21	13614	0.738893
GO:0009615	response to virus	biological_process	7	3	2386	21	13614	0.738893
GO:0000723	telomere maintenance	biological_process	8	3	2386	21	13614	0.738893
GO:0000027	ribosomal large subunit assembly	biological_process	9	3	2386	21	13614	0.738893
GO:0005819	spindle	cellular_component	6	7	2386	47	13614	0.739993
GO:0004650	polygalacturonase activity	molecular_function	7	7	2386	47	13614	0.739993
GO:0045735	nutrient reservoir activity	molecular_function	3	7	2386	47	13614	0.739993
GO:0004003	ATP-dependent DNA helicase activity	molecular_function	11	1	2386	7	13614	0.740538
GO:0031011	Ino80 complex	cellular_component	6	1	2386	7	13614	0.740538
GO:0010440	stomatal lineage progression	biological_process	5	1	2386	7	13614	0.740538
GO:0043138	3'-5' DNA helicase activity	molecular_function	11	1	2386	7	13614	0.740538
GO:0008131	primary amine oxidase activity	molecular_function	7	1	2386	7	13614	0.740538
GO:0016702	oxidoreductase activity, acting on single donors with incorporation of molecular oxygen, incorporation of two atoms of oxygen	molecular_function	6	1	2386	7	13614	0.740538
GO:0071483	cellular response to blue light	biological_process	8	1	2386	7	13614	0.740538
GO:0034613	cellular protein localization	biological_process	6	1	2386	7	13614	0.740538
GO:0047617	acyl-CoA hydrolase activity	molecular_function	8	1	2386	7	13614	0.740538
GO:0031490	chromatin DNA binding	molecular_function	7	1	2386	7	13614	0.740538
GO:0033523	histone H2B ubiquitination	biological_process	13	1	2386	7	13614	0.740538
GO:0005771	multivesicular body	cellular_component	9	1	2386	7	13614	0.740538
GO:0010555	response to mannitol	biological_process	7	1	2386	7	13614	0.740538
GO:0009501	amyloplast	cellular_component	7	1	2386	7	13614	0.740538
GO:0045273	respiratory chain complex II	cellular_component	5	1	2386	7	13614	0.740538
GO:0015976	carbon utilization	biological_process	3	1	2386	7	13614	0.740538
GO:0016559	peroxisome fission	biological_process	7	1	2386	7	13614	0.740538
GO:0008725	DNA-3-methyladenine glycosylase activity	molecular_function	10	1	2386	7	13614	0.740538
GO:0030904	retromer complex	cellular_component	4	1	2386	7	13614	0.740538
GO:0015186	L-glutamine transmembrane transporter activity	molecular_function	7	1	2386	7	13614	0.740538
GO:0009955	adaxial/abaxial pattern specification	biological_process	6	1	2386	7	13614	0.740538
GO:0055088	lipid homeostasis	biological_process	7	1	2386	7	13614	0.740538
GO:0006312	mitotic recombination	biological_process	9	1	2386	7	13614	0.740538
GO:0009765	photosynthesis, light harvesting	biological_process	6	1	2386	7	13614	0.740538
GO:0006308	DNA catabolic process	biological_process	8	1	2386	7	13614	0.740538
GO:0004373	glycogen (starch) synthase activity	molecular_function	8	1	2386	7	13614	0.740538
GO:0043481	anthocyanin accumulation in tissues in response to UV light	biological_process	10	1	2386	7	13614	0.740538
GO:0030130	clathrin coat of trans-Golgi network vesicle	cellular_component	9	1	2386	7	13614	0.740538
GO:0006809	nitric oxide biosynthetic process	biological_process	8	1	2386	7	13614	0.740538
GO:0005742	mitochondrial outer membrane translocase complex	cellular_component	6	1	2386	7	13614	0.740538
GO:0009642	response to light intensity	biological_process	7	1	2386	7	13614	0.740538
GO:0006782	protoporphyrinogen IX biosynthetic process	biological_process	9	1	2386	7	13614	0.740538
GO:0071368	cellular response to cytokinin stimulus	biological_process	7	1	2386	7	13614	0.740538
GO:0017025	TBP-class protein binding	molecular_function	7	1	2386	7	13614	0.740538
GO:0006821	chloride transport	biological_process	9	1	2386	7	13614	0.740538
GO:0031463	Cul3-RING ubiquitin ligase complex	cellular_component	7	1	2386	7	13614	0.740538
GO:0071219	cellular response to molecule of bacterial origin	biological_process	7	1	2386	7	13614	0.740538
GO:0005669	transcription factor TFIID complex	cellular_component	7	1	2386	7	13614	0.740538
GO:0030026	cellular manganese ion homeostasis	biological_process	12	1	2386	7	13614	0.740538
GO:0006535	cysteine biosynthetic process from serine	biological_process	12	1	2386	7	13614	0.740538
GO:0044205	'de novo' UMP biosynthetic process	biological_process	13	1	2386	7	13614	0.740538
GO:0006564	L-serine biosynthetic process	biological_process	12	1	2386	7	13614	0.740538
GO:0005811	lipid particle	cellular_component	6	1	2386	7	13614	0.740538
GO:0008202	steroid metabolic process	biological_process	6	1	2386	7	13614	0.740538
GO:0080135	regulation of cellular response to stress	biological_process	6	1	2386	7	13614	0.740538
GO:0047631	ADP-ribose diphosphatase activity	molecular_function	8	1	2386	7	13614	0.740538
GO:0009378	four-way junction helicase activity	molecular_function	11	1	2386	7	13614	0.740538
GO:0000710	meiotic mismatch repair	biological_process	10	1	2386	7	13614	0.740538
GO:0045165	cell fate commitment	biological_process	5	1	2386	7	13614	0.740538
GO:0009864	induced systemic resistance, jasmonic acid mediated signaling pathway	biological_process	6	1	2386	7	13614	0.740538
GO:0009298	GDP-mannose biosynthetic process	biological_process	10	1	2386	7	13614	0.740538
GO:0007094	mitotic spindle assembly checkpoint	biological_process	13	1	2386	7	13614	0.740538
GO:0004564	beta-fructofuranosidase activity	molecular_function	7	1	2386	7	13614	0.740538
GO:0000266	mitochondrial fission	biological_process	7	1	2386	7	13614	0.740538
GO:0034707	chloride channel complex	cellular_component	7	1	2386	7	13614	0.740538
GO:0017077	oxidative phosphorylation uncoupler activity	molecular_function	5	1	2386	7	13614	0.740538
GO:0005319	lipid transporter activity	molecular_function	4	1	2386	7	13614	0.740538
GO:0005337	nucleoside transmembrane transporter activity	molecular_function	6	1	2386	7	13614	0.740538
GO:0003954	NADH dehydrogenase activity	molecular_function	6	1	2386	7	13614	0.740538
GO:0043140	ATP-dependent 3'-5' DNA helicase activity	molecular_function	12	1	2386	7	13614	0.740538
GO:0048638	regulation of developmental growth	biological_process	6	1	2386	7	13614	0.740538
GO:0097526	spliceosomal tri-snRNP complex	cellular_component	8	1	2386	7	13614	0.740538
GO:0007050	cell cycle arrest	biological_process	5	1	2386	7	13614	0.740538
GO:0005749	mitochondrial respiratory chain complex II, succinate dehydrogenase complex (ubiquinone	cellular_component	7	1	2386	7	13614	0.740538
GO:0004575	sucrose alpha-glucosidase activity	molecular_function	8	1	2386	7	13614	0.740538
GO:0042273	ribosomal large subunit biogenesis	biological_process	6	1	2386	7	13614	0.740538
GO:0071949	FAD binding	molecular_function	7	1	2386	7	13614	0.740538
GO:0019199	transmembrane receptor protein kinase activity	molecular_function	8	1	2386	7	13614	0.740538
GO:0030132	clathrin coat of coated pit	cellular_component	8	1	2386	7	13614	0.740538
GO:0030007	cellular potassium ion homeostasis	biological_process	11	1	2386	7	13614	0.740538
GO:0043495	protein anchor	molecular_function	6	1	2386	7	13614	0.740538
GO:0016788	hydrolase activity, acting on ester bonds	molecular_function	5	10	2386	66	13614	0.742441
GO:0022626	cytosolic ribosome	cellular_component	7	30	2386	188	13614	0.743671
GO:0008565	protein transporter activity	molecular_function	NA	9	2386	60	13614	0.747187
GO:0004252	serine-type endopeptidase activity	molecular_function	8	9	2386	60	13614	0.747187
GO:0008283	cell proliferation	biological_process	3	6	2386	41	13614	0.748222
GO:0016568	chromatin modification	NA	NA	6	2386	41	13614	0.748222
GO:0010501	RNA secondary structure unwinding	biological_process	9	4	2386	28	13614	0.748609
GO:0000103	sulfate assimilation	biological_process	6	4	2386	28	13614	0.748609
GO:0019252	starch biosynthetic process	biological_process	10	4	2386	28	13614	0.748609
GO:0009739	response to gibberellin	biological_process	6	12	2386	79	13614	0.751483
GO:0045893	positive regulation of transcription, DNA-templated	biological_process	9	26	2386	165	13614	0.755841
GO:0006952	defense response	biological_process	5	79	2386	481	13614	0.758688
GO:0016607	nuclear speck	cellular_component	8	5	2386	35	13614	0.759015
GO:0009706	chloroplast inner membrane	cellular_component	7	5	2386	35	13614	0.759015
GO:0009658	chloroplast organization	biological_process	7	12	2386	80	13614	0.766988
GO:0035252	UDP-xylosyltransferase activity	molecular_function	7	2	2386	15	13614	0.767506
GO:0000118	histone deacetylase complex	cellular_component	7	2	2386	15	13614	0.767506
GO:0010494	cytoplasmic stress granule	cellular_component	8	2	2386	15	13614	0.767506
GO:0030659	cytoplasmic vesicle membrane	cellular_component	6	2	2386	15	13614	0.767506
GO:0030095	chloroplast photosystem II	cellular_component	8	2	2386	15	13614	0.767506
GO:0009682	induced systemic resistance	biological_process	9	2	2386	15	13614	0.767506
GO:0003714	transcription corepressor activity	molecular_function	5	2	2386	15	13614	0.767506
GO:0010072	primary shoot apical meristem specification	biological_process	5	2	2386	15	13614	0.767506
GO:0010052	guard cell differentiation	biological_process	7	2	2386	15	13614	0.767506
GO:0006754	ATP biosynthetic process	biological_process	12	2	2386	15	13614	0.767506
GO:0010030	positive regulation of seed germination	biological_process	10	2	2386	15	13614	0.767506
GO:0008308	voltage-gated anion channel activity	molecular_function	10	2	2386	15	13614	0.767506
GO:0030551	cyclic nucleotide binding	molecular_function	6	2	2386	15	13614	0.767506
GO:0008284	positive regulation of cell proliferation	biological_process	7	3	2386	22	13614	0.767967
GO:0010017	red or far-red light signaling pathway	biological_process	5	3	2386	22	13614	0.767967
GO:0006730	one-carbon metabolic process	biological_process	5	3	2386	22	13614	0.767967
GO:0009639	response to red or far red light	biological_process	7	3	2386	22	13614	0.767967
GO:0006887	exocytosis	biological_process	7	6	2386	42	13614	0.769337
GO:0016036	cellular response to phosphate starvation	biological_process	9	8	2386	55	13614	0.771417
GO:0015031	protein transport	biological_process	9	36	2386	227	13614	0.77223
GO:0006508	proteolysis	biological_process	7	53	2386	329	13614	0.773702
GO:0016874	ligase activity	molecular_function	4	28	2386	179	13614	0.775626
GO:0016757	transferase activity, transferring glycosyl groups	molecular_function	5	51	2386	318	13614	0.780828
GO:0008219	cell death	biological_process	4	5	2386	36	13614	0.781071
GO:0005623	cell	cellular_component	3	9	2386	62	13614	0.781861
GO:0009263	deoxyribonucleotide biosynthetic process	biological_process	10	1	2386	8	13614	0.786035
GO:0001558	regulation of cell growth	biological_process	6	1	2386	8	13614	0.786035
GO:0006122	mitochondrial electron transport, ubiquinol to cytochrome c	biological_process	8	1	2386	8	13614	0.786035
GO:0008515	sucrose transmembrane transporter activity	molecular_function	8	1	2386	8	13614	0.786035
GO:0006086	acetyl-CoA biosynthetic process from pyruvate	biological_process	10	1	2386	8	13614	0.786035
GO:0046907	intracellular transport	biological_process	6	1	2386	8	13614	0.786035
GO:0007346	regulation of mitotic cell cycle	biological_process	7	1	2386	8	13614	0.786035
GO:0010016	shoot system morphogenesis	biological_process	5	1	2386	8	13614	0.786035
GO:0043295	glutathione binding	molecular_function	6	1	2386	8	13614	0.786035
GO:0006406	mRNA export from nucleus	biological_process	11	1	2386	8	13614	0.786035
GO:0016998	cell wall macromolecule catabolic process	biological_process	8	1	2386	8	13614	0.786035
GO:0000775	chromosome, centromeric region	cellular_component	7	1	2386	8	13614	0.786035
GO:0009156	ribonucleoside monophosphate biosynthetic process	biological_process	10	1	2386	8	13614	0.786035
GO:0001944	vasculature development	biological_process	6	1	2386	8	13614	0.786035
GO:0004335	galactokinase activity	molecular_function	7	1	2386	8	13614	0.786035
GO:0045036	protein targeting to chloroplast	biological_process	12	1	2386	8	13614	0.786035
GO:0000326	protein storage vacuole	cellular_component	8	1	2386	8	13614	0.786035
GO:0010109	regulation of photosynthesis	biological_process	7	1	2386	8	13614	0.786035
GO:0009880	embryonic pattern specification	biological_process	5	1	2386	8	13614	0.786035
GO:0032586	protein storage vacuole membrane	cellular_component	9	1	2386	8	13614	0.786035
GO:0015299	solute:proton antiporter activity	molecular_function	10	1	2386	8	13614	0.786035
GO:0016363	nuclear matrix	cellular_component	6	1	2386	8	13614	0.786035
GO:0008253	5'-nucleotidase activity	molecular_function	9	1	2386	8	13614	0.786035
GO:0006491	N-glycan processing	biological_process	8	1	2386	8	13614	0.786035
GO:0009650	UV protection	biological_process	8	1	2386	8	13614	0.786035
GO:0019239	deaminase activity	molecular_function	5	1	2386	8	13614	0.786035
GO:0008143	poly(A) binding	molecular_function	9	1	2386	8	13614	0.786035
GO:0010541	acropetal auxin transport	biological_process	9	1	2386	8	13614	0.786035
GO:0051604	protein maturation	biological_process	7	1	2386	8	13614	0.786035
GO:0006014	D-ribose metabolic process	biological_process	8	1	2386	8	13614	0.786035
GO:0000165	MAPK cascade	biological_process	11	1	2386	8	13614	0.786035
GO:0008327	methyl-CpG binding	molecular_function	6	1	2386	8	13614	0.786035
GO:0007389	pattern specification process	biological_process	4	1	2386	8	13614	0.786035
GO:0090351	seedling development	biological_process	5	1	2386	8	13614	0.786035
GO:0045010	actin nucleation	biological_process	7	1	2386	8	13614	0.786035
GO:0009986	cell surface	cellular_component	4	1	2386	8	13614	0.786035
GO:0004748	ribonucleoside-diphosphate reductase activity, thioredoxin disulfide as acceptor	molecular_function	8	1	2386	8	13614	0.786035
GO:0070469	respiratory chain	cellular_component	4	1	2386	8	13614	0.786035
GO:0030173	integral component of Golgi membrane	cellular_component	7	1	2386	8	13614	0.786035
GO:0010015	root morphogenesis	biological_process	6	1	2386	8	13614	0.786035
GO:0010048	vernalization response	biological_process	6	1	2386	8	13614	0.786035
GO:0010483	pollen tube reception	biological_process	5	1	2386	8	13614	0.786035
GO:0070301	cellular response to hydrogen peroxide	biological_process	8	1	2386	8	13614	0.786035
GO:0042274	ribosomal small subunit biogenesis	biological_process	6	1	2386	8	13614	0.786035
GO:0046685	response to arsenic-containing substance	biological_process	5	1	2386	8	13614	0.786035
GO:0000783	nuclear telomere cap complex	cellular_component	6	1	2386	8	13614	0.786035
GO:0035066	positive regulation of histone acetylation	biological_process	11	1	2386	8	13614	0.786035
GO:0001510	RNA methylation	biological_process	10	1	2386	8	13614	0.786035
GO:0048193	Golgi vesicle transport	biological_process	7	1	2386	8	13614	0.786035
GO:0071669	plant-type cell wall organization or biogenesis	biological_process	5	1	2386	8	13614	0.786035
GO:0034389	lipid particle organization	biological_process	6	1	2386	8	13614	0.786035
GO:0004747	ribokinase activity	molecular_function	7	1	2386	8	13614	0.786035
GO:0005971	ribonucleoside-diphosphate reductase complex	cellular_component	7	1	2386	8	13614	0.786035
GO:0009617	response to bacterium	biological_process	7	14	2386	94	13614	0.788054
GO:0009631	cold acclimation	biological_process	6	6	2386	43	13614	0.789102
GO:0000159	protein phosphatase type 2A complex	cellular_component	5	3	2386	23	13614	0.794341
GO:0015995	chlorophyll biosynthetic process	biological_process	9	3	2386	23	13614	0.794341
GO:0003727	single-stranded RNA binding	molecular_function	7	3	2386	23	13614	0.794341
GO:0016887	ATPase activity	molecular_function	9	21	2386	138	13614	0.794498
GO:0004672	protein kinase activity	molecular_function	7	46	2386	290	13614	0.795745
GO:0010051	xylem and phloem pattern formation	biological_process	6	4	2386	30	13614	0.796639
GO:0004721	phosphoprotein phosphatase activity	molecular_function	8	4	2386	30	13614	0.796639
GO:0010150	leaf senescence	biological_process	6	9	2386	63	13614	0.797846
GO:0009089	lysine biosynthetic process via diaminopimelate	biological_process	13	2	2386	16	13614	0.798553
GO:2000022	regulation of jasmonic acid mediated signaling pathway	biological_process	8	2	2386	16	13614	0.798553
GO:0030687	preribosome, large subunit precursor	cellular_component	6	2	2386	16	13614	0.798553
GO:0030552	cAMP binding	molecular_function	7	2	2386	16	13614	0.798553
GO:0030553	cGMP binding	molecular_function	7	2	2386	16	13614	0.798553
GO:2000012	regulation of auxin polar transport	biological_process	6	2	2386	16	13614	0.798553
GO:0009901	anther dehiscence	biological_process	6	2	2386	16	13614	0.798553
GO:0010305	leaf vascular tissue pattern formation	biological_process	7	2	2386	16	13614	0.798553
GO:0016282	eukaryotic 43S preinitiation complex	cellular_component	7	2	2386	16	13614	0.798553
GO:0001054	RNA polymerase I activity	molecular_function	10	2	2386	16	13614	0.798553
GO:0051453	regulation of intracellular pH	biological_process	12	2	2386	16	13614	0.798553
GO:0005736	DNA-directed RNA polymerase I complex	cellular_component	7	2	2386	16	13614	0.798553
GO:0004439	phosphatidylinositol-4,5-bisphosphate 5-phosphatase activity	molecular_function	10	2	2386	16	13614	0.798553
GO:0005732	small nucleolar ribonucleoprotein complex	cellular_component	5	2	2386	16	13614	0.798553
GO:0005743	mitochondrial inner membrane	cellular_component	6	15	2386	102	13614	0.809716
GO:0009867	jasmonic acid mediated signaling pathway	biological_process	6	7	2386	51	13614	0.814014
GO:0009740	gibberellic acid mediated signaling pathway	biological_process	7	7	2386	51	13614	0.814014
GO:0009738	abscisic acid-activated signaling pathway	biological_process	6	21	2386	140	13614	0.81537
GO:0001085	RNA polymerase II transcription factor binding	molecular_function	6	4	2386	31	13614	0.817724
GO:0000911	cytokinesis by cell plate formation	biological_process	6	4	2386	31	13614	0.817724
GO:0043231	intracellular membrane-bounded organelle	cellular_component	5	16	2386	109	13614	0.817895
GO:0006891	intra-Golgi vesicle-mediated transport	biological_process	8	3	2386	24	13614	0.818162
GO:0071732	cellular response to nitric oxide	biological_process	8	3	2386	24	13614	0.818162
GO:0051607	defense response to virus	biological_process	5	3	2386	24	13614	0.818162
GO:0006352	DNA-templated transcription, initiation	biological_process	8	3	2386	24	13614	0.818162
GO:0071554	cell wall organization or biogenesis	biological_process	4	3	2386	24	13614	0.818162
GO:0016579	protein deubiquitination	biological_process	9	5	2386	38	13614	0.820452
GO:0047893	flavonol 3-O-glucosyltransferase activity	molecular_function	8	1	2386	9	13614	0.823556
GO:0005655	nucleolar ribonuclease P complex	cellular_component	9	1	2386	9	13614	0.823556
GO:0004673	protein histidine kinase activity	molecular_function	8	1	2386	9	13614	0.823556
GO:0002238	response to molecule of fungal origin	biological_process	6	1	2386	9	13614	0.823556
GO:0004708	MAP kinase kinase activity	molecular_function	9	1	2386	9	13614	0.823556
GO:0010223	secondary shoot formation	biological_process	6	1	2386	9	13614	0.823556
GO:0009088	threonine biosynthetic process	biological_process	12	1	2386	9	13614	0.823556
GO:0006646	phosphatidylethanolamine biosynthetic process	biological_process	10	1	2386	9	13614	0.823556
GO:0009887	organ morphogenesis	biological_process	5	1	2386	9	13614	0.823556
GO:0016070	RNA metabolic process	biological_process	8	1	2386	9	13614	0.823556
GO:0000307	cyclin-dependent protein kinase holoenzyme complex	cellular_component	5	1	2386	9	13614	0.823556
GO:0000461	endonucleolytic cleavage to generate mature 3'-end of SSU-rRNA from (SSU-rRNA, 5.8S rRNA, LSU-rRNA	biological_process	13	1	2386	9	13614	0.823556
GO:0030126	COPI vesicle coat	cellular_component	8	1	2386	9	13614	0.823556
GO:0008970	phosphatidylcholine 1-acylhydrolase activity	molecular_function	8	1	2386	9	13614	0.823556
GO:0032947	protein complex scaffold	NA	NA	1	2386	9	13614	0.823556
GO:0006261	DNA-dependent DNA replication	biological_process	9	1	2386	9	13614	0.823556
GO:0006506	GPI anchor biosynthetic process	biological_process	10	1	2386	9	13614	0.823556
GO:0042372	phylloquinone biosynthetic process	biological_process	7	1	2386	9	13614	0.823556
GO:0033116	endoplasmic reticulum-Golgi intermediate compartment membrane	cellular_component	6	1	2386	9	13614	0.823556
GO:0009690	cytokinin metabolic process	biological_process	6	1	2386	9	13614	0.823556
GO:0010492	maintenance of shoot apical meristem identity	biological_process	6	1	2386	9	13614	0.823556
GO:0015030	Cajal body	cellular_component	8	1	2386	9	13614	0.823556
GO:0010192	mucilage biosynthetic process	biological_process	6	1	2386	9	13614	0.823556
GO:0002239	response to oomycetes	biological_process	7	1	2386	9	13614	0.823556
GO:0008271	secondary active sulfate transmembrane transporter activity	molecular_function	9	1	2386	9	13614	0.823556
GO:0000447	endonucleolytic cleavage in ITS1 to separate SSU-rRNA from 5.8S rRNA and LSU-rRNA from tricistronic rRNA transcript (SSU-rRNA, 5.8S rRNA, LSU-rRNA	biological_process	13	1	2386	9	13614	0.823556
GO:0042147	retrograde transport, endosome to Golgi	biological_process	8	1	2386	9	13614	0.823556
GO:0048437	floral organ development	biological_process	5	1	2386	9	13614	0.823556
GO:0005546	phosphatidylinositol-4,5-bisphosphate binding	molecular_function	9	1	2386	9	13614	0.823556
GO:0048441	petal development	biological_process	6	1	2386	9	13614	0.823556
GO:0010088	phloem development	biological_process	7	1	2386	9	13614	0.823556
GO:0009807	lignan biosynthetic process	biological_process	8	1	2386	9	13614	0.823556
GO:0005938	cell cortex	cellular_component	7	1	2386	9	13614	0.823556
GO:0052716	hydroquinone:oxygen oxidoreductase activity	molecular_function	7	1	2386	9	13614	0.823556
GO:0006364	rRNA processing	biological_process	11	6	2386	45	13614	0.824704
GO:0042626	ATPase activity, coupled to transmembrane movement of substances	molecular_function	8	14	2386	97	13614	0.825206
GO:0005769	early endosome	cellular_component	8	2	2386	17	13614	0.825864
GO:0004176	ATP-dependent peptidase activity	molecular_function	11	2	2386	17	13614	0.825864
GO:0008553	hydrogen-exporting ATPase activity, phosphorylative mechanism	molecular_function	10	2	2386	17	13614	0.825864
GO:0004175	endopeptidase activity	molecular_function	7	2	2386	17	13614	0.825864
GO:0006367	transcription initiation from RNA polymerase II promoter	biological_process	9	2	2386	17	13614	0.825864
GO:0033290	eukaryotic 48S preinitiation complex	cellular_component	7	2	2386	17	13614	0.825864
GO:0004311	farnesyltranstransferase activity	molecular_function	7	2	2386	17	13614	0.825864
GO:0005249	voltage-gated potassium channel activity	molecular_function	9	2	2386	17	13614	0.825864
GO:0046930	pore complex	cellular_component	5	2	2386	17	13614	0.825864
GO:0006306	DNA methylation	biological_process	10	2	2386	17	13614	0.825864
GO:0010154	fruit development	biological_process	6	2	2386	17	13614	0.825864
GO:0042391	regulation of membrane potential	biological_process	5	2	2386	17	13614	0.825864
GO:0043531	ADP binding	molecular_function	9	19	2386	129	13614	0.830089
GO:0010286	heat acclimation	biological_process	6	4	2386	32	13614	0.836975
GO:0006865	amino acid transport	biological_process	10	5	2386	39	13614	0.837888
GO:0009611	response to wounding	biological_process	5	28	2386	186	13614	0.838972
GO:0030529	intracellular ribonucleoprotein complex	NA	NA	3	2386	25	13614	0.839592
GO:0006446	regulation of translational initiation	biological_process	10	3	2386	25	13614	0.839592
GO:0008601	protein phosphatase type 2A regulator activity	NA	NA	3	2386	25	13614	0.839592
GO:0048278	vesicle docking	biological_process	6	3	2386	25	13614	0.839592
GO:0010091	trichome branching	biological_process	8	3	2386	25	13614	0.839592
GO:0006520	cellular amino acid metabolic process	biological_process	8	3	2386	25	13614	0.839592
GO:0010182	sugar mediated signaling pathway	biological_process	6	3	2386	25	13614	0.839592
GO:0009911	positive regulation of flower development	biological_process	9	3	2386	25	13614	0.839592
GO:0010193	response to ozone	biological_process	7	3	2386	25	13614	0.839592
[truncated: 427 more rows]

## Sheet: Sheet3
List of GO terms for DEmiRNAs
GO Id	Function	GO_term	S gene number	TS gene number	B gene number	TB gene number	Pvalue of Fisher's Exact Test
GO:0005524	molecular_function	ATP binding	2751	21739	3973	39649	3.39293e-85
GO:0016301	molecular_function	kinase activity	1152	21739	1727	39649	6.57309e-25
GO:0005886	cellular_component	plasma membrane	3900	21739	6449	39649	9.23858e-24
GO:0006468	biological_process	protein phosphorylation	963	21739	1451	39649	5.55692e-20
GO:0043531	molecular_function	ADP binding	218	21739	273	39649	3.31999e-18
GO:0004674	molecular_function	protein serine/threonine kinase activity	840	21739	1270	39649	5.22309e-17
GO:0016310	biological_process	phosphorylation	445	21739	645	39649	8.90481e-14
GO:0005829	cellular_component	cytosol	2433	21739	4061	39649	3.02997e-12
GO:0007169	biological_process	transmembrane receptor protein tyrosine kinase signaling pathway	151	21739	193	39649	9.45118e-12
GO:0007165	biological_process	signal transduction	441	21739	653	39649	1.70156e-11
GO:0016887	molecular_function	ATPase activity	235	21739	326	39649	9.65629e-11
GO:0005802	cellular_component	trans-Golgi network	335	21739	488	39649	2.47306e-10
GO:0004386	molecular_function	helicase activity	92	21739	111	39649	3.95402e-10
GO:0055085	biological_process	transmembrane transport	277	21739	401	39649	3.23784e-09
GO:0042626	molecular_function	ATPase-coupled transmembrane transporter activity	151	21739	202	39649	3.57313e-09
GO:0004672	molecular_function	protein kinase activity	411	21739	621	39649	4.3162e-09
GO:0005768	cellular_component	endosome	331	21739	490	39649	5.16898e-09
GO:0005215	molecular_function	transporter activity	307	21739	452	39649	7.73517e-09
GO:0048366	biological_process	leaf development	160	21739	218	39649	1.15286e-08
GO:0003777	molecular_function	microtubule motor activity	88	21739	110	39649	2.85298e-08
GO:0007018	biological_process	microtubule-based movement	47	21739	52	39649	2.96413e-08
GO:0005871	cellular_component	kinesin complex	46	21739	51	39649	4.90451e-08
GO:0046777	biological_process	protein autophosphorylation	191	21739	272	39649	1.3177e-07
GO:0010087	biological_process	phloem or xylem histogenesis	47	21739	54	39649	4.37178e-07
GO:0010329	molecular_function	auxin efflux transmembrane transporter activity	44	21739	50	39649	5.18305e-07
GO:0043231	cellular_component	intracellular membrane-bounded organelle	155	21739	219	39649	8.97978e-07
GO:0008026	molecular_function	ATP-dependent helicase activity	92	21739	121	39649	1.0763e-06
GO:0030244	biological_process	cellulose biosynthetic process	70	21739	88	39649	1.11048e-06
GO:0004843	molecular_function	thiol-dependent ubiquitin-specific protease activity	47	21739	55	39649	1.39981e-06
GO:0008559	molecular_function	ATPase-coupled xenobiotic transmembrane transporter activity	22	21739	22	39649	1.80333e-06
GO:0009793	biological_process	embryo development ending in seed dormancy	488	21739	775	39649	2.1735e-06
GO:0003779	molecular_function	actin binding	118	21739	163	39649	2.91794e-06
GO:0005774	cellular_component	vacuolar membrane	612	21739	989	39649	3.28998e-06
GO:0000166	molecular_function	nucleotide binding	478	21739	764	39649	7.42912e-06
GO:0006397	biological_process	mRNA processing	163	21739	237	39649	7.57618e-06
GO:0006813	biological_process	potassium ion transport	80	21739	106	39649	8.74512e-06
GO:0016579	biological_process	protein deubiquitination	54	21739	67	39649	9.08595e-06
GO:0009506	cellular_component	plasmodesma	1201	21739	2020	39649	9.32108e-06
GO:0015293	molecular_function	symporter activity	100	21739	138	39649	1.5096e-05
GO:0005515	molecular_function	protein binding	2317	21739	3999	39649	1.58987e-05
GO:0009832	biological_process	plant-type cell wall biogenesis	74	21739	98	39649	1.82528e-05
GO:0015174	molecular_function	basic amino acid transmembrane transporter activity	18	21739	18	39649	1.99871e-05
GO:0005737	cellular_component	cytoplasm	3707	21739	6486	39649	2.01202e-05
GO:0008536	molecular_function	Ran GTPase binding	54	21739	68	39649	2.05476e-05
GO:0005887	cellular_component	integral component of plasma membrane	292	21739	454	39649	2.31628e-05
GO:0016757	molecular_function	transferase activity, transferring glycosyl groups	461	21739	742	39649	2.89768e-05
GO:0036459	molecular_function	thiol-dependent ubiquitinyl hydrolase activity	40	21739	48	39649	3.04667e-05
GO:0004004	molecular_function	ATP-dependent RNA helicase activity	59	21739	76	39649	3.05489e-05
GO:0071805	biological_process	potassium ion transmembrane transport	48	21739	60	39649	4.14815e-05
GO:0050660	molecular_function	flavin adenine dinucleotide binding	138	21739	201	39649	4.15558e-05
GO:0048364	biological_process	root development	175	21739	262	39649	5.05482e-05
GO:0000145	cellular_component	exocyst	45	21739	56	39649	5.8762e-05
GO:0005635	cellular_component	nuclear envelope	83	21739	114	39649	5.89356e-05
GO:0042802	molecular_function	identical protein binding	146	21739	215	39649	5.99734e-05
GO:0008380	biological_process	RNA splicing	88	21739	122	39649	6.35704e-05
GO:0010501	biological_process	RNA secondary structure unwinding	48	21739	61	39649	9.09597e-05
GO:0019829	molecular_function	ATPase-coupled cation transmembrane transporter activity	19	21739	20	39649	0.000105018
GO:0010252	biological_process	auxin homeostasis	47	21739	60	39649	0.000131782
GO:0048767	biological_process	root hair elongation	64	21739	86	39649	0.000139979
GO:0012505	cellular_component	endomembrane system	90	21739	127	39649	0.000151918
GO:0016308	molecular_function	1-phosphatidylinositol-4-phosphate 5-kinase activity	24	21739	27	39649	0.000169625
GO:0010315	biological_process	auxin efflux	29	21739	34	39649	0.000173911
GO:0003682	molecular_function	chromatin binding	119	21739	174	39649	0.000174673
GO:0007064	biological_process	mitotic sister chromatid cohesion	18	21739	19	39649	0.000182573
GO:0006874	biological_process	cellular calcium ion homeostasis	40	21739	50	39649	0.000182602
GO:0048768	biological_process	root hair cell tip growth	26	21739	30	39649	0.000224174
GO:0016740	molecular_function	transferase activity	215	21739	334	39649	0.000238474
GO:0015079	molecular_function	potassium ion transmembrane transporter activity	37	21739	46	39649	0.000260092
GO:0051028	biological_process	mRNA transport	45	21739	58	39649	0.000273172
GO:0016021	cellular_component	integral component of membrane	4285	21739	7571	39649	0.000303315
GO:0080008	cellular_component	Cul4-RING E3 ubiquitin ligase complex	126	21739	187	39649	0.000307179
GO:0005217	molecular_function	intracellular ligand-gated ion channel activity	30	21739	36	39649	0.000313447
GO:0004970	molecular_function	ionotropic glutamate receptor activity	30	21739	36	39649	0.000313447
GO:0051301	biological_process	cell division	225	21739	352	39649	0.000317846
GO:0035091	molecular_function	phosphatidylinositol binding	61	21739	83	39649	0.000357078
GO:0004712	molecular_function	protein serine/threonine/tyrosine kinase activity	61	21739	83	39649	0.000357078
GO:0005388	molecular_function	ATPase-coupled calcium transmembrane transporter activity	25	21739	29	39649	0.000357131
GO:0008194	molecular_function	UDP-glycosyltransferase activity	103	21739	150	39649	0.000366252
GO:0015297	molecular_function	antiporter activity	103	21739	150	39649	0.000366252
GO:0033356	biological_process	UDP-L-arabinose metabolic process	13	21739	13	39649	0.000404009
GO:0070062	cellular_component	extracellular exosome	13	21739	13	39649	0.000404009
GO:0006887	biological_process	exocytosis	71	21739	99	39649	0.000415556
GO:0009926	biological_process	auxin polar transport	62	21739	85	39649	0.000451936
GO:0008381	molecular_function	mechanosensitive ion channel activity	16	21739	17	39649	0.000547585
GO:0034399	cellular_component	nuclear periphery	16	21739	17	39649	0.000547585
GO:0015662	molecular_function	ATPase activity, coupled to transmembrane movement of ions, phosphorylative mechanism	24	21739	28	39649	0.000566256
GO:0004714	molecular_function	transmembrane receptor protein tyrosine kinase activity	24	21739	28	39649	0.000566256
GO:0046873	molecular_function	metal ion transmembrane transporter activity	39	21739	50	39649	0.000575603
GO:0006812	biological_process	cation transport	68	21739	95	39649	0.000596249
GO:0009637	biological_process	response to blue light	61	21739	84	39649	0.000608393
GO:0004553	molecular_function	hydrolase activity, hydrolyzing O-glycosyl compounds	218	21739	343	39649	0.00061563
GO:0008017	molecular_function	microtubule binding	121	21739	181	39649	0.000642928
GO:0009982	molecular_function	pseudouridine synthase activity	21	21739	24	39649	0.000727693
GO:0006855	biological_process	drug transmembrane transport	46	21739	61	39649	0.000728596
GO:0052691	molecular_function	UDP-arabinopyranose mutase activity	12	21739	12	39649	0.000737042
GO:0004033	molecular_function	aldo-keto reductase (NADP) activity	12	21739	12	39649	0.000737042
GO:0006974	biological_process	cellular response to DNA damage stimulus	44	21739	58	39649	0.000760217
GO:0071944	cellular_component	cell periphery	42	21739	55	39649	0.000788386
GO:0004565	molecular_function	beta-galactosidase activity	32	21739	40	39649	0.000817804
GO:0006418	biological_process	tRNA aminoacylation for protein translation	36	21739	46	39649	0.000836627
GO:0009688	biological_process	abscisic acid biosynthetic process	23	21739	27	39649	0.000893299
GO:0009115	biological_process	xanthine catabolic process	15	21739	16	39649	0.000944159
GO:0004620	molecular_function	phospholipase activity	15	21739	16	39649	0.000944159
GO:0004854	molecular_function	xanthine dehydrogenase activity	15	21739	16	39649	0.000944159
GO:0010072	biological_process	primary shoot apical meristem specification	25	21739	30	39649	0.00102191
GO:0042128	biological_process	nitrate assimilation	59	21739	82	39649	0.00108931
GO:0016874	molecular_function	ligase activity	265	21739	426	39649	0.00116268
GO:0006002	biological_process	fructose 6-phosphate metabolic process	20	21739	23	39649	0.0011712
GO:0030599	molecular_function	pectinesterase activity	82	21739	119	39649	0.00117951
GO:0004725	molecular_function	protein tyrosine phosphatase activity	31	21739	39	39649	0.00120723
GO:0030048	biological_process	actin filament-based movement	31	21739	39	39649	0.00120723
GO:0006952	biological_process	defense response	622	21739	1046	39649	0.00121607
GO:0000271	biological_process	polysaccharide biosynthetic process	33	21739	42	39649	0.00121708
GO:0016036	biological_process	cellular response to phosphate starvation	77	21739	111	39649	0.00121737
GO:0016020	cellular_component	membrane	1663	21739	2890	39649	0.00121838
GO:0005643	cellular_component	nuclear pore	55	21739	76	39649	0.00127237
GO:2000762	biological_process	regulation of phenylpropanoid metabolic process	11	21739	11	39649	0.00134457
GO:0000285	molecular_function	1-phosphatidylinositol-3-phosphate 5-kinase activity	11	21739	11	39649	0.00134457
GO:0090406	cellular_component	pollen tube	65	21739	92	39649	0.00136039
GO:0010468	biological_process	regulation of gene expression	100	21739	149	39649	0.0014868
GO:0006357	biological_process	regulation of transcription by RNA polymerase II	129	21739	197	39649	0.00149771
GO:0005773	cellular_component	vacuole	692	21739	1171	39649	0.0015557
GO:0006997	biological_process	nucleus organization	14	21739	15	39649	0.00162241
GO:0008574	molecular_function	ATP-dependent microtubule motor activity, plus-end-directed	14	21739	15	39649	0.00162241
GO:0002237	biological_process	response to molecule of bacterial origin	26	21739	32	39649	0.00168231
GO:0030246	molecular_function	carbohydrate binding	218	21739	348	39649	0.00182904
GO:0009624	biological_process	response to nematode	91	21739	135	39649	0.0019329
GO:0006857	biological_process	oligopeptide transport	78	21739	114	39649	0.00209612
GO:0009524	cellular_component	phragmoplast	130	21739	200	39649	0.00217717
GO:0008237	molecular_function	metallopeptidase activity	37	21739	49	39649	0.00228939
GO:0010182	biological_process	sugar mediated signaling pathway	46	21739	63	39649	0.00231112
GO:0015179	molecular_function	L-amino acid transmembrane transporter activity	16	21739	18	39649	0.00239531
GO:0010541	biological_process	acropetal auxin transport	23	21739	28	39649	0.0023977
GO:0006273	biological_process	lagging strand elongation	10	21739	10	39649	0.00245283
GO:0071836	biological_process	nectar secretion	10	21739	10	39649	0.00245283
GO:0009833	biological_process	plant-type primary cell wall biogenesis	10	21739	10	39649	0.00245283
GO:0004815	molecular_function	aspartate-tRNA ligase activity	10	21739	10	39649	0.00245283
GO:0006751	biological_process	glutathione catabolic process	10	21739	10	39649	0.00245283
GO:0005451	molecular_function	monovalent cation:proton antiporter activity	33	21739	43	39649	0.00248144
GO:0000184	biological_process	nuclear-transcribed mRNA catabolic process, nonsense-mediated decay	25	21739	31	39649	0.00252409
GO:0016032	biological_process	viral process	61	21739	87	39649	0.00253125
GO:0004721	molecular_function	phosphoprotein phosphatase activity	61	21739	87	39649	0.00253125
GO:0045330	molecular_function	aspartyl esterase activity	74	21739	108	39649	0.00253695
GO:0003774	molecular_function	motor activity	29	21739	37	39649	0.00258554
GO:0003723	molecular_function	RNA binding	687	21739	1167	39649	0.00261333
GO:0005975	biological_process	carbohydrate metabolic process	325	21739	534	39649	0.00264548
GO:0045549	molecular_function	9-cis-epoxycarotenoid dioxygenase activity	13	21739	14	39649	0.00277724
GO:0005487			13	21739	14	39649	0.00277724
GO:0035619	cellular_component	root hair tip	13	21739	14	39649	0.00277724
GO:0010540	biological_process	basipetal auxin transport	40	21739	54	39649	0.00283967
GO:0004806	molecular_function	triglyceride lipase activity	47	21739	65	39649	0.00288948
GO:0052696	biological_process	flavonoid glucuronidation	75	21739	110	39649	0.00292089
GO:0006816	biological_process	calcium ion transport	18	21739	21	39649	0.00298337
GO:0005516	molecular_function	calmodulin binding	280	21739	457	39649	0.00299426
GO:0009505	cellular_component	plant-type cell wall	336	21739	554	39649	0.00306232
GO:0009816	biological_process	defense response to bacterium, incompatible interaction	73	21739	107	39649	0.00321661
GO:0006730	biological_process	one-carbon metabolic process	34	21739	45	39649	0.00336917
GO:0044550	biological_process	secondary metabolite biosynthetic process	102	21739	155	39649	0.003506
GO:0016760	molecular_function	cellulose synthase (UDP-forming) activity	32	21739	42	39649	0.00352405
GO:0047134	molecular_function	protein-disulfide reductase activity	41	21739	56	39649	0.00362805
GO:0015116	molecular_function	sulfate transmembrane transporter activity	22	21739	27	39649	0.00363803
GO:0080043	molecular_function	quercetin 3-O-glucosyltransferase activity	74	21739	109	39649	0.0036861
GO:0016459	cellular_component	myosin complex	28	21739	36	39649	0.00374891
GO:0010082	biological_process	regulation of root meristem growth	24	21739	30	39649	0.00376263
GO:0016709	molecular_function	oxidoreductase activity, acting on paired donors, with incorporation or reduction of molecular oxygen, NAD(P)H as one donor, and incorporation of one atom of oxygen	109	21739	167	39649	0.00387966
GO:0009555	biological_process	pollen development	214	21739	345	39649	0.00391678
GO:0000347	cellular_component	THO complex	15	21739	17	39649	0.00391846
GO:0010216	biological_process	maintenance of DNA methylation	15	21739	17	39649	0.00391846
GO:0047893	molecular_function	flavonol 3-O-glucosyltransferase activity	15	21739	17	39649	0.00391846
GO:0009414	biological_process	response to water deprivation	305	21739	502	39649	0.00399939
GO:0080044	molecular_function	quercetin 7-O-glucosyltransferase activity	72	21739	106	39649	0.00406285
GO:0006096	biological_process	glycolytic process	89	21739	134	39649	0.00414597
GO:0040007	biological_process	growth	35	21739	47	39649	0.0044441
GO:0000139	cellular_component	Golgi membrane	338	21739	560	39649	0.00446239
GO:0003840	molecular_function	obsolete gamma-glutamyltransferase activity	9	21739	9	39649	0.00447446
GO:0006723	biological_process	cuticle hydrocarbon biosynthetic process	9	21739	9	39649	0.00447446
GO:0036374	molecular_function	glutathione hydrolase activity	9	21739	9	39649	0.00447446
GO:0003910	molecular_function	DNA ligase (ATP) activity	9	21739	9	39649	0.00447446
GO:0007032	biological_process	endosome organization	9	21739	9	39649	0.00447446
GO:0005086	molecular_function	ARF guanyl-nucleotide exchange factor activity	9	21739	9	39649	0.00447446
GO:0043481	biological_process	anthocyanin accumulation in tissues in response to UV light	9	21739	9	39649	0.00447446
GO:0006473	biological_process	protein acetylation	9	21739	9	39649	0.00447446
GO:0005834	cellular_component	heterotrimeric G-protein complex	84	21739	126	39649	0.00450477
GO:0009611	biological_process	response to wounding	224	21739	363	39649	0.00457993
GO:0046855	biological_process	inositol phosphate dephosphorylation	17	21739	20	39649	0.00471685
GO:0043068	biological_process	positive regulation of programmed cell death	17	21739	20	39649	0.00471685
GO:0009791	biological_process	post-embryonic development	47	21739	66	39649	0.00472671
GO:0080119	biological_process	ER body organization	12	21739	13	39649	0.00473343
GO:0004812	molecular_function	aminoacyl-tRNA ligase activity	40	21739	55	39649	0.00492229
GO:0009846	biological_process	pollen germination	68	21739	100	39649	0.00493846
GO:0009626	biological_process	plant-type hypersensitive response	88	21739	133	39649	0.00509801
GO:0010588	biological_process	cotyledon vascular tissue pattern formation	29	21739	38	39649	0.00520693
GO:0009932	biological_process	cell tip growth	29	21739	38	39649	0.00520693
GO:0010205	biological_process	photoinhibition	19	21739	23	39649	0.00521687
GO:0018024	molecular_function	histone-lysine N-methyltransferase activity	38	21739	52	39649	0.0053125
GO:0016575	biological_process	histone deacetylation	38	21739	52	39649	0.0053125
GO:0004702	molecular_function	obsolete signal transducer, downstream of receptor, with serine/threonine kinase activity	38	21739	52	39649	0.0053125
GO:0019825	molecular_function	oxygen binding	168	21739	268	39649	0.00542959
GO:0004177	molecular_function	aminopeptidase activity	21	21739	26	39649	0.00548182
GO:0009860	biological_process	pollen tube growth	116	21739	180	39649	0.00549871
GO:0045489	biological_process	pectin biosynthetic process	43	21739	60	39649	0.00561567
GO:0006508	biological_process	proteolysis	445	21739	749	39649	0.00594326
GO:0046686	biological_process	response to cadmium ion	434	21739	730	39649	0.0061468
GO:0016847	molecular_function	1-aminocyclopropane-1-carboxylate synthase activity	14	21739	16	39649	0.00637019
GO:0031425	biological_process	chloroplast RNA processing	14	21739	16	39649	0.00637019
GO:0006629	biological_process	lipid metabolic process	144	21739	228	39649	0.00650527
GO:0042127	biological_process	regulation of cell population proliferation	32	21739	43	39649	0.00655709
GO:0009585	biological_process	red, far-red light phototransduction	62	21739	91	39649	0.00662786
GO:0009501	cellular_component	amyloplast	16	21739	19	39649	0.00740487
GO:0005546	molecular_function	phosphatidylinositol-4,5-bisphosphate binding	16	21739	19	39649	0.00740487
GO:0048573	biological_process	photoperiodism, flowering	47	21739	67	39649	0.00746703
GO:0006970	biological_process	response to osmotic stress	133	21739	210	39649	0.00756655
GO:0006820	biological_process	anion transport	35	21739	48	39649	0.0077959
GO:0046854	biological_process	phosphatidylinositol phosphorylation	18	21739	22	39649	0.00797195
GO:0016568			69	21739	103	39649	0.00799619
GO:0006754	biological_process	ATP biosynthetic process	24	21739	31	39649	0.00800906
GO:0071446	biological_process	cellular response to salicylic acid stimulus	24	21739	31	39649	0.00800906
GO:0006817	biological_process	phosphate ion transport	50	21739	72	39649	0.00802404
GO:0050982	biological_process	detection of mechanical stimulus	11	21739	12	39649	0.00802741
GO:0005471	molecular_function	ATP:ADP antiporter activity	11	21739	12	39649	0.00802741
GO:0016591	cellular_component	RNA polymerase II, holoenzyme	11	21739	12	39649	0.00802741
GO:0004312	molecular_function	fatty acid synthase activity	11	21739	12	39649	0.00802741
GO:0031461	cellular_component	cullin-RING ubiquitin ligase complex	11	21739	12	39649	0.00802741
GO:2001070	molecular_function	starch binding	8	21739	8	39649	0.00816217
GO:0016866	molecular_function	intramolecular transferase activity	8	21739	8	39649	0.00816217
GO:2000069	biological_process	regulation of post-embryonic root development	8	21739	8	39649	0.00816217
GO:0007584	biological_process	response to nutrient	8	21739	8	39649	0.00816217
GO:0051103	biological_process	DNA ligation involved in DNA repair	8	21739	8	39649	0.00816217
GO:0019745	biological_process	pentacyclic triterpenoid biosynthetic process	8	21739	8	39649	0.00816217
GO:0032012	biological_process	regulation of ARF protein signal transduction	8	21739	8	39649	0.00816217
GO:0004031	molecular_function	aldehyde oxidase activity	8	21739	8	39649	0.00816217
GO:0050302	molecular_function	indole-3-acetaldehyde oxidase activity	8	21739	8	39649	0.00816217
GO:0008138	molecular_function	protein tyrosine/serine/threonine phosphatase activity	22	21739	28	39649	0.00818591
GO:0010494	cellular_component	cytoplasmic stress granule	22	21739	28	39649	0.00818591
GO:0008139	molecular_function	nuclear localization sequence binding	22	21739	28	39649	0.00818591
GO:0006904	biological_process	vesicle docking involved in exocytosis	48	21739	69	39649	0.00883468
GO:0009737	biological_process	response to abscisic acid	447	21739	756	39649	0.00895872
GO:0042335	biological_process	cuticle development	31	21739	42	39649	0.00905794
GO:0042803	molecular_function	protein homodimerization activity	163	21739	262	39649	0.00913257
GO:0016758	molecular_function	transferase activity, transferring hexosyl groups	88	21739	135	39649	0.00926677
GO:0047262	molecular_function	polygalacturonate 4-alpha-galacturonosyltransferase activity	36	21739	50	39649	0.00970356
GO:0008152	biological_process	metabolic process	154	21739	247	39649	0.00988892
GO:0005351	molecular_function	carbohydrate:proton symporter activity	127	21739	201	39649	0.00991175
GO:0070696	molecular_function	transmembrane receptor protein serine/threonine kinase binding	13	21739	15	39649	0.0102836
GO:0000407	cellular_component	phagophore assembly site	13	21739	15	39649	0.0102836
GO:0008641	molecular_function	ubiquitin-like modifier activating enzyme activity	13	21739	15	39649	0.0102836
GO:0048574	biological_process	long-day photoperiodism, flowering	13	21739	15	39649	0.0102836
GO:0009825	biological_process	multidimensional cell growth	27	21739	36	39649	0.0103524
GO:0007049	biological_process	cell cycle	131	21739	208	39649	0.0103721
GO:0005743	cellular_component	mitochondrial inner membrane	138	21739	220	39649	0.010558
GO:0000287	molecular_function	magnesium ion binding	142	21739	227	39649	0.0109627
GO:0048443	biological_process	stamen development	25	21739	33	39649	0.0109648
GO:0098655	biological_process	cation transmembrane transport	25	21739	33	39649	0.0109648
GO:0042545	biological_process	cell wall modification	81	21739	124	39649	0.0113005
GO:0006071	biological_process	glycerol metabolic process	32	21739	44	39649	0.0114688
GO:0048229	biological_process	gametophyte development	23	21739	30	39649	0.0115099
GO:0000062	molecular_function	fatty-acyl-CoA binding	23	21739	30	39649	0.0115099
GO:0010044	biological_process	response to aluminum ion	15	21739	18	39649	0.0115342
GO:0031047	biological_process	gene silencing by RNA	42	21739	60	39649	0.0117884
GO:0005509	molecular_function	calcium ion binding	264	21739	438	39649	0.0118343
GO:0010029	biological_process	regulation of seed germination	37	21739	52	39649	0.0118635
GO:0007035	biological_process	vacuolar acidification	21	21739	27	39649	0.0119351
GO:0044822			21	21739	27	39649	0.0119351
GO:0009813	biological_process	flavonoid biosynthetic process	110	21739	173	39649	0.0120047
GO:0009651	biological_process	response to salt stress	513	21739	875	39649	0.0120728
GO:0006268	biological_process	DNA unwinding involved in DNA replication	19	21739	24	39649	0.0121638
GO:0031410	cellular_component	cytoplasmic vesicle	19	21739	24	39649	0.0121638
GO:0009553	biological_process	embryo sac development	82	21739	126	39649	0.0124224
GO:0009738	biological_process	abscisic acid-activated signaling pathway	216	21739	355	39649	0.012433
GO:0009536	cellular_component	plastid	334	21739	561	39649	0.0131927
GO:0010119	biological_process	regulation of stomatal movement	59	21739	88	39649	0.0132039
GO:0004497	molecular_function	monooxygenase activity	105	21739	165	39649	0.0134166
GO:0009934	biological_process	regulation of meristem structural organization	28	21739	38	39649	0.0134201
GO:0015140	molecular_function	malate transmembrane transporter activity	10	21739	11	39649	0.0135354
GO:0030628	molecular_function	pre-mRNA 3'-splice site binding	10	21739	11	39649	0.0135354
GO:0042981	biological_process	regulation of apoptotic process	10	21739	11	39649	0.0135354
GO:0006405	biological_process	RNA export from nucleus	10	21739	11	39649	0.0135354
GO:1902347	biological_process	response to strigolactone	10	21739	11	39649	0.0135354
GO:0008187	molecular_function	poly-pyrimidine tract binding	10	21739	11	39649	0.0135354
GO:0004739	molecular_function	pyruvate dehydrogenase (acetyl-transferring) activity	10	21739	11	39649	0.0135354
GO:0006364	biological_process	rRNA processing	77	21739	118	39649	0.0137624
GO:0020037	molecular_function	heme binding	281	21739	469	39649	0.0143778
GO:0080147	biological_process	root hair cell development	26	21739	35	39649	0.0144355
GO:0019898	cellular_component	extrinsic component of membrane	46	21739	67	39649	0.0146773
GO:0009882	molecular_function	blue light photoreceptor activity	7	21739	7	39649	0.0148889
GO:0010424	biological_process	DNA methylation on cytosine within a CG sequence	7	21739	7	39649	0.0148889
[truncated: 5,655 more rows]
