# Supplementary material for: Whole transcriptome analysis and construction of a ceRNA regulatory network related to leaf and petiole development in Chinese cabbage (Brassica campestris L. ssp. pekinensis)
Source: BMC Genomics. 2023 Mar 24;24:144. doi: 10.1186/s12864-023-09239-y (PMC10039531; doi:10.1186/s12864-023-09239-y)
Supplement: Supplementary file 8 — Additional file 8: Table S5. KEGG pathway assignments for the DEmRNAs, DElncRNAs, and DEmiRNAs. [file 12864_2023_9239_MOESM8_ESM.xlsx]

## Sheet: Sheet1
KEGG pathway assignments for DEmRNAs
pathway_id	pathway_name	S gene number	TS gene number	B gene number	TB gene number	pvalue
ko03010	Ribosome	425	5940	841	19760	5.56998e-37
ko00195	Photosynthesis	79	5940	113	19760	2.45663e-18
ko00520	Amino sugar and nucleotide sugar metabolism	269	5940	623	19760	1.34659e-12
ko01200	Carbon metabolism	297	5940	733	19760	5.47482e-10
ko00710	Carbon fixation in photosynthetic organisms	120	5940	268	19760	2.19609e-07
ko00196	Photosynthesis - antenna proteins	26	5940	36	19760	2.19827e-07
ko00190	Oxidative phosphorylation	191	5940	508	19760	0.000137905
ko00630	Glyoxylate and dicarboxylate metabolism	87	5940	211	19760	0.000343448
ko00100	Steroid biosynthesis	50	5940	109	19760	0.000349015
ko00020	Citrate cycle (TCA cycle)	59	5940	134	19760	0.00041707
ko00330	Arginine and proline metabolism	76	5940	182	19760	0.000503407
ko00051	Fructose and mannose metabolism	96	5940	245	19760	0.00134993
ko00360	Phenylalanine metabolism	61	5940	145	19760	0.00137402
ko00270	Cysteine and methionine metabolism	102	5940	263	19760	0.00145349
ko00380	Tryptophan metabolism	77	5940	191	19760	0.00155202
ko00920	Sulfur metabolism	44	5940	100	19760	0.00215586
ko00010	Glycolysis / Gluconeogenesis	141	5940	389	19760	0.00473848
ko00591	Linoleic acid metabolism	19	5940	37	19760	0.00536425
ko00531	Glycosaminoglycan degradation	47	5940	114	19760	0.00717447
ko00450	Selenocompound metabolism	26	5940	57	19760	0.00936281
ko00660	C5-Branched dibasic acid metabolism	14	5940	26	19760	0.00957732
ko04145	Phagosome	118	5940	327	19760	0.0105999
ko03050	Proteasome	74	5940	195	19760	0.0108139
ko04144	Endocytosis	322	5940	964	19760	0.0116907
ko04075	Plant hormone signal transduction	463	5940	1420	19760	0.0166145
ko00902	Monoterpenoid biosynthesis	23	5940	52	19760	0.0212125
ko00945	Stilbenoid, diarylheptanoid and gingerol biosynthesis	64	5940	172	19760	0.0260098
ko00500	Starch and sucrose metabolism	402	5940	1235	19760	0.0268585
ko00564	Glycerophospholipid metabolism	114	5940	325	19760	0.0281642
ko00966	Glucosinolate biosynthesis	30	5940	74	19760	0.0351263
ko00903	Limonene and pinene degradation	59	5940	160	19760	0.0376278
ko00601	Glycosphingolipid biosynthesis - lacto and neolacto series	8	5940	15	19760	0.0505119
ko00640	Propanoate metabolism	27	5940	68	19760	0.0567555
ko00901	Indole alkaloid biosynthesis	17	5940	41	19760	0.0799447
ko00523	Polyketide sugar unit biosynthesis	2	5940	2	19760	0.0903541
ko00480	Glutathione metabolism	78	5940	228	19760	0.0974875
ko00400	Phenylalanine, tyrosine and tryptophan biosynthesis	41	5940	116	19760	0.127166
ko00730	Thiamine metabolism	8	5940	18	19760	0.141896
ko00524	Butirosin and neomycin biosynthesis	5	5940	10	19760	0.151256
ko00620	Pyruvate metabolism	82	5940	247	19760	0.155689
ko00908	Zeatin biosynthesis	28	5940	78	19760	0.157913
ko00030	Pentose phosphate pathway	74	5940	222	19760	0.159608
ko01040	Biosynthesis of unsaturated fatty acids	33	5940	94	19760	0.168986
ko00061	Fatty acid biosynthesis	32	5940	92	19760	0.189528
ko00350	Tyrosine metabolism	45	5940	133	19760	0.19467
ko00750	Vitamin B6 metabolism	29	5940	83	19760	0.196038
ko00290	Valine, leucine and isoleucine biosynthesis	25	5940	71	19760	0.204933
ko00310	Lysine degradation	46	5940	137	19760	0.208581
ko00510	N-Glycan biosynthesis	41	5940	122	19760	0.222675
ko00514	Other types of O-glycan biosynthesis	12	5940	32	19760	0.230487
ko00592	alpha-Linolenic acid metabolism	52	5940	158	19760	0.240956
ko00561	Glycerolipid metabolism	117	5940	369	19760	0.260009
ko00604	Glycosphingolipid biosynthesis - ganglio series	26	5940	78	19760	0.301657
ko00062	Fatty acid elongation	30	5940	91	19760	0.307619
ko00943	Isoflavonoid biosynthesis	7	5940	19	19760	0.336609
ko00072	Synthesis and degradation of ketone bodies	5	5940	13	19760	0.347482
ko04626	Plant-pathogen interaction	496	5940	1626	19760	0.351362
ko00562	Inositol phosphate metabolism	52	5940	165	19760	0.369286
ko00960	Tropane, piperidine and pyridine alkaloid biosynthesis	42	5940	133	19760	0.382268
ko00910	Nitrogen metabolism	38	5940	120	19760	0.38328
ko00740	Riboflavin metabolism	8	5940	23	19760	0.384306
ko00650	Butanoate metabolism	17	5940	52	19760	0.389225
ko01210	2-Oxocarboxylic acid metabolism	93	5940	301	19760	0.396239
ko00950	Isoquinoline alkaloid biosynthesis	30	5940	96	19760	0.437426
ko00340	Histidine metabolism	22	5940	70	19760	0.44575
ko00253	Tetracycline biosynthesis	3	5940	8	19760	0.449776
ko00471	D-Glutamine and D-glutamate metabolism	2	5940	5	19760	0.47304
ko00965	Betalain biosynthesis	2	5940	5	19760	0.47304
ko00909	Sesquiterpenoid and triterpenoid biosynthesis	19	5940	61	19760	0.474449
ko00130	Ubiquinone and other terpenoid-quinone biosynthesis	39	5940	128	19760	0.493201
ko01212	Fatty acid metabolism	58	5940	192	19760	0.50954
ko00280	Valine, leucine and isoleucine degradation	43	5940	143	19760	0.530731
ko00905	Brassinosteroid biosynthesis	22	5940	73	19760	0.538513
ko00941	Flavonoid biosynthesis	52	5940	174	19760	0.54896
ko00563	Glycosylphosphatidylinositol(GPI)-anchor biosynthesis	29	5940	98	19760	0.578374
ko00250	Alanine, aspartate and glutamate metabolism	34	5940	115	19760	0.581291
ko00780	Biotin metabolism	12	5940	41	19760	0.602371
ko00430	Taurine and hypotaurine metabolism	9	5940	31	19760	0.616467
ko00261	Monobactam biosynthesis	9	5940	31	19760	0.616467
ko00460	Cyanoamino acid metabolism	95	5940	324	19760	0.635672
ko00940	Phenylpropanoid biosynthesis	180	5940	611	19760	0.643927
ko00603	Glycosphingolipid biosynthesis - globo series	11	5940	39	19760	0.658209
ko00590	Arachidonic acid metabolism	16	5940	57	19760	0.676234
ko00670	One carbon pool by folate	16	5940	57	19760	0.676234
ko01230	Biosynthesis of amino acids	255	5940	867	19760	0.677396
ko00410	beta-Alanine metabolism	45	5940	157	19760	0.677908
ko00600	Sphingolipid metabolism	57	5940	199	19760	0.694407
ko00232	Caffeine metabolism	4	5940	15	19760	0.704988
ko00071	Fatty acid degradation	34	5940	121	19760	0.713051
ko01053	Biosynthesis of siderophore group nonribosomal peptides	2	5940	8	19760	0.745955
ko04070	Phosphatidylinositol signaling system	70	5940	248	19760	0.757786
ko01051	Biosynthesis of ansamycins	1	5940	4	19760	0.760763
ko00053	Ascorbate and aldarate metabolism	74	5940	262	19760	0.760813
ko03410	Base excision repair	39	5940	141	19760	0.761182
ko00565	Ether lipid metabolism	26	5940	97	19760	0.790177
ko00760	Nicotinate and nicotinamide metabolism	20	5940	76	19760	0.797744
ko00942	Anthocyanin biosynthesis	10	5940	41	19760	0.831919
ko00785	Lipoic acid metabolism	3	5940	14	19760	0.840434
ko04141	Protein processing in endoplasmic reticulum	270	5940	943	19760	0.845445
ko00790	Folate biosynthesis	12	5940	51	19760	0.881183
ko00300	Lysine biosynthesis	10	5940	44	19760	0.892629
ko04130	SNARE interactions in vesicular transport	29	5940	117	19760	0.913355
ko00073	Cutin, suberine and wax biosynthesis	36	5940	143	19760	0.916585
ko04146	Peroxisome	66	5940	251	19760	0.917398
ko00240	Pyrimidine metabolism	116	5940	428	19760	0.92068
ko03008	Ribosome biogenesis in eukaryotes	112	5940	414	19760	0.920763
ko04140	Regulation of autophagy	35	5940	141	19760	0.929081
ko00860	Porphyrin and chlorophyll metabolism	73	5940	280	19760	0.938771
ko00944	Flavone and flavonol biosynthesis	2	5940	14	19760	0.953037
ko00970	Aminoacyl-tRNA biosynthesis	74	5940	288	19760	0.956367
ko00511	Other glycan degradation	45	5940	183	19760	0.957778
ko00402	Benzoxazinoid biosynthesis	4	5940	24	19760	0.958245
ko03450	Non-homologous end-joining	1	5940	9	19760	0.959992
ko00040	Pentose and glucuronate interconversions	138	5940	517	19760	0.960341
ko00052	Galactose metabolism	72	5940	286	19760	0.971549
ko03020	RNA polymerase	37	5940	158	19760	0.974487
ko00906	Carotenoid biosynthesis	24	5940	109	19760	0.976568
ko00230	Purine metabolism	119	5940	458	19760	0.977161
ko03060	Protein export	48	5940	202	19760	0.981068
ko00900	Terpenoid backbone biosynthesis	40	5940	174	19760	0.985065
ko00770	Pantothenate and CoA biosynthesis	19	5940	94	19760	0.988478
ko04122	Sulfur relay system	5	5940	35	19760	0.991106
ko00904	Diterpenoid biosynthesis	27	5940	132	19760	0.995252
ko00220	Arginine biosynthesis	31	5940	152	19760	0.997361
ko00260	Glycine, serine and threonine metabolism	61	5940	280	19760	0.999303
ko03022	Basal transcription factors	30	5940	160	19760	0.999608
ko04120	Ubiquitin mediated proteolysis	114	5940	489	19760	0.999687
ko04712	Circadian rhythm - plant	69	5940	320	19760	0.999772
ko02010	ABC transporters	58	5940	283	19760	0.999903
ko03013	RNA transport	189	5940	784	19760	0.999934
ko03018	RNA degradation	117	5940	537	19760	0.999995
ko03015	mRNA surveillance pathway	87	5940	477	19760	1
ko03040	Spliceosome	166	5940	798	19760	1
ko03420	Nucleotide excision repair	104	5940	733	19760	1
ko03440	Homologous recombination	70	5940	658	19760	1
ko03430	Mismatch repair	59	5940	576	19760	1
ko03030	DNA replication	75	5940	594	19760	1

## Sheet: Sheet2
KEGG pathway assignments for DElncRNAs
pathway_id	pathway_name	S gene number	TS gene number	B gene number	TB gene number	pvalue
ko00531	Glycosaminoglycan degradation	12	1229	49	6936	0.14544
ko00591	Linoleic acid metabolism	6	1229	22	6936	0.181259
ko00430	Taurine and hypotaurine metabolism	3	1229	9	6936	0.203426
ko00402	Benzoxazinoid biosynthesis	2	1229	5	6936	0.216749
ko03050	Proteasome	17	1229	80	6936	0.241634
ko01053	Biosynthesis of siderophore group nonribosomal peptides	1	1229	2	6936	0.323007
ko00604	Glycosphingolipid biosynthesis - ganglio series	8	1229	37	6936	0.328021
ko00630	Glyoxylate and dicarboxylate metabolism	16	1229	80	6936	0.338674
ko00942	Anthocyanin biosynthesis	5	1229	22	6936	0.348519
ko00750	Vitamin B6 metabolism	12	1229	59	6936	0.34852
ko00904	Diterpenoid biosynthesis	13	1229	67	6936	0.407324
ko00902	Monoterpenoid biosynthesis	5	1229	24	6936	0.424846
ko00232	Caffeine metabolism	2	1229	8	6936	0.428041
ko00561	Glycerolipid metabolism	30	1229	166	6936	0.484487
ko00061	Fatty acid biosynthesis	7	1229	37	6936	0.490909
ko00790	Folate biosynthesis	5	1229	26	6936	0.499308
ko04130	SNARE interactions in vesicular transport	11	1229	60	6936	0.503279
ko00908	Zeatin biosynthesis	6	1229	32	6936	0.511229
ko04146	Peroxisome	19	1229	106	6936	0.518126
ko00740	Riboflavin metabolism	2	1229	10	6936	0.551625
ko00051	Fructose and mannose metabolism	19	1229	108	6936	0.553888
ko00130	Ubiquinone and other terpenoid-quinone biosynthesis	9	1229	51	6936	0.563098
ko00510	N-Glycan biosynthesis	10	1229	57	6936	0.568517
ko00670	One carbon pool by folate	5	1229	28	6936	0.569756
ko00909	Sesquiterpenoid and triterpenoid biosynthesis	6	1229	34	6936	0.574791
ko00500	Starch and sucrose metabolism	94	1229	538	6936	0.581119
ko00511	Other glycan degradation	14	1229	81	6936	0.587031
ko00040	Pentose and glucuronate interconversions	44	1229	254	6936	0.593444
ko00071	Fatty acid degradation	9	1229	53	6936	0.612574
ko00564	Glycerophospholipid metabolism	23	1229	135	6936	0.618628
ko00910	Nitrogen metabolism	7	1229	42	6936	0.634177
ko00010	Glycolysis / Gluconeogenesis	29	1229	171	6936	0.635561
ko00195	Photosynthesis	9	1229	54	6936	0.63621
ko00640	Propanoate metabolism	4	1229	24	6936	0.637082
ko00620	Pyruvate metabolism	19	1229	113	6936	0.638874
ko04122	Sulfur relay system	3	1229	18	6936	0.642588
ko00770	Pantothenate and CoA biosynthesis	9	1229	55	6936	0.659037
ko00196	Photosynthesis - antenna proteins	3	1229	19	6936	0.680199
ko00601	Glycosphingolipid biosynthesis - lacto and neolacto series	1	1229	6	6936	0.689837
ko04144	Endocytosis	72	1229	427	6936	0.703863
ko04140	Regulation of autophagy	7	1229	45	6936	0.708013
ko00020	Citrate cycle (TCA cycle	10	1229	64	6936	0.719755
ko03018	RNA degradation	40	1229	244	6936	0.73472
ko00710	Carbon fixation in photosynthetic organisms	18	1229	114	6936	0.743137
ko00943	Isoflavonoid biosynthesis	1	1229	7	6936	0.744843
ko00100	Steroid biosynthesis	8	1229	53	6936	0.745813
ko00760	Nicotinate and nicotinamide metabolism	4	1229	28	6936	0.75713
ko00261	Monobactam biosynthesis	3	1229	22	6936	0.775149
ko00563	Glycosylphosphatidylinositol(GPI)-anchor biosynthesis	6	1229	42	6936	0.779353
ko00220	Arginine biosynthesis	8	1229	55	6936	0.78289
ko00073	Cutin, suberine and wax biosynthesis	10	1229	68	6936	0.788726
ko04141	Protein processing in endoplasmic reticulum	78	1229	474	6936	0.789493
ko00562	Inositol phosphate metabolism	7	1229	49	6936	0.789882
ko00920	Sulfur metabolism	7	1229	49	6936	0.789882
ko00565	Ether lipid metabolism	5	1229	36	6936	0.790032
ko00300	Lysine biosynthesis	3	1229	23	6936	0.801165
ko01040	Biosynthesis of unsaturated fatty acids	4	1229	30	6936	0.804425
ko00730	Thiamine metabolism	1	1229	9	6936	0.827335
ko00410	beta-Alanine metabolism	8	1229	58	6936	0.830796
ko04120	Ubiquitin mediated proteolysis	40	1229	256	6936	0.835758
ko00592	alpha-Linolenic acid metabolism	10	1229	72	6936	0.844481
ko00290	Valine, leucine and isoleucine biosynthesis	5	1229	39	6936	0.845604
ko01212	Fatty acid metabolism	9	1229	66	6936	0.850653
ko02010	ABC transporters	18	1229	124	6936	0.856698
ko00062	Fatty acid elongation	4	1229	33	6936	0.861046
ko00310	Lysine degradation	7	1229	54	6936	0.86633
ko00590	Arachidonic acid metabolism	2	1229	19	6936	0.875168
ko00400	Phenylalanine, tyrosine and tryptophan biosynthesis	6	1229	48	6936	0.876381
ko03060	Protein export	10	1229	75	6936	0.878205
ko00450	Selenocompound metabolism	3	1229	27	6936	0.88121
ko03013	RNA transport	47	1229	306	6936	0.882796
ko04070	Phosphatidylinositol signaling system	15	1229	108	6936	0.883077
ko00340	Histidine metabolism	4	1229	35	6936	0.890473
ko00460	Cyanoamino acid metabolism	17	1229	122	6936	0.892381
ko01200	Carbon metabolism	47	1229	308	6936	0.892786
ko00780	Biotin metabolism	2	1229	20	6936	0.892988
ko00514	Other types of O-glycan biosynthesis	1	1229	12	6936	0.903906
ko00660	C5-Branched dibasic acid metabolism	1	1229	12	6936	0.903906
ko00860	Porphyrin and chlorophyll metabolism	15	1229	112	6936	0.912811
ko00053	Ascorbate and aldarate metabolism	15	1229	113	6936	0.919178
ko00260	Glycine, serine and threonine metabolism	17	1229	127	6936	0.924614
ko00052	Galactose metabolism	21	1229	153	6936	0.925263
ko00280	Valine, leucine and isoleucine degradation	8	1229	67	6936	0.92626
ko03410	Base excision repair	8	1229	67	6936	0.92626
ko00350	Tyrosine metabolism	7	1229	61	6936	0.933587
ko00520	Amino sugar and nucleotide sugar metabolism	44	1229	301	6936	0.938234
ko00900	Terpenoid backbone biosynthesis	10	1229	83	6936	0.93998
ko00966	Glucosinolate biosynthesis	2	1229	24	6936	0.943104
ko00603	Glycosphingolipid biosynthesis - globo series	2	1229	24	6936	0.943104
ko00030	Pentose phosphate pathway	12	1229	98	6936	0.94659
ko00650	Butanoate metabolism	3	1229	33	6936	0.948154
ko00380	Tryptophan metabolism	8	1229	71	6936	0.950782
ko03440	Homologous recombination	43	1229	300	6936	0.95322
ko04712	Circadian rhythm - plant	18	1229	140	6936	0.953545
ko03040	Spliceosome	54	1229	369	6936	0.954651
ko00330	Arginine and proline metabolism	8	1229	72	6936	0.955648
ko00970	Aminoacyl-tRNA biosynthesis	14	1229	115	6936	0.960173
ko03008	Ribosome biogenesis in eukaryotes	21	1229	163	6936	0.963396
ko03020	RNA polymerase	8	1229	75	6936	0.967767
ko01210	2-Oxocarboxylic acid metabolism	14	1229	118	6936	0.969403
ko00941	Flavonoid biosynthesis	9	1229	83	6936	0.970154
ko00906	Carotenoid biosynthesis	5	1229	54	6936	0.973568
ko00250	Alanine, aspartate and glutamate metabolism	4	1229	46	6936	0.97363
ko00600	Sphingolipid metabolism	12	1229	106	6936	0.974474
ko00901	Indole alkaloid biosynthesis	1	1229	19	6936	0.975545
ko00945	Stilbenoid, diarylheptanoid and gingerol biosynthesis	8	1229	78	6936	0.976802
ko00190	Oxidative phosphorylation	30	1229	229	6936	0.977653
ko00360	Phenylalanine metabolism	5	1229	56	6936	0.97958
ko00905	Brassinosteroid biosynthesis	3	1229	40	6936	0.981505
ko00270	Cysteine and methionine metabolism	13	1229	117	6936	0.982489
ko00903	Limonene and pinene degradation	7	1229	73	6936	0.982708
ko03430	Mismatch repair	34	1229	260	6936	0.984028
ko00230	Purine metabolism	27	1229	216	6936	0.986402
ko00950	Isoquinoline alkaloid biosynthesis	2	1229	33	6936	0.987156
ko00940	Phenylpropanoid biosynthesis	30	1229	238	6936	0.988304
ko03030	DNA replication	35	1229	275	6936	0.991178
ko03010	Ribosome	50	1229	373	6936	0.991344
ko04145	Phagosome	16	1229	147	6936	0.99236
ko04075	Plant hormone signal transduction	86	1229	606	6936	0.993631
ko03022	Basal transcription factors	6	1229	74	6936	0.994404
ko03015	mRNA surveillance pathway	24	1229	211	6936	0.996184
ko00960	Tropane, piperidine and pyridine alkaloid biosynthesis	2	1229	44	6936	0.998079
ko01230	Biosynthesis of amino acids	45	1229	370	6936	0.998932
ko04626	Plant-pathogen interaction	95	1229	710	6936	0.999588
ko03420	Nucleotide excision repair	36	1229	334	6936	0.999882
ko00240	Pyrimidine metabolism	18	1229	202	6936	0.99989
ko00480	Glutathione metabolism	5	1229	100	6936	0.999968

## Sheet: Sheet3
KEGG pathway assignments for DEmiRNAs
Pathway Id	pathway description	S gene number	TS gene number	B gene number	TB gene number	Pvalue of Fisher's Exact Test
ko04626	Plant-pathogen interaction	1066	12130	1692	20905	7.59478e-06
ko00500	Starch and sucrose metabolism	816	12130	1286	20905	2.37726e-05
ko04144	Endocytosis	648	12130	1012	20905	3.67615e-05
ko00970	Aminoacyl-tRNA biosynthesis	212	12130	313	20905	0.000239147
ko02010	ABC transporters	195	12130	286	20905	0.000240504
ko03008	Ribosome biogenesis in eukaryotes	295	12130	450	20905	0.000569455
ko00562	Inositol phosphate metabolism	118	12130	171	20905	0.00195993
ko04140	Regulation of autophagy	100	12130	144	20905	0.00305723
ko00565	Ether lipid metabolism	74	12130	104	20905	0.00383612
ko00520	Amino sugar and nucleotide sugar metabolism	401	12130	638	20905	0.00654726
ko00908	Zeatin biosynthesis	57	12130	79	20905	0.00656075
ko03040	Spliceosome	533	12130	858	20905	0.00699285
ko00073	Cutin, suberine and wax biosynthesis	99	12130	145	20905	0.00703702
ko00945	Stilbenoid, diarylheptanoid and gingerol biosynthesis	119	12130	177	20905	0.00730265
ko00450	Selenocompound metabolism	43	12130	59	20905	0.0130585
ko00902	Monoterpenoid biosynthesis	41	12130	56	20905	0.0134641
ko00220	Arginine biosynthesis	109	12130	164	20905	0.0162583
ko00909	Sesquiterpenoid and triterpenoid biosynthesis	46	12130	65	20905	0.0234552
ko01200	Carbon metabolism	479	12130	780	20905	0.0273441
ko03015	mRNA surveillance pathway	315	12130	506	20905	0.0279036
ko00524	Butirosin and neomycin biosynthesis	9	12130	10	20905	0.0355902
ko00250	Alanine, aspartate and glutamate metabolism	79	12130	119	20905	0.0380413
ko00310	Lysine degradation	102	12130	157	20905	0.0447274
ko00760	Nicotinate and nicotinamide metabolism	53	12130	78	20905	0.0465807
ko00604	Glycosphingolipid biosynthesis - ganglio series	53	12130	79	20905	0.0627841
ko00471	D-Glutamine and D-glutamate metabolism	5	12130	5	20905	0.0657511
ko01051	Biosynthesis of ansamycins	5	12130	5	20905	0.0657511
ko01230	Biosynthesis of amino acids	547	12130	907	20905	0.0818795
ko03018	RNA degradation	339	12130	556	20905	0.082914
ko04141	Protein processing in endoplasmic reticulum	612	12130	1018	20905	0.0874692
ko00260	Glycine, serine and threonine metabolism	180	12130	290	20905	0.0887686
ko00903	Limonene and pinene degradation	104	12130	164	20905	0.091998
ko00531	Glycosaminoglycan degradation	75	12130	117	20905	0.106518
ko00620	Pyruvate metabolism	167	12130	270	20905	0.110778
ko00591	Linoleic acid metabolism	26	12130	38	20905	0.127419
ko03013	RNA transport	492	12130	820	20905	0.128412
ko04146	Peroxisome	169	12130	275	20905	0.135775
ko00630	Glyoxylate and dicarboxylate metabolism	142	12130	230	20905	0.139767
ko00410	beta-Alanine metabolism	103	12130	165	20905	0.142026
ko00030	Pentose phosphate pathway	140	12130	227	20905	0.146145
ko00950	Isoquinoline alkaloid biosynthesis	66	12130	104	20905	0.152188
ko03050	Proteasome	122	12130	199	20905	0.192288
ko03450	Non-homologous end-joining	7	12130	9	20905	0.196409
ko00514	Other types of O-glycan biosynthesis	22	12130	33	20905	0.204257
ko00906	Carotenoid biosynthesis	71	12130	114	20905	0.204281
ko00770	Pantothenate and CoA biosynthesis	60	12130	96	20905	0.216348
ko00920	Sulfur metabolism	64	12130	103	20905	0.228167
ko00944	Flavone and flavonol biosynthesis	10	12130	14	20905	0.230749
ko00130	Ubiquinone and other terpenoid-quinone biosynthesis	86	12130	141	20905	0.264972
ko00350	Tyrosine metabolism	87	12130	143	20905	0.275504
ko00360	Phenylalanine metabolism	94	12130	155	20905	0.281345
ko00430	Taurine and hypotaurine metabolism	20	12130	31	20905	0.293639
ko00261	Monobactam biosynthesis	20	12130	31	20905	0.293639
ko00052	Galactose metabolism	178	12130	298	20905	0.294582
ko00523	Polyketide sugar unit biosynthesis	2	12130	2	20905	0.336671
ko00600	Sphingolipid metabolism	120	12130	201	20905	0.341259
ko00232	Caffeine metabolism	13	12130	20	20905	0.346873
ko00910	Nitrogen metabolism	74	12130	123	20905	0.349768
ko00564	Glycerophospholipid metabolism	201	12130	340	20905	0.361726
ko00966	Glucosinolate biosynthesis	46	12130	76	20905	0.374319
ko00380	Tryptophan metabolism	115	12130	194	20905	0.390192
ko00511	Other glycan degradation	110	12130	186	20905	0.408588
ko00592	alpha-Linolenic acid metabolism	95	12130	161	20905	0.432877
ko00901	Indole alkaloid biosynthesis	26	12130	43	20905	0.435833
ko00460	Cyanoamino acid metabolism	205	12130	350	20905	0.439705
ko04070	Phosphatidylinositol signaling system	152	12130	259	20905	0.440035
ko00290	Valine, leucine and isoleucine biosynthesis	44	12130	74	20905	0.449767
ko00640	Propanoate metabolism	43	12130	73	20905	0.489071
ko01210	2-Oxocarboxylic acid metabolism	187	12130	321	20905	0.490194
ko00780	Biotin metabolism	26	12130	44	20905	0.507024
ko00710	Carbon fixation in photosynthetic organisms	169	12130	291	20905	0.517979
ko00270	Cysteine and methionine metabolism	162	12130	279	20905	0.520161
ko00330	Arginine and proline metabolism	110	12130	190	20905	0.545384
ko04075	Plant hormone signal transduction	872	12130	1506	20905	0.551104
ko00590	Arachidonic acid metabolism	33	12130	57	20905	0.56397
ko00940	Phenylpropanoid biosynthesis	372	12130	644	20905	0.570845
ko00253	Tetracycline biosynthesis	6	12130	10	20905	0.582866
ko00071	Fatty acid degradation	71	12130	124	20905	0.60604
ko00254	Aflatoxin biosynthesis	2	12130	3	20905	0.619338
ko04145	Phagosome	195	12130	340	20905	0.622048
ko00785	Lipoic acid metabolism	8	12130	14	20905	0.636446
ko00020	Citrate cycle	84	12130	148	20905	0.65568
ko00660	C5-Branched dibasic acid metabolism	15	12130	27	20905	0.678116
ko01212	Fatty acid metabolism	115	12130	203	20905	0.681853
ko01053	Biosynthesis of siderophore group nonribosomal peptides	5	12130	9	20905	0.690883
ko00051	Fructose and mannose metabolism	148	12130	261	20905	0.6915
ko03410	Base excision repair	93	12130	165	20905	0.697091
ko00280	Valine, leucine and isoleucine degradation	83	12130	148	20905	0.714683
ko00072	Synthesis and degradation of ketone bodies	7	12130	13	20905	0.723717
ko00905	Brassinosteroid biosynthesis	42	12130	76	20905	0.728606
ko04712	Circadian rhythm - plant	198	12130	350	20905	0.729652
ko00790	Folate biosynthesis	29	12130	53	20905	0.736237
ko00601	Glycosphingolipid biosynthesis - lacto and neolacto series	8	12130	15	20905	0.737733
ko00010	Glycolysis / Gluconeogenesis	226	12130	400	20905	0.750566
ko00730	Thiamine metabolism	10	12130	19	20905	0.762316
ko00942	Anthocyanin biosynthesis	22	12130	41	20905	0.766919
ko00240	Pyrimidine metabolism	255	12130	453	20905	0.789466
ko00061	Fatty acid biosynthesis	54	12130	99	20905	0.790114
ko00196	Photosynthesis - antenna proteins	20	12130	38	20905	0.799781
ko00670	One carbon pool by folate	31	12130	58	20905	0.800146
ko00062	Fatty acid elongation	51	12130	94	20905	0.801849
ko00300	Lysine biosynthesis	23	12130	44	20905	0.823231
ko00480	Glutathione metabolism	130	12130	236	20905	0.838103
ko04120	Ubiquitin mediated proteolysis	293	12130	524	20905	0.84969
ko03022	Basal transcription factors	93	12130	171	20905	0.85211
ko01040	Biosynthesis of unsaturated fatty acids	52	12130	98	20905	0.864245
ko00053	Ascorbate and aldarate metabolism	148	12130	270	20905	0.872195
ko00941	Flavonoid biosynthesis	96	12130	178	20905	0.882148
ko00904	Diterpenoid biosynthesis	74	12130	139	20905	0.890966
ko00400	Phenylalanine, tyrosine and tryptophan biosynthesis	64	12130	121	20905	0.892035
ko00100	Steroid biosynthesis	62	12130	118	20905	0.903344
ko00900	Terpenoid backbone biosynthesis	95	12130	178	20905	0.909398
ko00603	Glycosphingolipid biosynthesis - globo series	20	12130	41	20905	0.912167
ko00340	Histidine metabolism	36	12130	71	20905	0.914385
ko00943	Isoflavonoid biosynthesis	9	12130	20	20905	0.919447
ko00561	Glycerolipid metabolism	210	12130	386	20905	0.933682
ko00960	Tropane, piperidine and pyridine alkaloid biosynthesis	73	12130	142	20905	0.953699
ko00750	Vitamin B6 metabolism	44	12130	89	20905	0.959434
ko00650	Butanoate metabolism	25	12130	54	20905	0.969635
ko00860	Porphyrin and chlorophyll metabolism	151	12130	287	20905	0.9728
ko00510	N-Glycan biosynthesis	63	12130	128	20905	0.982273
ko04130	SNARE interactions in vesicular transport	60	12130	123	20905	0.984717
ko00402	Benzoxazinoid biosynthesis	12	12130	30	20905	0.985097
ko00040	Pentose and glucuronate interconversions	281	12130	536	20905	0.996467
ko00563	Glycosylphosphatidylinositol	44	12130	98	20905	0.996754
ko00230	Purine metabolism	250	12130	482	20905	0.997482
ko04122	Sulfur relay system	13	12130	36	20905	0.997586
ko00740	Riboflavin metabolism	7	12130	23	20905	0.998065
ko00195	Photosynthesis	57	12130	126	20905	0.998583
ko03060	Protein export	97	12130	212	20905	0.999884
ko00190	Oxidative phosphorylation	272	12130	548	20905	0.999975
ko03020	RNA polymerase	71	12130	169	20905	0.999991
ko03420	Nucleotide excision repair	326	12130	780	20905	1
ko03010	Ribosome	394	12130	890	20905	1
ko03440	Homologous recombination	278	12130	712	20905	1
ko03430	Mismatch repair	229	12130	618	20905	1
ko03030	DNA replication	244	12130	640	20905	1
