# Supplementary material for: Whole transcriptome analysis and construction of a ceRNA regulatory network related to leaf and petiole development in Chinese cabbage (Brassica campestris L. ssp. pekinensis)
Source: BMC Genomics. 2023 Mar 24;24:144. doi: 10.1186/s12864-023-09239-y (PMC10039531; doi:10.1186/s12864-023-09239-y)
Supplement: Supplementary file 9 — Additional file 9: Table S6. Summary of valid data obtained from the small RNA libraries prepared from the RNA-seq data. [file 12864_2023_9239_MOESM9_ESM.xlsx]

## Sheet: Sheet1
Table S6 Summary of valid data obtained from the small RNA libraries prepared from the RNA-seq data
		leaf1				leaf2				leaf3				pet1				pet2				pet3
lib	type	Total	% of Total	uniq	% of uniq	Total	% of Total	uniq	% of uniq	Total	% of Total	uniq	% of uniq	Total	% of Total	uniq	% of uniq	Total	% of Total	uniq	% of uniq	Total	% of Total	uniq	% of uniq
Raw reads	NA	11197077	100	3634581	100	11354786	100	3611927	100	11874589	100	3709947	100	11457845	100	4463481	100	11517234	100	4348489	100	11827025	100	4505311	100
3ADT&length filter	Sequence type	1981223	17.69	556505	15.31	2359455	20.78	527342	14.6	2891904	24.35	596215	16.07	1420258	12.4	470547	10.54	1750337	15.2	460981	10.6	1588939	13.43	470515	10.44
Junk reads	Sequence type	71215	0.64	47450	1.31	71523	0.63	48312	1.34	77127	0.65	51751	1.39	84284	0.74	53784	1.2	79492	0.69	51688	1.19	83662	0.71	53620	1.19
Rfam	RNA class	309008	2.76	11568	0.32	277830	2.45	11048	0.31	278740	2.35	10936	0.29	193462	1.69	6814	0.15	200895	1.74	7018	0.16	214454	1.81	7322	0.16
mRNA	RNA class	404224	3.61	14267	0.39	416444	3.67	14003	0.39	395927	3.33	13751	0.37	274497	2.4	12289	0.28	280272	2.43	11895	0.27	283133	2.39	12465	0.28
Repeats	RNA class	10415	0.09	535	0.01	10657	0.09	554	0.02	10215	0.09	528	0.01	15447	0.13	748	0.02	16332	0.14	762	0.02	17968	0.15	809	0.02
valid reads	Sequence type	8431618	75.3	3004836	82.67	8228461	72.47	3011215	83.37	8229846	69.31	3037277	81.87	9475809	82.7	3919582	87.81	9196203	79.85	3816446	87.76	9645577	81.56	3960896	87.92
rRNA	RNA class	241441	2.16	8986	0.25	216988	1.91	8479	0.23	221127	1.86	8405	0.23	148742	1.3	4963	0.11	155700	1.35	5090	0.12	165610	1.4	5279	0.12
tRNA	RNA class	41810	0.37	1144	0.03	36743	0.32	1171	0.03	33721	0.28	1163	0.03	27088	0.24	617	0.01	26413	0.23	689	0.02	28493	0.24	710	0.02
snoRNA	RNA class	5270	0.05	392	0.01	4831	0.04	378	0.01	4784	0.04	369	0.01	4001	0.03	338	0.01	4507	0.04	347	0.01	4843	0.04	377	0.01
snRNA	RNA class	2691	0.02	182	0.01	2816	0.02	190	0.01	2790	0.02	190	0.01	3728	0.03	252	0.01	3815	0.03	246	0.01	4038	0.03	268	0.01
other Rfam RNA	RNA class	17796	0.16	864	0.02	16452	0.14	830	0.02	16318	0.14	809	0.02	9903	0.09	644	0.01	10460	0.09	646	0.01	11470	0.1	688	0.02
