# Supplementary material for: Whole transcriptome analysis and construction of a ceRNA regulatory network related to leaf and petiole development in Chinese cabbage (Brassica campestris L. ssp. pekinensis)
Source: BMC Genomics. 2023 Mar 24;24:144. doi: 10.1186/s12864-023-09239-y (PMC10039531; doi:10.1186/s12864-023-09239-y)
Supplement: Supplementary file 10 — Additional file 10: Table S7. Summary of ceRNA relationships. [file 12864_2023_9239_MOESM10_ESM.xlsx]

## Sheet: Sheet1
Table S7 Summary of ceRNA relationships
lncRNA	t_name	gene_id	gene_name	FPKM.pet1	FPKM.pet2	FPKM.pet3	FPKM.leaf1	FPKM.leaf2	FPKM.leaf3	fc	log2(fc)	pval	qval	regulation	significant	circRNA	pet1_srpbm	pet2_srpbm	pet3_srpbm	leaf1_srpbm	leaf2_srpbm	leaf3_srpbm	pet1_count	pet2_count	pet3_count	leaf1_count	leaf2_count	leaf3_count	log2FoldChange	regulation	pvalue	qvalue	significant	miRNA	miR_seq	up/down	fold_change(pet(mean)/leaf(mean))	log2(fold_change)	pvalue(t_test)	leaf(mean)	pet(mean)	mRNA	class_code	chr	strand	start	end	t_name	num_exons
																																		PC-3p-149837_29	CGTCCACTTTCTCCTTGTCGT	down	-inf	-inf	0.0306125	5.05203	0	BraA06g010130.3C:BraA06g010130.3C	"="	A06	+	5485507	5489340	BraA06g010130.3C	10
.:MSTRG.7557.2	MSTRG.7557.2	MSTRG.7557	.	0.463597	0.644321	0.121844	0.0001	0.0001	0.0001	4099.21	12.0011	1.8269e-06	3.48861e-05	up	yes																			PC-5p-7936_421	TAACAACTCTCCACAAGACAA	up	1.34167	0.424025	0.0457568	62.3576	83.6631	BraA04g028240.3C:BraA04g028240.3C	"="	A04	-	19782979	19785150	BraA04g028240.3C	6
																																		aly-miR166a-3p	TCGGACCAGGCTTCATTCCCC	down	0.44455	-1.16958	0.00634666	15366.8	6831.3	BraA08g002260.3C:BraA08g002260.3C	"="	A08	+	1609153	1612837	BraA08g002260.3C	16
																																		aly-miR166a-3p	TCGGACCAGGCTTCATTCCCC	down	0.44455	-1.16958	0.00634666	15366.8	6831.3	BraA06g002210.3C:BraA06g002210.3C	"="	A06	+	1326896	1330911	BraA06g002210.3C	14
																																		aly-miR166a-3p	TCGGACCAGGCTTCATTCCCC	down	0.44455	-1.16958	0.00634666	15366.8	6831.3	BraA09g034560.3C:BraA09g034560.3C	"="	A09	+	27178071	27182489	BraA09g034560.3C	17
BraA01g034580.3C:MSTRG.2335.1	MSTRG.2335.1	MSTRG.2335	BraA01g034580.3C	0.868562	0.691149	1.13826	4.31956	3.98825	3.85741	0.221778	-2.17281	1.7562e-05	0.00026595	down	yes																			ath-miR157a-5p	TTGACAGAAGATAGAGAGCAC	down	0.347855	-1.52344	0.00431699	4099.54	1426.05	BraA06g043820.3C:BraA06g043820.3C	"="	A06	+	28578258	28579833	BraA06g043820.3C	4
																																		ath-miR159c_L-1R+3_1ss7TC	TTGGACTGAAGGGAGCTCCTTCA	up	30.6476	4.9377	0.0135263	0.882532	27.0475	BraA01g036950.3C:BraA01g036950.3C	"="	A01	-	25127141	25128193	BraA01g036950.3C	1
.:MSTRG.7481.1	MSTRG.7481.1	MSTRG.7481	.	1.20155	0.754135	1.31423	2.31129	2.75196	2.78786	0.416491	-1.26364	0.00811876	0.0474814	down	yes																			ath-miR159c_R-1	TTTGGATTGAAGGGAGCTCC	down	0.728333	-0.457329	0.0243996	46.019	33.5171	BraA01g036950.3C:BraA01g036950.3C	"="	A01	-	25127141	25128193	BraA01g036950.3C	1
																																		ath-miR166a-3p	TCGGACCAGGCTTCATTCCCC	down	0.44455	-1.16958	0.00634666	15366.8	6831.3	BraA08g002260.3C:BraA08g002260.3C	"="	A08	+	1609153	1612837	BraA08g002260.3C	16
																																		ath-miR166a-3p	TCGGACCAGGCTTCATTCCCC	down	0.44455	-1.16958	0.00634666	15366.8	6831.3	BraA06g002210.3C:BraA06g002210.3C	"="	A06	+	1326896	1330911	BraA06g002210.3C	14
																																		ath-miR166a-3p	TCGGACCAGGCTTCATTCCCC	down	0.44455	-1.16958	0.00634666	15366.8	6831.3	BraA09g034560.3C:BraA09g034560.3C	"="	A09	+	27178071	27182489	BraA09g034560.3C	17
.:MSTRG.16998.1	MSTRG.16998.1	MSTRG.16998	.	26.6701	27.8071	27.7023	60.9902	66.3276	60.1579	0.438348	-1.18985	1.21089e-05	0.00019145	down	yes																			ath-miR166a-3p_1ss21CA	TCGGACCAGGCTTCATTCCCA	down	0.500606	-0.998253	0.0409703	927.365	464.245	BraA09g034560.3C:BraA09g034560.3C	"="	A09	+	27178071	27182489	BraA09g034560.3C	17
.:MSTRG.16998.1	MSTRG.16998.1	MSTRG.16998	.	26.6701	27.8071	27.7023	60.9902	66.3276	60.1579	0.438348	-1.18985	1.21089e-05	0.00019145	down	yes																			ath-miR166a-3p_1ss21CA	TCGGACCAGGCTTCATTCCCA	down	0.500606	-0.998253	0.0409703	927.365	464.245	BraA08g002260.3C:BraA08g002260.3C	"="	A08	+	1609153	1612837	BraA08g002260.3C	16
.:MSTRG.16998.1	MSTRG.16998.1	MSTRG.16998	.	26.6701	27.8071	27.7023	60.9902	66.3276	60.1579	0.438348	-1.18985	1.21089e-05	0.00019145	down	yes																			ath-miR166a-3p_1ss21CA	TCGGACCAGGCTTCATTCCCA	down	0.500606	-0.998253	0.0409703	927.365	464.245	BraA06g002210.3C:BraA06g002210.3C	"="	A06	+	1326896	1330911	BraA06g002210.3C	14
																																		ath-miR172a_R+1	AGAATCTTGATGATGCTGCATT	down	0.430854	-1.21473	0.0189512	407.452	175.553	BraA03g024840.3C:BraA03g024840.3C	"="	A03	+	12220640	12222717	BraA03g024840.3C	8
.:MSTRG.18783.1	MSTRG.18783.1	MSTRG.18783	.	0.868972	0.820058	0.534438	2.20414	1.83701	1.69193	0.387832	-1.3665	0.00969144	0.0544563	down	yes																			ath-miR319a_L+1R-1	CTTGGACTGAAGGGAGCTCCC	up	inf	inf	0.0374126	0	49.8645	BraA01g036950.3C:BraA01g036950.3C	"="	A01	-	25127141	25128193	BraA01g036950.3C	1
																																		ath-miR319a_R+1_1ss15GA	TTGGACTGAAGGGAACTCCCTT	up	inf	inf	0.0161877	0	68.6173	BraA01g036950.3C:BraA01g036950.3C	"="	A01	-	25127141	25128193	BraA01g036950.3C	1
																																		ath-miR319a_R+1_1ss15GA	TTGGACTGAAGGGAACTCCCTT	up	inf	inf	0.0161877	0	68.6173	BraA05g013580.3C:BraA05g013580.3C	"="	A05	+	7572404	7573453	BraA05g013580.3C	1
																																		ath-miR319a_R+1_1ss15GA	TTGGACTGAAGGGAACTCCCTT	up	inf	inf	0.0161877	0	68.6173	BraA05g032060.3C:BraA05g032060.3C	"="	A05	-	23323908	23325128	BraA05g032060.3C	1
																																		ath-miR319a_R+1_1ss15GA	TTGGACTGAAGGGAACTCCCTT	up	inf	inf	0.0161877	0	68.6173	BraA03g036760.3C:BraA03g036760.3C	"="	A03	+	18170275	18171498	BraA03g036760.3C	1
																																		ath-miR319a_R+1_1ss15GA	TTGGACTGAAGGGAACTCCCTT	up	inf	inf	0.0161877	0	68.6173	BraA01g009870.3C:BraA01g009870.3C	"="	A01	-	5039559	5040635	BraA01g009870.3C	1
																																		ath-miR319c_L+1R-1	TTTGGACTGAAGGGAGCTCCT	up	118.254	6.88574	0.00267928	103.707	12263.8	BraA01g036950.3C:BraA01g036950.3C	"="	A01	-	25127141	25128193	BraA01g036950.3C	1
																																		ath-miR319c_L+1R-1	TTTGGACTGAAGGGAGCTCCT	up	118.254	6.88574	0.00267928	103.707	12263.8	BraA01g009870.3C:BraA01g009870.3C	"="	A01	-	5039559	5040635	BraA01g009870.3C	1
																																		ath-miR319c_L+1R-1	TTTGGACTGAAGGGAGCTCCT	up	118.254	6.88574	0.00267928	103.707	12263.8	BraA05g032060.3C:BraA05g032060.3C	"="	A05	-	23323908	23325128	BraA05g032060.3C	1
																																		ath-miR319c_L+1R-1	TTTGGACTGAAGGGAGCTCCT	up	118.254	6.88574	0.00267928	103.707	12263.8	BraA03g036760.3C:BraA03g036760.3C	"="	A03	+	18170275	18171498	BraA03g036760.3C	1
																																		ath-miR393a-5p	TCCAAAGGGATCGCATTGATCC	down	0.379126	-1.39925	0.0327806	3494.56	1324.88	BraA07g025310.3C:BraA07g025310.3C	"="	A07	-	19555461	19557771	BraA07g025310.3C	3
.:MSTRG.2295.1	MSTRG.2295.1	MSTRG.2295	.	0.623776	0.138351	0.303165	1.69073	1.45317	1.08947	0.251642	-1.99056	0.0159012	0.0801979	down	yes																			ath-miR396a-3p	GTTCAATAAAGCTGTGGGAAG	up	2.06763	1.04798	0.00119929	1048.38	2167.67	BraA03g021530.3C:BraA03g021530.3C	"="	A03	-	10288777	10290253	BraA03g021530.3C	3
BraA01g034580.3C:MSTRG.2335.1	MSTRG.2335.1	MSTRG.2335	BraA01g034580.3C	0.868562	0.691149	1.13826	4.31956	3.98825	3.85741	0.221778	-2.17281	1.7562e-05	0.00026595	down	yes																			bna-miR156b	TTGACAGAAGATAGAGAGCAC	down	0.347855	-1.52344	0.00431699	4099.54	1426.05	BraA06g043820.3C:BraA06g043820.3C	"="	A06	+	28578258	28579833	BraA06g043820.3C	4
																																		bna-miR166a	TCGGACCAGGCTTCATTCCCC	down	0.44455	-1.16958	0.00634666	15366.8	6831.3	BraA08g002260.3C:BraA08g002260.3C	"="	A08	+	1609153	1612837	BraA08g002260.3C	16
																																		bna-miR166a	TCGGACCAGGCTTCATTCCCC	down	0.44455	-1.16958	0.00634666	15366.8	6831.3	BraA06g002210.3C:BraA06g002210.3C	"="	A06	+	1326896	1330911	BraA06g002210.3C	14
																																		bna-miR166a	TCGGACCAGGCTTCATTCCCC	down	0.44455	-1.16958	0.00634666	15366.8	6831.3	BraA09g034560.3C:BraA09g034560.3C	"="	A09	+	27178071	27182489	BraA09g034560.3C	17
																																		bna-miR166f	TCGGACCAGGCTTCATCCCCC	down	0.741786	-0.430926	0.0438587	4552	3376.6	BraA09g034560.3C:BraA09g034560.3C	"="	A09	+	27178071	27182489	BraA09g034560.3C	17
																																		bna-miR166f	TCGGACCAGGCTTCATCCCCC	down	0.741786	-0.430926	0.0438587	4552	3376.6	BraA08g002260.3C:BraA08g002260.3C	"="	A08	+	1609153	1612837	BraA08g002260.3C	16
																																		bna-miR166f	TCGGACCAGGCTTCATCCCCC	down	0.741786	-0.430926	0.0438587	4552	3376.6	BraA06g002210.3C:BraA06g002210.3C	"="	A06	+	1326896	1330911	BraA06g002210.3C	14
																																		bna-miR393_R+1	TCCAAAGGGATCGCATTGATCC	down	0.379126	-1.39925	0.0327806	3494.56	1324.88	BraA07g025310.3C:BraA07g025310.3C	"="	A07	-	19555461	19557771	BraA07g025310.3C	3
																																		bra-MIR5721-p5_1ss10AG	AATGGAGTGGGAAATGGAGTA	down	0.211581	-2.24072	0.000200358	542.867	114.861	BraA09g030530.3C:BraA09g030530.3C	"="	A09	-	23418238	23419367	BraA09g030530.3C	3
																																		bra-MIR824-p3	CCTTCTCATCGATGGTCTAGA	up	1.36225	0.445991	0.00884942	1544.33	2103.76	BraA02g000170.3C:BraA02g000170.3C	"="	A02	+	147020	149116	BraA02g000170.3C	1
BraA01g034580.3C:MSTRG.2335.1	MSTRG.2335.1	MSTRG.2335	BraA01g034580.3C	0.868562	0.691149	1.13826	4.31956	3.98825	3.85741	0.221778	-2.17281	1.7562e-05	0.00026595	down	yes																			bra-miR156a-5p	TGACAGAAGAGAGTGAGCAC	down	0.203664	-2.29574	0.0194155	542.507	110.489	BraA06g043820.3C:BraA06g043820.3C	"="	A06	+	28578258	28579833	BraA06g043820.3C	4
.:MSTRG.14452.2	MSTRG.14452.2	MSTRG.14452	.	99.4808	104.446	93.4597	25.311	30.1478	5.00414	4.91849	2.29822	0.00685695	0.0415627	up	yes																			bra-miR156a-5p	TGACAGAAGAGAGTGAGCAC	down	0.203664	-2.29574	0.0194155	542.507	110.489	BraA06g043820.3C:BraA06g043820.3C	"="	A06	+	28578258	28579833	BraA06g043820.3C	4
																																		bra-miR172a	AGAATCTTGATGATGCTGCAT	down	0.692206	-0.530727	0.0315707	17005.5	11771.3	BraA03g024840.3C:BraA03g024840.3C	"="	A03	+	12220640	12222717	BraA03g024840.3C	8
BraA09g035750.3C:MSTRG.26503.1	MSTRG.26503.1	MSTRG.26503	BraA09g035750.3C	0.0001	0.0001	0.0001	1.86027	1.27219	0.0001	9.57682e-05	-13.3501	4.91386e-05	0.000647431	down	yes	circRNA693	0	613.61	1127.45	0	0	0	0	52	91	0	0	0	inf	up	0.04	0.6	yes	bra-miR172d-3p	GGAATCTTGATGATGCTGCAT	down	0.741585	-0.431317	0.0469757	2845.2	2109.96	BraA03g024840.3C:BraA03g024840.3C	"="	A03	+	12220640	12222717	BraA03g024840.3C	8
																																		bra-miR172d-5p	GCAGCATCATTAAGATTCACA	down	0.274785	-1.86362	0.046449	20.5461	5.64577	BraA09g007050.3C:BraA09g007050.3C	"="	A09	-	4039067	4039678	BraA09g007050.3C	1
																																		bra-miR319-3p	TTGGACTGAAGGGAGCTCCCT	up	22.5624	4.49585	0.00687251	197.346	4452.59	BraA01g036950.3C:BraA01g036950.3C	"="	A01	-	25127141	25128193	BraA01g036950.3C	1
																																		bra-miR319-3p	TTGGACTGAAGGGAGCTCCCT	up	22.5624	4.49585	0.00687251	197.346	4452.59	BraA01g009870.3C:BraA01g009870.3C	"="	A01	-	5039559	5040635	BraA01g009870.3C	1
																																		bra-miR319-3p	TTGGACTGAAGGGAGCTCCCT	up	22.5624	4.49585	0.00687251	197.346	4452.59	BraA05g013580.3C:BraA05g013580.3C	"="	A05	+	7572404	7573453	BraA05g013580.3C	1
																																		bra-miR319-3p	TTGGACTGAAGGGAGCTCCCT	up	22.5624	4.49585	0.00687251	197.346	4452.59	BraA05g032060.3C:BraA05g032060.3C	"="	A05	-	23323908	23325128	BraA05g032060.3C	1
																																		bra-miR319-3p	TTGGACTGAAGGGAGCTCCCT	up	22.5624	4.49585	0.00687251	197.346	4452.59	BraA03g036760.3C:BraA03g036760.3C	"="	A03	+	18170275	18171498	BraA03g036760.3C	1
																																		bra-miR391-3p	ACGGTATCTCTCCTACGTAGC	down	0.0207774	-5.58884	0.00716599	403.816	8.39025	BraA07g028930.3C:BraA07g028930.3C	"="	A07	-	21411208	21414382	BraA07g028930.3C	2
																																		cas-miR166e	TCGGACCAGGCTTCATTCCCT	down	0.372715	-1.42385	0.00415645	242.767	90.4829	BraA08g002260.3C:BraA08g002260.3C	"="	A08	+	1609153	1612837	BraA08g002260.3C	16
																																		cas-miR166e	TCGGACCAGGCTTCATTCCCT	down	0.372715	-1.42385	0.00415645	242.767	90.4829	BraA06g002210.3C:BraA06g002210.3C	"="	A06	+	1326896	1330911	BraA06g002210.3C	14
																																		cas-miR166e	TCGGACCAGGCTTCATTCCCT	down	0.372715	-1.42385	0.00415645	242.767	90.4829	BraA09g034560.3C:BraA09g034560.3C	"="	A09	+	27178071	27182489	BraA09g034560.3C	17
																																		cca-miR156c_L+4	GATCTTGACAGAAGATAGAGAGCAC	down	-inf	-inf	0.00310348	22.6505	0	BraA06g043820.3C:BraA06g043820.3C	"="	A06	+	28578258	28579833	BraA06g043820.3C	4
																																		cme-miR319c_R+3	TTGGACTGAAGGGAGCTCCTTCA	up	30.6476	4.9377	0.0135263	0.882532	27.0475	BraA01g036950.3C:BraA01g036950.3C	"="	A01	-	25127141	25128193	BraA01g036950.3C	1
																																		csi-miR393b-5p_L-1R+1_1ss22CT	TCCAAAGGGATCGCATTGATTT	down	0.237848	-2.07189	0.000437798	63.846	15.1856	BraA07g025310.3C:BraA07g025310.3C	"="	A07	-	19555461	19557771	BraA07g025310.3C	3
BraA01g034580.3C:MSTRG.2335.1	MSTRG.2335.1	MSTRG.2335	BraA01g034580.3C	0.868562	0.691149	1.13826	4.31956	3.98825	3.85741	0.221778	-2.17281	1.7562e-05	0.00026595	down	yes																			gma-miR156a_L+1	ATGACAGAAGAGAGTGAGCAC	down	-inf	-inf	0.0113459	5.57314	0	BraA06g043820.3C:BraA06g043820.3C	"="	A06	+	28578258	28579833	BraA06g043820.3C	4
.:MSTRG.14452.2	MSTRG.14452.2	MSTRG.14452	.	99.4808	104.446	93.4597	25.311	30.1478	5.00414	4.91849	2.29822	0.00685695	0.0415627	up	yes																			gma-miR156a_L+1	ATGACAGAAGAGAGTGAGCAC	down	-inf	-inf	0.0113459	5.57314	0	BraA06g043820.3C:BraA06g043820.3C	"="	A06	+	28578258	28579833	BraA06g043820.3C	4
																																		gma-miR166a-3p_R+1	TCGGACCAGGCTTCATTCCCCA	down	0.580325	-0.785066	0.00242358	106.342	61.7131	BraA08g002260.3C:BraA08g002260.3C	"="	A08	+	1609153	1612837	BraA08g002260.3C	16
																																		gma-miR166a-3p_R+1	TCGGACCAGGCTTCATTCCCCA	down	0.580325	-0.785066	0.00242358	106.342	61.7131	BraA06g002210.3C:BraA06g002210.3C	"="	A06	+	1326896	1330911	BraA06g002210.3C	14
																																		gma-miR166a-3p_R+1	TCGGACCAGGCTTCATTCCCCA	down	0.580325	-0.785066	0.00242358	106.342	61.7131	BraA09g034560.3C:BraA09g034560.3C	"="	A09	+	27178071	27182489	BraA09g034560.3C	17
																																		gma-miR319c_L+1R+1	CTTGGACTGAAGGGAGCTCCTT	up	7.3463	2.87702	0.00766155	30.2531	222.249	BraA01g036950.3C:BraA01g036950.3C	"="	A01	-	25127141	25128193	BraA01g036950.3C	1
																																		gma-miR393a_R+4	TCCAAAGGGATCGCATTGATCCCCA	down	0.542024	-0.883572	0.0224635	14.4642	7.83993	BraA07g025310.3C:BraA07g025310.3C	"="	A07	-	19555461	19557771	BraA07g025310.3C	3
BraA02g004130.3C:MSTRG.3332.1	MSTRG.3332.1	MSTRG.3332	BraA02g004130.3C	2.07574	2.00129	0.723767	0.002304	0.003328	0.03787	110.358	6.78605	3.65973e-05	0.000502237	up	yes																			gma-miR6300	GTCGTTGTAGTATAGTGG	up	1.87721	0.908593	0.0318971	12.6955	23.8322	BraA09g058330.3C:BraA09g058330.3C	"="	A09	-	41389166	41393392	BraA09g058330.3C	8
																																		mes-miR319g_R+3	TTGGACTGAAGGGAGCTCCTTCCA	up	inf	inf	0.0171221	0	11.5326	BraA01g036950.3C:BraA01g036950.3C	"="	A01	-	25127141	25128193	BraA01g036950.3C	1
																																		mtr-miR166a_R+1	TCGGACCAGGCTTCATTCCCCA	down	0.580325	-0.785066	0.00242358	106.342	61.7131	BraA08g002260.3C:BraA08g002260.3C	"="	A08	+	1609153	1612837	BraA08g002260.3C	16
																																		mtr-miR166a_R+1	TCGGACCAGGCTTCATTCCCCA	down	0.580325	-0.785066	0.00242358	106.342	61.7131	BraA06g002210.3C:BraA06g002210.3C	"="	A06	+	1326896	1330911	BraA06g002210.3C	14
																																		mtr-miR166a_R+1	TCGGACCAGGCTTCATTCCCCA	down	0.580325	-0.785066	0.00242358	106.342	61.7131	BraA09g034560.3C:BraA09g034560.3C	"="	A09	+	27178071	27182489	BraA09g034560.3C	17
																																		mtr-miR319a-3p_L+1R+1_1ss21CT	TTTGGACTGAAGGGAGCTCCTA	up	inf	inf	0.00579314	0	6.0722	BraA01g036950.3C:BraA01g036950.3C	"="	A01	-	25127141	25128193	BraA01g036950.3C	1
																circRNA693	0	613.61	1127.45	0	0	0	0	52	91	0	0	0	inf	up	0.04	0.6	yes	mtr-miR319a-3p_R+1	TTGGACTGAAGGGAGCTCCCA	up	56.9042	5.83046	3.66037e-05	1.21023	68.867	BraA01g036950.3C:BraA01g036950.3C	"="	A01	-	25127141	25128193	BraA01g036950.3C	1
																																		mtr-miR319a-3p_R+1_1ss15GA	TTGGACTGAAGGGAACTCCCA	up	inf	inf	2.67312e-05	0	15.282	BraA01g036950.3C:BraA01g036950.3C	"="	A01	-	25127141	25128193	BraA01g036950.3C	1
																																		mtr-miR319a-3p_R+1_1ss15GA	TTGGACTGAAGGGAACTCCCA	up	inf	inf	2.67312e-05	0	15.282	BraA05g013580.3C:BraA05g013580.3C	"="	A05	+	7572404	7573453	BraA05g013580.3C	1
																																		mtr-miR319a-3p_R+1_1ss15GA	TTGGACTGAAGGGAACTCCCA	up	inf	inf	2.67312e-05	0	15.282	BraA05g032060.3C:BraA05g032060.3C	"="	A05	-	23323908	23325128	BraA05g032060.3C	1
																																		mtr-miR319a-3p_R+1_1ss15GA	TTGGACTGAAGGGAACTCCCA	up	inf	inf	2.67312e-05	0	15.282	BraA03g036760.3C:BraA03g036760.3C	"="	A03	+	18170275	18171498	BraA03g036760.3C	1
																																		ptc-miR393a-5p_R+4	TCCAAAGGGATCGCATTGATCCCCA	down	0.542024	-0.883572	0.0224635	14.4642	7.83993	BraA07g025310.3C:BraA07g025310.3C	"="	A07	-	19555461	19557771	BraA07g025310.3C	3
																																		vvi-miR172d_L-2R+1	AGAATCTTGATGATGCTGCATT	down	0.430854	-1.21473	0.0189512	407.452	175.553	BraA03g024840.3C:BraA03g024840.3C	"="	A03	+	12220640	12222717	BraA03g024840.3C	8
[truncated: 21 more columns]
