# Supplementary material for: Whole transcriptome analysis and construction of a ceRNA regulatory network related to leaf and petiole development in Chinese cabbage (Brassica campestris L. ssp. pekinensis)
Source: BMC Genomics. 2023 Mar 24;24:144. doi: 10.1186/s12864-023-09239-y (PMC10039531; doi:10.1186/s12864-023-09239-y)
Supplement: Supplementary file 11 — Additional file 11: Table S8. Primers used for qRT-PCR. [file 12864_2023_9239_MOESM11_ESM.xlsx]

## Sheet: Sheet1
Table S8 Primers used for qRT-PCR
RNA ID	Primer sequence
bra-miR391-3p-RT	CTCAACTGGTGTCGTGGAGTCGGCAATTCAGTTGAGGCTACGT
bra-miR319-3p-RT	CTCAACTGGTGTCGTGGAGTCGGCAATTCAGTTGAGAGGGAGC
bra-miR156a-5p-RT	CTCAACTGGTGTCGTGGAGTCGGCAATTCAGTTGAGGTGCTCA
vvi-miR172d_L-2R+1-RT	CTCAACTGGTGTCGTGGAGTCGGCAATTCAGTTGAGAATGCAG
bra-miR167a-RT	CTCAACTGGTGTCGTGGAGTCGGCAATTCAGTTGAGTAGATCA
gma-MIR5368-p3_1ss9CA-RT	CTCAACTGGTGTCGTGGAGTCGGCAATTCAGTTGAGAGAATTC
	Forward (5′-3′)	Reverse (5′-3′)
BraA02g040480.3C	CGAGAAGAAGAGGAAGAGAGTC	CATCATAGACTGACCTTGTTGC
BraA09g034560.3C	AACCATTCAAGAGACAACGTTG	GCTAAAGCAACTCTCTGAATCG
BraA07g027780.3C	TCTCCAACAACGTGATCTACTC	AATGGCCGTTTTCTTTACGTAG
BraA05g042610.3C	AGAAACGCCGTGATTGGAAC	GGTCAAGGTAACGCAAAAACTC
BraA03g042150.3C	AGTTTCTCGGGAACAGGACA	ATCGGTTGGTTGAATGGGA
BraA03g055660.3C	CGGAAAGGTTCGTGACAGAGA	AGCAGAGTTACCAGGGACAAGTT
MSTRG.11133.1	GGAAGTTGACTACCGACTCTGCT	CTTGGTGGCTTGTAGGCGAT
MSTRG.14452.2	TCAGAAGAATCGGCGTTGTC	AACAGAGGAAAACGGAAATCAA
MSTRG.16998.1	CCTGAAGTAGCAAAACCCTG	TTCATCAGATAAAGGAATCGTAA
MSTRG.23158.1	ATTCAGAGGCAAAAACAAGGAGA	TTGATGGATTCTGTCATTTCGC
MSTRG.3458.1	CCAATGCCCAAAGGAGTGT	CCACCCTGTTGAGTTTTCCA
MSTRG.19485.1	ACCACCAGGAAACTCCAAGG	GCAAAACGACAAGGACGAAT
circRNA58	GTTGTTTTGGTAGACGGAGACG	CCATCCCCATTGTCCATTGA
circRNA601	CAACTACCTCGTCGTTTACTCTCTC	CCAAAACCAGCAATGAAAAGC
circRNA136	CTTACTTTTCGTGGTGGATTAGAT	TGAGGAAGTGGTATTTCTTTAGGAT
circRNA162	CAACGGTGGTCCTTATGAACTT	TTACAGAAGCGACCCCATAGG
circRNA693	GAAGAGAAGATGGGACTGAGCA	CCACTTGGCGATACCGAAT
circRNA612	AACTACTCTTGGCAACCTGATT	CGTTTCCCTCTCCATTGATT
bra-miR391-3p	ACACTCCAGCTGGGACGGTATCTCTCCT	TGGTGTCGTGGAGTCG
bra-miR319-3p	ACACTCCAGCTGGGTTGGACTGAAGGGA	TGGTGTCGTGGAGTCG
bra-miR156a-5p	ACACTCCAGCTGGGTGACAGAAGAGAGT	TGGTGTCGTGGAGTCG
vvi-miR172d_L-2R+1	ACACTCCAGCTGGGAGAATCTTGATGAT	TGGTGTCGTGGAGTCG
bra-miR167a	ACACTCCAGCTGGGTGAAGCTGCCAGCA	TGGTGTCGTGGAGTCG
gma-MIR5368-p3_1ss9CA	ACACTCCAGCTGGGACTCTGGAAGAGCT	TGGTGTCGTGGAGTCG
actin	ATCTACGAGGGTTATGCT	CCACTGAGGACGATGTTT
U6	CTCGCTTCGGCAGCACA	AACGCTTCACGAATTTGCGT
