# Supplementary material for: Whole transcriptome analysis and construction of a ceRNA regulatory network related to leaf and petiole development in Chinese cabbage (Brassica campestris L. ssp. pekinensis)
Source: BMC Genomics. 2023 Mar 24;24:144. doi: 10.1186/s12864-023-09239-y (PMC10039531; doi:10.1186/s12864-023-09239-y)
Supplement: Supplementary file 12 — Additional file 12: Table S9. Primers used for cDNA amplification of target genes. [file 12864_2023_9239_MOESM12_ESM.xlsx]

## Sheet: Sheet1
Table S9 cDNA amplification primer of target genes
Gene ID	Primer sequence
	Forward (5′-3′)	Reverse (5′-3′)
BrLSH1	cagtGGTCTCacaacatggattcgatttctcaaaa	cagtGGTCTCatacaagtttcactgtggtgatact
BrLSH2	cagtGGTCTCacaacatggatctgatctctcaaaa	cagtGGTCTCatacaagttgcaccgtggtggtaat
BrLSH3	cagtGGTCTCacaacatggagttgatctcacagca	cagtGGTCTCatacatactgttgcacccgagtaat
